# Supplementary material for: Pseudomonas aeruginosa cells attached to a surface display a typical proteome early as 20 minutes of incubation
Source: PLoS One. 2017 Jul 5;12(7):e0180341. doi: 10.1371/journal.pone.0180341 (PMC5498041; doi:10.1371/journal.pone.0180341)
Supplement: S2 Table — (XLSX) [file pone.0180341.s004.xlsx]

## Sheet: ID Proteins
Accession	Description	ΣCoverage	Σ# Unique Peptides	Σ# Peptides	Σ# PSMs	# AAs	MW [kDa]	calc. pI
PA0001	chromosomal replication initiator protein DnaA[Pseudomonas aeruginosa PAO1 PAO1-UW]	56.81	27	27	137	514	57.6866	8.54346
PA0002	DNA polymerase III, beta chain[Pseudomonas aeruginosa PAO1 PAO1-UW]	68.94	27	27	453	367	40.6693	5.24951
PA0003	RecF protein[Pseudomonas aeruginosa PAO1 PAO1-UW]	3.25	1	1	1	369	41.4336	8.04541
PA0004	DNA gyrase subunit B[Pseudomonas aeruginosa PAO1 PAO1-UW]	44.42	31	31	362	806	90.1329	5.90967
PA0005	lysophosphatidic acid acyltransferase, LptA[Pseudomonas aeruginosa PAO1 PAO1-UW]	24.51	5	5	14	257	28.6423	9.71533
PA0006	conserved hypothetical protein[Pseudomonas aeruginosa PAO1 PAO1-UW]	20.79	2	2	2	178	19.1028	4.89404
PA0007	hypothetical protein[Pseudomonas aeruginosa PAO1 PAO1-UW]	31.16	12	12	42	568	61.7169	7.79639
PA0008	glycyl-tRNA synthetase beta chain[Pseudomonas aeruginosa PAO1 PAO1-UW]	61.7	39	39	387	684	73.9277	5.21143
PA0009	glycyl-tRNA synthetase alpha chain[Pseudomonas aeruginosa PAO1 PAO1-UW]	54.92	11	11	114	315	36.0862	5.04639
PA0011	2-OH-lauroyltransferase[Pseudomonas aeruginosa PAO1 PAO1-UW]	24.41	7	7	17	295	32.9485	9.37842
PA0012	hypothetical protein[Pseudomonas aeruginosa PAO1 PAO1-UW]	10.23	1	1	2	88	9.82409	5.85889
PA0016	potassium uptake protein TrkA[Pseudomonas aeruginosa PAO1 PAO1-UW]	24.51	10	10	40	457	49.8963	5.41455
PA0017	conserved hypothetical protein[Pseudomonas aeruginosa PAO1 PAO1-UW]	30.65	10	10	16	434	47.1249	8.07471
PA0018	methionyl-tRNA formyltransferase[Pseudomonas aeruginosa PAO1 PAO1-UW]	62.74	13	13	54	314	33.0074	6.94678
PA0019	polypeptide deformylase[Pseudomonas aeruginosa PAO1 PAO1-UW]	62.5	7	7	28	168	19.3529	5.09717
PA0020	hypothetical protein[Pseudomonas aeruginosa PAO1 PAO1-UW]	52.2	16	16	94	341	37.563	8.93896
PA0022	conserved hypothetical protein[Pseudomonas aeruginosa PAO1 PAO1-UW]	26.49	3	3	7	185	20.3587	6.52197
PA0023	quinone oxidoreductase[Pseudomonas aeruginosa PAO1 PAO1-UW]	81.54	21	21	274	325	35.0731	6.32861
PA0024	coproporphyrinogen III oxidase, aerobic[Pseudomonas aeruginosa PAO1 PAO1-UW]	42.95	13	13	43	305	34.7521	5.92236
PA0025	shikimate dehydrogenase[Pseudomonas aeruginosa PAO1 PAO1-UW]	42.34	8	8	35	274	29.4662	5.75732
PA0026	phospholipase C, PlcB[Pseudomonas aeruginosa PAO1 PAO1-UW]	28.96	5	5	12	328	36.6947	5.59229
PA0027	hypothetical protein[Pseudomonas aeruginosa PAO1 PAO1-UW]	2.57	1	1	1	428	48.7218	9.21729
PA0030	hypothetical protein[Pseudomonas aeruginosa PAO1 PAO1-UW]	1.95	1	1	1	307	33.8342	7.45947
PA0035	tryptophan synthase alpha chain[Pseudomonas aeruginosa PAO1 PAO1-UW]	63.06	11	11	45	268	28.4707	5.35107
PA0036	tryptophan synthase beta chain[Pseudomonas aeruginosa PAO1 PAO1-UW]	38.81	12	12	55	402	43.6529	6.30322
PA0038	hypothetical protein[Pseudomonas aeruginosa PAO1 PAO1-UW]	77.46	5	5	48	71	7.85801	7.04932
PA0040	conserved hypothetical protein[Pseudomonas aeruginosa PAO1 PAO1-UW]	9.07	0	4	8	562	63.1209	8.25049
PA0041	probable hemagglutinin[Pseudomonas aeruginosa PAO1 PAO1-UW]	2.77	0	9	19	3535	361.377	5.50342
PA0045	hypothetical protein[Pseudomonas aeruginosa PAO1 PAO1-UW]	26.32	4	4	13	228	24.3806	9.12939
PA0049	hypothetical protein[Pseudomonas aeruginosa PAO1 PAO1-UW]	41.41	17	17	29	553	60.0763	9.56885
PA0051	potential phenazine-modifying enzyme[Pseudomonas aeruginosa PAO1 PAO1-UW]	51.15	24	24	157	610	69.4604	6.88818
PA0052	hypothetical protein[Pseudomonas aeruginosa PAO1 PAO1-UW]	12.68	2	2	6	142	15.4669	6.40479
PA0055	hypothetical protein[Pseudomonas aeruginosa PAO1 PAO1-UW]	45.83	9	9	84	168	18.4216	5.90967
PA0057	hypothetical protein[Pseudomonas aeruginosa PAO1 PAO1-UW]	11.53	2	2	2	295	32.003	7.6499
PA0059	osmotically inducible protein OsmC[Pseudomonas aeruginosa PAO1 PAO1-UW]	49.01	9	9	67	151	15.5998	6.30322
PA0061	hypothetical protein[Pseudomonas aeruginosa PAO1 PAO1-UW]	23.45	3	3	6	145	16.1093	8.32373
PA0065	hypothetical protein[Pseudomonas aeruginosa PAO1 PAO1-UW]	37.1	7	7	13	221	24.9355	6.12549
PA0066	conserved hypothetical protein[Pseudomonas aeruginosa PAO1 PAO1-UW]	31.11	5	5	25	180	19.1861	6.63916
PA0067	oligopeptidase A[Pseudomonas aeruginosa PAO1 PAO1-UW]	41.12	24	25	195	681	75.9641	5.26221
PA0070	TagQ1[Pseudomonas aeruginosa PAO1 PAO1-UW]	61.18	16	16	191	304	31.6969	8.71924
PA0074	serine/threonine protein kinase PpkA[Pseudomonas aeruginosa PAO1 PAO1-UW]	21.12	14	14	49	1032	109.95	5.51611
PA0077	IcmF1[Pseudomonas aeruginosa PAO1 PAO1-UW]	25.52	23	23	70	1101	121.385	6.37939
PA0078	TssL1[Pseudomonas aeruginosa PAO1 PAO1-UW]	16.93	6	7	17	449	48.9406	7.97217
PA0079	TssK1[Pseudomonas aeruginosa PAO1 PAO1-UW]	31.08	9	9	26	444	48.2452	6.13818
PA0080	TssJ1[Pseudomonas aeruginosa PAO1 PAO1-UW]	14.94	1	1	1	154	16.9199	6.56592
PA0081	Fha1[Pseudomonas aeruginosa PAO1 PAO1-UW]	14.29	6	6	9	497	53.2771	5.41455
PA0082	TssA1[Pseudomonas aeruginosa PAO1 PAO1-UW]	17.15	5	5	7	344	36.6251	4.53857
PA0083	TssB1[Pseudomonas aeruginosa PAO1 PAO1-UW]	29.07	4	4	8	172	18.7737	5.2749
PA0084	TssC1[Pseudomonas aeruginosa PAO1 PAO1-UW]	51.61	15	15	139	498	55.7368	5.31299
PA0085	Hcp1[Pseudomonas aeruginosa PAO1 PAO1-UW]	50.62	8	8	74	162	17.4036	6.78564
PA0086	TagJ1[Pseudomonas aeruginosa PAO1 PAO1-UW]	27.4	5	5	12	281	30.3428	4.79248
PA0090	ClpV1[Pseudomonas aeruginosa PAO1 PAO1-UW]	34.81	24	27	131	902	98.6767	5.57959
PA0091	VgrG1[Pseudomonas aeruginosa PAO1 PAO1-UW]	2.18	1	1	1	643	71.9679	6.41748
PA0092	hypothetical protein[Pseudomonas aeruginosa PAO1 PAO1-UW]	29.79	3	3	3	94	10.6718	7.25439
PA0094	hypothetical protein[Pseudomonas aeruginosa PAO1 PAO1-UW]	25	2	2	4	144	16.4455	6.80029
PA0095	conserved hypothetical protein[Pseudomonas aeruginosa PAO1 PAO1-UW]	2.7	1	1	1	741	82.7001	5.56689
PA0100	hypothetical protein[Pseudomonas aeruginosa PAO1 PAO1-UW]	26.8	5	5	11	306	33.702	4.4751
PA0102	probable carbonic anhydrase[Pseudomonas aeruginosa PAO1 PAO1-UW]	33.88	7	7	67	242	26.6054	6.68311
PA0105	cytochrome c oxidase, subunit II[Pseudomonas aeruginosa PAO1 PAO1-UW]	8.02	2	2	5	374	42.1774	6.52197
PA0107	conserved hypothetical protein[Pseudomonas aeruginosa PAO1 PAO1-UW]	4.89	1	1	1	184	20.3564	7.88428
PA0110	hypothetical protein[Pseudomonas aeruginosa PAO1 PAO1-UW]	6.06	1	1	1	264	29.7556	9.0708
PA0114	SenC[Pseudomonas aeruginosa PAO1 PAO1-UW]	37.91	5	5	28	211	23.0052	8.00146
PA0115	conserved hypothetical protein[Pseudomonas aeruginosa PAO1 PAO1-UW]	29.33	5	5	12	150	17.0737	6.31592
PA0116	hypothetical protein[Pseudomonas aeruginosa PAO1 PAO1-UW]	20.38	3	3	3	157	18.2005	7.84033
PA0118	hypothetical protein[Pseudomonas aeruginosa PAO1 PAO1-UW]	36.41	5	5	16	195	21.4601	6.80029
PA0120	probable transcriptional regulator[Pseudomonas aeruginosa PAO1 PAO1-UW]	24.12	4	4	10	228	25.4474	5.14795
PA0122	rahU[Pseudomonas aeruginosa PAO1 PAO1-UW]	85.29	6	6	134	136	14.5698	4.80518
PA0123	probable transcriptional regulator[Pseudomonas aeruginosa PAO1 PAO1-UW]	17.22	4	4	4	302	33.3516	8.646
PA0124	hypothetical protein[Pseudomonas aeruginosa PAO1 PAO1-UW]	32.26	1	1	1	93	10.4557	9.46631
PA0126	hypothetical protein[Pseudomonas aeruginosa PAO1 PAO1-UW]	36.41	5	5	19	206	22.3534	7.82568
PA0127	hypothetical protein[Pseudomonas aeruginosa PAO1 PAO1-UW]	27.11	4	4	14	166	17.6002	8.49951
PA0128	conserved hypothetical protein[Pseudomonas aeruginosa PAO1 PAO1-UW]	34.51	6	6	18	113	12.1241	5.2749
PA0130	3-Oxopropanoate dehydrogenase[Pseudomonas aeruginosa PAO1 PAO1-UW]	39.84	15	15	74	497	53.2891	6.04932
PA0132	Beta-alanine:pyruvate transaminase[Pseudomonas aeruginosa PAO1 PAO1-UW]	16.74	4	4	6	448	48.3515	6.52197
PA0133	BauR[Pseudomonas aeruginosa PAO1 PAO1-UW]	22.62	5	5	7	305	33.4044	6.91748
PA0134	probable guanine deaminase[Pseudomonas aeruginosa PAO1 PAO1-UW]	3.29	1	1	1	456	49.6783	6.354
PA0139	alkyl hydroperoxide reductase subunit C[Pseudomonas aeruginosa PAO1 PAO1-UW]	93.05	20	20	523	187	20.5285	6.32861
PA0140	alkyl hydroperoxide reductase subunit F[Pseudomonas aeruginosa PAO1 PAO1-UW]	36.28	13	13	67	521	55.8011	5.37646
PA0141	conserved hypothetical protein[Pseudomonas aeruginosa PAO1 PAO1-UW]	57.72	14	14	60	298	34.4095	8.35303
PA0142	hypothetical protein[Pseudomonas aeruginosa PAO1 PAO1-UW]	19.6	6	6	16	449	48.2728	6.17627
PA0143	purine nucleosidase Nuh[Pseudomonas aeruginosa PAO1 PAO1-UW]	54.57	13	13	102	350	37.519	7.53271
PA0144	hypothetical protein[Pseudomonas aeruginosa PAO1 PAO1-UW]	15.87	3	3	3	208	22.4177	8.14795
PA0146	conserved hypothetical protein[Pseudomonas aeruginosa PAO1 PAO1-UW]	1.64	1	1	5	365	40.2175	8.08936
PA0148	adenine deaminase[Pseudomonas aeruginosa PAO1 PAO1-UW]	30.7	9	9	38	316	36.1405	5.22412
PA0150	probable transmembrane sensor[Pseudomonas aeruginosa PAO1 PAO1-UW]	3.93	1	2	4	331	36.2841	9.43701
PA0155	transcriptional regulator PcaR[Pseudomonas aeruginosa PAO1 PAO1-UW]	30.47	5	5	14	279	30.5621	7.56201
PA0156	Resistance-Nodulation-Cell Division (RND) triclosan efflux membrane fusion protein, TriA[Pseudomonas aeruginosa PAO1 PAO1-UW]	33.94	9	9	50	383	40.337	6.56592
PA0157	Resistance-Nodulation-Cell Division (RND) triclosan efflux membrane fusion protein, TriB[Pseudomonas aeruginosa PAO1 PAO1-UW]	38.48	13	13	48	356	38.2592	8.66064
PA0158	Resistance-Nodulation-Cell Division (RND) triclosan efflux transporter, TriC[Pseudomonas aeruginosa PAO1 PAO1-UW]	13.4	11	11	26	1015	111.88	6.1001
PA0159	probable transcriptional regulator[Pseudomonas aeruginosa PAO1 PAO1-UW]	31.41	7	7	33	312	34.6617	6.07471
PA0162	histidine porin OpdC[Pseudomonas aeruginosa PAO1 PAO1-UW]	25.9	8	8	13	444	48.8266	5.19873
PA0163	probable transcriptional regulator[Pseudomonas aeruginosa PAO1 PAO1-UW]	3.77	1	1	2	265	29.7594	8.76318
PA0164	probable gamma-glutamyltranspeptidase[Pseudomonas aeruginosa PAO1 PAO1-UW]	1.67	1	1	3	538	58.4166	6.53662
PA0165	hypothetical protein[Pseudomonas aeruginosa PAO1 PAO1-UW]	19.78	4	4	7	278	31.4113	5.31299
PA0173	probable methylesterase[Pseudomonas aeruginosa PAO1 PAO1-UW]	18.05	6	6	13	349	37.3239	8.30908
PA0176	aerotaxis transducer Aer2[Pseudomonas aeruginosa PAO1 PAO1-UW]	58.91	42	42	799	679	72.547	5.19873
PA0177	probable purine-binding chemotaxis protein[Pseudomonas aeruginosa PAO1 PAO1-UW]	30.43	5	5	26	161	17.4762	4.65283
PA0178	probable two-component sensor[Pseudomonas aeruginosa PAO1 PAO1-UW]	49.3	19	19	195	639	68.8893	4.89404
PA0179	probable two-component response regulator[Pseudomonas aeruginosa PAO1 PAO1-UW]	67.77	9	9	41	121	13.1398	8.99756
PA0180	chemotactic transducer for trichloroethylene [positive chemotaxis], CttP[Pseudomonas aeruginosa PAO1 PAO1-UW]	44.87	14	15	155	390	42.7473	6.01123
PA0182	probable short-chain dehydrogenase[Pseudomonas aeruginosa PAO1 PAO1-UW]	32.8	6	6	14	250	25.215	5.13525
PA0195	putative NAD(P) transhydrogenase, subunit alpha part 1[Pseudomonas aeruginosa PAO1 PAO1-UW]	38.71	12	12	85	372	38.626	6.04932
PA0196	pyridine nucleotide transhydrogenase, beta subunit[Pseudomonas aeruginosa PAO1 PAO1-UW]	2.72	1	1	1	478	49.9142	7.2251
PA0203	probable binding protein component of ABC transporter[Pseudomonas aeruginosa PAO1 PAO1-UW]	1.74	0	1	1	344	37.8365	6.40479
PA0207	probable transcriptional regulator[Pseudomonas aeruginosa PAO1 PAO1-UW]	9.09	2	2	2	297	32.3301	6.53662
PA0208	malonate decarboxylase alpha subunit[Pseudomonas aeruginosa PAO1 PAO1-UW]	13.54	6	6	14	554	61.3858	6.45557
PA0210	malonate decarboxylase delta subunit[Pseudomonas aeruginosa PAO1 PAO1-UW]	41.41	3	3	4	99	10.1792	5.31299
PA0211	malonate decarboxylase beta subunit[Pseudomonas aeruginosa PAO1 PAO1-UW]	54.7	13	13	61	287	30.3248	4.89404
PA0212	malonate decarboxylase gamma subunit[Pseudomonas aeruginosa PAO1 PAO1-UW]	37.69	8	8	30	268	28.4791	7.06396
PA0217	probable transcriptional regulator[Pseudomonas aeruginosa PAO1 PAO1-UW]	7.44	2	2	2	309	34.5963	6.23975
PA0219	probable aldehyde dehydrogenase[Pseudomonas aeruginosa PAO1 PAO1-UW]	2.82	1	1	1	496	53.5396	5.41455
PA0222	hypothetical protein[Pseudomonas aeruginosa PAO1 PAO1-UW]	1.99	0	1	6	352	38.4476	6.26514
PA0224	probable aldolase[Pseudomonas aeruginosa PAO1 PAO1-UW]	4.62	1	1	2	260	28.3784	6.45557
PA0225	probable transcriptional regulator[Pseudomonas aeruginosa PAO1 PAO1-UW]	20.11	3	3	6	179	19.9805	6.90283
PA0230	3-carboxy-cis,cis-muconate cycloisomerase[Pseudomonas aeruginosa PAO1 PAO1-UW]	19.17	5	5	14	459	49.0907	6.27783
PA0231	beta-ketoadipate enol-lactone hydrolase[Pseudomonas aeruginosa PAO1 PAO1-UW]	15.21	3	3	11	263	27.9674	5.42725
PA0233	probable transcriptional regulator[Pseudomonas aeruginosa PAO1 PAO1-UW]	7.03	1	1	1	313	34.4925	8.68994
PA0236	probable transcriptional regulator[Pseudomonas aeruginosa PAO1 PAO1-UW]	30.12	7	7	31	259	27.9606	8.20654
PA0243	probable transcriptional regulator[Pseudomonas aeruginosa PAO1 PAO1-UW]	22.52	3	3	6	222	25.3212	9.12939
PA0248	probable transcriptional regulator[Pseudomonas aeruginosa PAO1 PAO1-UW]	3.13	1	1	1	288	32.4031	8.76318
PA0250	conserved hypothetical protein[Pseudomonas aeruginosa PAO1 PAO1-UW]	79.17	7	7	135	144	15.6572	5.85889
PA0256	hypothetical protein[Pseudomonas aeruginosa PAO1 PAO1-UW]	3.87	1	1	1	310	33.4383	5.43994
PA0259	hypothetical protein[Pseudomonas aeruginosa PAO1 PAO1-UW]	26.46	7	7	18	480	52.412	5.40186
PA0261	hypothetical protein[Pseudomonas aeruginosa PAO1 PAO1-UW]	11.52	1	1	1	165	18.3795	8.03076
PA0263	secreted protein Hcp[Pseudomonas aeruginosa PAO1 PAO1-UW]	17.44	3	3	14	172	19.0794	5.85889
PA0265	succinate-semialdehyde dehydrogenase[Pseudomonas aeruginosa PAO1 PAO1-UW]	77.23	34	34	421	483	51.5898	5.75732
PA0266	4-aminobutyrate aminotransferase[Pseudomonas aeruginosa PAO1 PAO1-UW]	87.32	27	27	536	426	45.1917	6.46826
PA0269	conserved hypothetical protein[Pseudomonas aeruginosa PAO1 PAO1-UW]	63.45	8	8	78	145	16.1921	5.5415
PA0270	hypothetical protein[Pseudomonas aeruginosa PAO1 PAO1-UW]	25.93	3	3	15	135	14.5897	6.87354
PA0271	hypothetical protein[Pseudomonas aeruginosa PAO1 PAO1-UW]	21.28	1	1	1	94	10.6254	4.76709
PA0272	probable transcriptional regulator[Pseudomonas aeruginosa PAO1 PAO1-UW]	1.94	1	1	1	310	34.9052	6.7417
PA0277	conserved hypothetical protein[Pseudomonas aeruginosa PAO1 PAO1-UW]	50.4	10	10	29	252	26.6093	6.53662
PA0279	probable transcriptional regulator[Pseudomonas aeruginosa PAO1 PAO1-UW]	10.34	1	1	2	232	24.4247	9.96436
PA0280	sulfate transport protein CysA[Pseudomonas aeruginosa PAO1 PAO1-UW]	28.27	6	6	13	329	36.7722	6.16357
PA0283	sulfate-binding protein precursor[Pseudomonas aeruginosa PAO1 PAO1-UW]	45.18	11	11	21	332	36.411	8.52881
PA0285	conserved hypothetical protein[Pseudomonas aeruginosa PAO1 PAO1-UW]	3.55	3	3	4	760	86.3276	6.34131
PA0286	delta-9 fatty acid desaturase, DesA[Pseudomonas aeruginosa PAO1 PAO1-UW]	2.81	1	1	2	392	44.8486	9.62744
PA0288	3-guanidinopropionase[Pseudomonas aeruginosa PAO1 PAO1-UW]	5.97	1	1	1	318	34.1675	5.50342
PA0290	hypothetical protein[Pseudomonas aeruginosa PAO1 PAO1-UW]	16.72	4	4	9	323	36.3654	5.08447
PA0291	Anaerobically-induced outer membrane porin OprE precursor[Pseudomonas aeruginosa PAO1 PAO1-UW]	63.26	28	28	209	460	49.6369	8.70459
PA0292	agmatine deiminase[Pseudomonas aeruginosa PAO1 PAO1-UW]	47.55	14	14	104	368	41.1653	4.98291
PA0293	N-carbamoylputrescine amidohydrolase[Pseudomonas aeruginosa PAO1 PAO1-UW]	6.16	1	1	1	292	32.7394	6.03662
PA0294	transcriptional regulator AguR[Pseudomonas aeruginosa PAO1 PAO1-UW]	11.76	2	2	2	221	24.4087	6.43018
PA0295	probable periplasmic polyamine binding protein[Pseudomonas aeruginosa PAO1 PAO1-UW]	56.66	13	13	38	353	38.9572	6.01123
PA0296	Glutamylpolyamine synthetase[Pseudomonas aeruginosa PAO1 PAO1-UW]	60.26	8	19	136	458	50.8756	4.93213
PA0297	probable glutamine amidotransferase[Pseudomonas aeruginosa PAO1 PAO1-UW]	22.4	4	4	10	250	26.4606	6.44287
PA0298	Glutamylpolyamine synthetase[Pseudomonas aeruginosa PAO1 PAO1-UW]	26.33	14	14	71	452	50.9329	5.36377
PA0299	Polyamine:pyruvate transaminase[Pseudomonas aeruginosa PAO1 PAO1-UW]	53.73	23	23	171	456	50.4207	6.06201
PA0300	polyamine transport protein[Pseudomonas aeruginosa PAO1 PAO1-UW]	55.31	15	16	160	367	40.6038	7.44482
PA0301	polyamine transport protein[Pseudomonas aeruginosa PAO1 PAO1-UW]	60	12	13	122	365	40.0446	5.77002
PA0302	polyamine transport protein PotG[Pseudomonas aeruginosa PAO1 PAO1-UW]	19.27	6	6	24	384	42.7559	6.46826
PA0305	acylhomoserine lactone acylase B[Pseudomonas aeruginosa PAO1 PAO1-UW]	22.26	11	11	32	795	87.4865	5.87158
PA0307	hypothetical protein[Pseudomonas aeruginosa PAO1 PAO1-UW]	30.05	4	4	11	203	22.0274	7.34229
PA0308	hypothetical protein[Pseudomonas aeruginosa PAO1 PAO1-UW]	15.93	5	5	10	339	38.2216	6.80029
PA0309	hypothetical protein[Pseudomonas aeruginosa PAO1 PAO1-UW]	61.6	12	12	22	250	27.0053	7.41553
PA0312	conserved hypothetical protein[Pseudomonas aeruginosa PAO1 PAO1-UW]	43.9	4	4	13	164	17.4029	6.18896
PA0314	L-cysteine transporter of ABC system FliY[Pseudomonas aeruginosa PAO1 PAO1-UW]	60.94	19	19	101	256	27.988	9.12939
PA0315	hypothetical protein[Pseudomonas aeruginosa PAO1 PAO1-UW]	48.97	6	6	43	145	15.4531	7.12256
PA0316	D-3-phosphoglycerate dehydrogenase[Pseudomonas aeruginosa PAO1 PAO1-UW]	67.48	26	26	193	409	44.1892	6.53662
PA0317	hypothetical protein[Pseudomonas aeruginosa PAO1 PAO1-UW]	38.79	18	18	117	464	51.254	5.24951
PA0318	conserved hypothetical protein[Pseudomonas aeruginosa PAO1 PAO1-UW]	47.06	6	6	52	221	23.8285	5.57959
PA0319	hypothetical protein[Pseudomonas aeruginosa PAO1 PAO1-UW]	27.36	5	5	16	329	36.3357	5.18604
PA0328	arginine-specific autotransporter of Pseudomonas aeruginosa, AaaA[Pseudomonas aeruginosa PAO1 PAO1-UW]	18.39	8	8	30	647	70.2877	4.98291
PA0329	conserved hypothetical protein[Pseudomonas aeruginosa PAO1 PAO1-UW]	65.45	9	9	123	110	11.766	9.27588
PA0330	ribose 5-phosphate isomerase[Pseudomonas aeruginosa PAO1 PAO1-UW]	45.29	7	7	44	223	23.7067	5.60498
PA0331	threonine dehydratase, biosynthetic[Pseudomonas aeruginosa PAO1 PAO1-UW]	35.71	11	12	56	504	55.3168	6.49365
PA0335	hypothetical protein[Pseudomonas aeruginosa PAO1 PAO1-UW]	56.22	11	11	54	217	24.3384	4.90674
PA0336	Nudix hydrolase YgdP[Pseudomonas aeruginosa PAO1 PAO1-UW]	15.72	2	2	3	159	18.7148	9.20264
PA0337	phosphoenolpyruvate-protein phosphotransferase PtsP[Pseudomonas aeruginosa PAO1 PAO1-UW]	40.32	22	22	124	759	83.5538	5.79541
PA0339	hypothetical protein[Pseudomonas aeruginosa PAO1 PAO1-UW]	36.65	5	5	18	251	26.5108	6.69775
PA0341	prolipoprotein diacylglyceryl transferase[Pseudomonas aeruginosa PAO1 PAO1-UW]	4.51	1	1	3	266	29.8278	9.5835
PA0342	thymidylate synthase[Pseudomonas aeruginosa PAO1 PAO1-UW]	20.45	6	6	26	264	29.9971	6.52197
PA0344	hypothetical protein[Pseudomonas aeruginosa PAO1 PAO1-UW]	17.43	5	5	14	459	49.9506	6.7124
PA0345	hypothetical protein[Pseudomonas aeruginosa PAO1 PAO1-UW]	13.02	4	4	12	461	49.5799	7.35693
PA0350	dihydrofolate reductase[Pseudomonas aeruginosa PAO1 PAO1-UW]	24.4	3	3	5	168	18.1915	5.63037
PA0353	dihydroxy-acid dehydratase[Pseudomonas aeruginosa PAO1 PAO1-UW]	43.3	19	19	144	612	65.1188	6.0874
PA0354	conserved hypothetical protein[Pseudomonas aeruginosa PAO1 PAO1-UW]	28.39	9	9	18	398	43.743	6.94678
PA0355	protease PfpI[Pseudomonas aeruginosa PAO1 PAO1-UW]	71.51	11	11	64	179	19.234	5.38916
PA0356	hypothetical protein[Pseudomonas aeruginosa PAO1 PAO1-UW]	16.79	4	4	9	274	30.3414	5.57959
PA0357	formamidopyrimidine-DNA glycosylase[Pseudomonas aeruginosa PAO1 PAO1-UW]	30.37	6	6	12	270	30.0278	9.33447
PA0359	hypothetical protein[Pseudomonas aeruginosa PAO1 PAO1-UW]	14.04	2	2	5	114	11.5859	4.71631
PA0361	probable gamma-glutamyltranspeptidase precursor[Pseudomonas aeruginosa PAO1 PAO1-UW]	19.58	7	7	19	577	62.0231	8.88037
PA0363	phosphopantetheine adenylyltransferase[Pseudomonas aeruginosa PAO1 PAO1-UW]	69.18	10	10	38	159	17.7604	8.44092
PA0366	probable aldehyde dehydrogenase[Pseudomonas aeruginosa PAO1 PAO1-UW]	44.54	16	16	58	476	52.8427	8.85107
PA0369	hypothetical protein[Pseudomonas aeruginosa PAO1 PAO1-UW]	9.38	1	1	1	96	10.549	4.22119
PA0370	conserved hypothetical protein[Pseudomonas aeruginosa PAO1 PAO1-UW]	24.75	3	3	10	198	21.7352	8.90967
PA0371	hypothetical protein[Pseudomonas aeruginosa PAO1 PAO1-UW]	39.8	17	17	70	495	53.1075	5.99854
PA0372	probable zinc protease[Pseudomonas aeruginosa PAO1 PAO1-UW]	41.72	21	21	94	465	51.911	6.58057
PA0373	signal recognition particle receptor FtsY[Pseudomonas aeruginosa PAO1 PAO1-UW]	47.03	12	12	47	455	48.3623	4.89404
PA0374	cell division protein FtsE[Pseudomonas aeruginosa PAO1 PAO1-UW]	48.88	8	8	20	223	24.5974	10.1548
PA0375	cell division protein FtsX[Pseudomonas aeruginosa PAO1 PAO1-UW]	40	12	12	37	335	36.9067	5.5415
PA0378	probable transglycosylase[Pseudomonas aeruginosa PAO1 PAO1-UW]	4.12	1	1	1	243	27.7746	10.2866
PA0381	thiamine biosynthesis protein, thiazole moiety[Pseudomonas aeruginosa PAO1 PAO1-UW]	56.23	14	14	101	265	28.2166	5.13525
PA0382	DNA mismatch repair protein MicA[Pseudomonas aeruginosa PAO1 PAO1-UW]	18.83	4	4	11	223	25.315	8.07471
PA0386	probable oxidase[Pseudomonas aeruginosa PAO1 PAO1-UW]	1.56	1	1	1	384	42.5016	5.5542
PA0387	conserved hypothetical protein[Pseudomonas aeruginosa PAO1 PAO1-UW]	69.54	9	9	66	197	21.2291	6.21436
PA0388	hypothetical protein[Pseudomonas aeruginosa PAO1 PAO1-UW]	77.7	11	11	121	139	15.2931	7.18115
PA0389	hypothetical protein[Pseudomonas aeruginosa PAO1 PAO1-UW]	38.83	5	5	14	206	23.758	6.52197
PA0390	homoserine O-acetyltransferase[Pseudomonas aeruginosa PAO1 PAO1-UW]	13.72	5	5	10	379	41.8078	6.02393
PA0393	pyrroline-5-carboxylate reductase[Pseudomonas aeruginosa PAO1 PAO1-UW]	32.23	7	7	81	273	28.0764	4.84326
PA0394	conserved hypothetical protein[Pseudomonas aeruginosa PAO1 PAO1-UW]	37.83	7	7	25	230	24.4898	6.69775
PA0395	twitching motility protein PilT[Pseudomonas aeruginosa PAO1 PAO1-UW]	37.79	12	12	47	344	37.9969	6.87354
PA0396	twitching motility protein PilU[Pseudomonas aeruginosa PAO1 PAO1-UW]	24.61	9	9	33	382	42.506	6.81494
PA0399	cystathionine beta-synthase[Pseudomonas aeruginosa PAO1 PAO1-UW]	73.52	26	26	289	457	49.1403	5.74463
PA0400	probable cystathionine gamma-lyase[Pseudomonas aeruginosa PAO1 PAO1-UW]	64.47	16	16	167	394	42.76	6.63916
PA0401	noncatalytic dihydroorotase-like protein[Pseudomonas aeruginosa PAO1 PAO1-UW]	57.92	17	17	130	423	44.123	5.88428
PA0402	aspartate carbamoyltransferase[Pseudomonas aeruginosa PAO1 PAO1-UW]	73.65	18	18	78	334	36.6061	6.81494
PA0403	transcriptional regulator PyrR[Pseudomonas aeruginosa PAO1 PAO1-UW]	65.29	8	8	41	170	18.6649	5.85889
PA0404	conserved hypothetical protein[Pseudomonas aeruginosa PAO1 PAO1-UW]	22.22	2	2	5	144	15.9452	5.99854
PA0405	conserved hypothetical protein[Pseudomonas aeruginosa PAO1 PAO1-UW]	7.94	1	1	6	189	20.1992	4.98291
PA0406	TonB3[Pseudomonas aeruginosa PAO1 PAO1-UW]	17.87	3	3	4	319	35.3217	9.979
PA0407	glutathione synthetase[Pseudomonas aeruginosa PAO1 PAO1-UW]	63.09	19	19	94	317	35.6823	5.97314
PA0408	twitching motility protein PilG[Pseudomonas aeruginosa PAO1 PAO1-UW]	65.93	10	10	24	135	14.7087	7.28369
PA0409	twitching motility protein PilH[Pseudomonas aeruginosa PAO1 PAO1-UW]	42.15	4	4	18	121	13.265	5.5542
PA0410	twitching motility protein PilI[Pseudomonas aeruginosa PAO1 PAO1-UW]	16.29	2	2	3	178	19.9214	6.63916
PA0411	twitching motility protein PilJ[Pseudomonas aeruginosa PAO1 PAO1-UW]	35.34	23	23	240	682	72.4842	4.7417
PA0413	component of chemotactic signal transduction system[Pseudomonas aeruginosa PAO1 PAO1-UW]	34.99	71	71	916	2472	268.412	4.52588
PA0415	probable chemotaxis protein[Pseudomonas aeruginosa PAO1 PAO1-UW]	37.5	4	4	5	168	17.6145	5.03369
PA0418	hypothetical protein[Pseudomonas aeruginosa PAO1 PAO1-UW]	15.07	6	6	9	471	52.1083	5.84619
PA0419	conserved hypothetical protein[Pseudomonas aeruginosa PAO1 PAO1-UW]	46.67	6	6	15	240	26.4518	6.62451
PA0420	adenosylmethionine-8-amino-7-oxononanoate aminotransferase[Pseudomonas aeruginosa PAO1 PAO1-UW]	29.98	11	11	40	467	52.4444	6.31592
PA0421	hypothetical protein[Pseudomonas aeruginosa PAO1 PAO1-UW]	43.15	16	16	66	496	54.1735	9.75928
PA0423	PasP[Pseudomonas aeruginosa PAO1 PAO1-UW]	85.86	23	23	354	191	20.7636	6.55127
PA0424	multidrug resistance operon repressor MexR[Pseudomonas aeruginosa PAO1 PAO1-UW]	8.16	1	1	1	147	16.9538	6.02393
PA0425	Resistance-Nodulation-Cell Division (RND) multidrug efflux membrane fusion protein MexA precursor[Pseudomonas aeruginosa PAO1 PAO1-UW]	75.46	25	25	176	383	40.9447	8.71924
PA0426	Resistance-Nodulation-Cell Division (RND) multidrug efflux transporter MexB[Pseudomonas aeruginosa PAO1 PAO1-UW]	25.14	19	19	184	1046	112.719	5.70654
PA0427	Major intrinsic multiple antibiotic resistance efflux outer membrane protein OprM precursor[Pseudomonas aeruginosa PAO1 PAO1-UW]	68.25	33	33	281	485	52.5662	5.70654
PA0428	probable ATP-dependent RNA helicase[Pseudomonas aeruginosa PAO1 PAO1-UW]	35.05	19	19	120	639	70.0697	9.979
PA0429	hypothetical protein[Pseudomonas aeruginosa PAO1 PAO1-UW]	33.99	9	9	16	356	40.847	6.99072
PA0430	5,10-methylenetetrahydrofolate reductase[Pseudomonas aeruginosa PAO1 PAO1-UW]	78.62	20	20	161	290	32.1763	6.55127
PA0431	hypothetical protein[Pseudomonas aeruginosa PAO1 PAO1-UW]	10.87	1	1	2	184	20.6265	6.80029
PA0432	S-adenosyl-L-homocysteine hydrolase[Pseudomonas aeruginosa PAO1 PAO1-UW]	75.91	37	37	570	469	51.3672	6.06201
PA0436	probable transcriptional regulator[Pseudomonas aeruginosa PAO1 PAO1-UW]	12.62	3	3	8	206	23.7031	6.65381
PA0437	cytosine deaminase[Pseudomonas aeruginosa PAO1 PAO1-UW]	29.08	10	10	37	423	47.0453	6.04932
PA0446	conserved hypothetical protein[Pseudomonas aeruginosa PAO1 PAO1-UW]	73.22	28	28	226	407	43.8198	5.59229
PA0447	glutaryl-CoA dehydrogenase[Pseudomonas aeruginosa PAO1 PAO1-UW]	90.33	33	33	480	393	43.2838	6.20166
PA0449	hypothetical protein[Pseudomonas aeruginosa PAO1 PAO1-UW]	56.42	9	9	42	179	19.7954	9.84717
PA0455	RNA helicase DbpA[Pseudomonas aeruginosa PAO1 PAO1-UW]	19.21	7	7	12	458	49.7214	8.27979
PA0456	probable cold-shock protein[Pseudomonas aeruginosa PAO1 PAO1-UW]	71.01	6	6	113	69	7.70187	8.57275
PA0459	probable ClpA/B protease ATP binding subunit[Pseudomonas aeruginosa PAO1 PAO1-UW]	69.06	58	61	1151	850	94.0857	6.7417
PA0460	hypothetical protein[Pseudomonas aeruginosa PAO1 PAO1-UW]	12.5	2	2	4	192	18.7156	6.03662
PA0461	conserved hypothetical protein[Pseudomonas aeruginosa PAO1 PAO1-UW]	13.56	3	3	19	295	34.2883	9.15869
PA0462	hypothetical protein[Pseudomonas aeruginosa PAO1 PAO1-UW]	37.18	9	10	59	234	26.2139	10.0229
PA0463	two-component response regulator CreB[Pseudomonas aeruginosa PAO1 PAO1-UW]	27.07	5	5	7	229	25.5575	5.66846
PA0464	two-component sensor CreC[Pseudomonas aeruginosa PAO1 PAO1-UW]	4.22	2	2	4	474	52.2706	6.11279
PA0467	conserved hypothetical protein[Pseudomonas aeruginosa PAO1 PAO1-UW]	48.54	7	7	18	206	23.2871	7.41553
PA0468	hypothetical protein[Pseudomonas aeruginosa PAO1 PAO1-UW]	64.24	13	13	71	316	33.5739	5.23682
PA0469	hypothetical protein[Pseudomonas aeruginosa PAO1 PAO1-UW]	55.79	16	16	93	285	32.1173	5.09717
PA0470	Ferrichrome receptor FiuA[Pseudomonas aeruginosa PAO1 PAO1-UW]	22.44	10	10	22	802	88.1586	5.74463
PA0471	probable transmembrane sensor[Pseudomonas aeruginosa PAO1 PAO1-UW]	29.41	7	7	17	323	35.3908	8.57275
PA0473	probable glutathione S-transferase[Pseudomonas aeruginosa PAO1 PAO1-UW]	41.37	9	9	66	249	28.2768	5.99854
PA0477	probable transcriptional regulator[Pseudomonas aeruginosa PAO1 PAO1-UW]	1.95	1	1	1	308	34.033	8.54346
PA0478	probable N-acetyltransferase[Pseudomonas aeruginosa PAO1 PAO1-UW]	12.66	2	2	3	158	18.0982	5.0083
PA0479	probable transcriptional regulator[Pseudomonas aeruginosa PAO1 PAO1-UW]	12.03	3	3	3	316	34.628	6.91748
PA0480	probable hydrolase[Pseudomonas aeruginosa PAO1 PAO1-UW]	12.83	2	2	3	265	28.2708	6.34131
PA0482	malate synthase G[Pseudomonas aeruginosa PAO1 PAO1-UW]	65.79	43	44	583	725	78.611	5.71924
PA0483	probable acetyltransferase[Pseudomonas aeruginosa PAO1 PAO1-UW]	14.97	2	2	13	147	16.5674	5.2749
PA0484	conserved hypothetical protein[Pseudomonas aeruginosa PAO1 PAO1-UW]	58.48	5	5	48	171	18.5416	4.83057
PA0486	conserved hypothetical protein[Pseudomonas aeruginosa PAO1 PAO1-UW]	45.99	12	12	63	324	36.9456	5.10986
PA0487	probable molybdenum transport regulator[Pseudomonas aeruginosa PAO1 PAO1-UW]	40.48	8	8	21	252	26.9317	8.74854
PA0492	conserved hypothetical protein[Pseudomonas aeruginosa PAO1 PAO1-UW]	8.33	2	2	4	252	27.5421	6.16357
PA0494	probable acyl-CoA carboxylase subunit[Pseudomonas aeruginosa PAO1 PAO1-UW]	10.7	3	4	5	458	50.0398	5.88428
PA0495	hypothetical protein[Pseudomonas aeruginosa PAO1 PAO1-UW]	25.68	5	5	20	292	32.9304	5.21143
PA0496	conserved hypothetical protein[Pseudomonas aeruginosa PAO1 PAO1-UW]	44.31	11	11	34	325	34.6141	7.45947
PA0499	probable pili assembly chaperone[Pseudomonas aeruginosa PAO1 PAO1-UW]	4.29	1	1	1	233	25.5721	6.90283
PA0500	biotin synthase[Pseudomonas aeruginosa PAO1 PAO1-UW]	20.17	4	4	6	352	39.0886	6.1001
PA0502	probable biotin biosynthesis protein bioH[Pseudomonas aeruginosa PAO1 PAO1-UW]	13.75	3	3	17	240	26.4776	4.64014
PA0503	probable biotin synthesis protein BioC[Pseudomonas aeruginosa PAO1 PAO1-UW]	7.3	1	1	3	274	29.6935	8.80713
PA0504	dethiobiotin synthase[Pseudomonas aeruginosa PAO1 PAO1-UW]	28.07	4	4	5	228	23.3226	5.5415
PA0505	hypothetical protein[Pseudomonas aeruginosa PAO1 PAO1-UW]	13.16	1	1	1	76	7.83399	4.77979
PA0506	probable acyl-CoA dehydrogenase[Pseudomonas aeruginosa PAO1 PAO1-UW]	59.57	29	32	385	601	65.3162	5.94775
PA0507	probable acyl-CoA dehydrogenase[Pseudomonas aeruginosa PAO1 PAO1-UW]	8.19	1	5	50	598	64.3081	6.44287
PA0508	probable acyl-CoA dehydrogenase[Pseudomonas aeruginosa PAO1 PAO1-UW]	34.8	16	20	123	592	63.5881	5.43994
PA0509	probable c-type cytochrome[Pseudomonas aeruginosa PAO1 PAO1-UW]	2.03	1	1	1	493	53.945	7.48877
PA0516	heme d1 biosynthesis protein NirF[Pseudomonas aeruginosa PAO1 PAO1-UW]	31.12	10	10	43	392	43.3114	6.55127
PA0519	nitrite reductase precursor[Pseudomonas aeruginosa PAO1 PAO1-UW]	77.46	44	45	668	568	62.6142	7.98682
PA0520	regulatory protein NirQ[Pseudomonas aeruginosa PAO1 PAO1-UW]	50.38	10	10	31	260	28.8858	5.51611
PA0523	nitric-oxide reductase subunit C[Pseudomonas aeruginosa PAO1 PAO1-UW]	21.92	2	2	5	146	16.3331	6.30322
PA0524	nitric-oxide reductase subunit B[Pseudomonas aeruginosa PAO1 PAO1-UW]	2.58	1	1	1	466	52.3014	9.23193
PA0527	transcriptional regulator Dnr[Pseudomonas aeruginosa PAO1 PAO1-UW]	11.01	3	3	7	227	25.9165	6.68311
PA0528	probable transcriptional regulator[Pseudomonas aeruginosa PAO1 PAO1-UW]	3.08	1	1	2	292	33.2189	9.62744
PA0533	probable transcriptional regulator[Pseudomonas aeruginosa PAO1 PAO1-UW]	8.67	2	2	2	496	55.3512	5.07178
PA0534	FAD-dependent oxidoreductase[Pseudomonas aeruginosa PAO1 PAO1-UW]	62.47	18	19	148	429	47.8192	6.7417
PA0535	probable transcriptional regulator[Pseudomonas aeruginosa PAO1 PAO1-UW]	21.2	2	2	5	184	20.2184	5.26221
PA0536	hypothetical protein[Pseudomonas aeruginosa PAO1 PAO1-UW]	25.81	5	5	19	341	35.5289	5.5542
PA0537	conserved hypothetical protein[Pseudomonas aeruginosa PAO1 PAO1-UW]	72.77	14	14	141	202	22.1666	8.5874
PA0539	hypothetical protein[Pseudomonas aeruginosa PAO1 PAO1-UW]	2.9	1	1	1	276	29.7905	8.76318
PA0541	hypothetical protein[Pseudomonas aeruginosa PAO1 PAO1-UW]	36.84	6	6	8	152	17.1116	8.29443
PA0543	hypothetical protein[Pseudomonas aeruginosa PAO1 PAO1-UW]	6.21	2	2	4	322	35.1164	8.79248
PA0544	hypothetical protein[Pseudomonas aeruginosa PAO1 PAO1-UW]	5.26	1	1	2	247	27.6606	5.30029
PA0546	methionine adenosyltransferase[Pseudomonas aeruginosa PAO1 PAO1-UW]	69.7	22	22	235	396	42.6826	5.49072
PA0547	probable transcriptional regulator[Pseudomonas aeruginosa PAO1 PAO1-UW]	7.51	2	2	3	333	36.0806	5.94775
PA0548	transketolase[Pseudomonas aeruginosa PAO1 PAO1-UW]	65.71	37	37	643	665	72.1749	5.32568
PA0550	conserved hypothetical protein[Pseudomonas aeruginosa PAO1 PAO1-UW]	43.02	8	8	21	265	29.8158	5.65576
PA0551	D-erythrose 4-phosphate dehydrogenase[Pseudomonas aeruginosa PAO1 PAO1-UW]	17	5	5	12	353	38.7197	5.94775
PA0552	phosphoglycerate kinase[Pseudomonas aeruginosa PAO1 PAO1-UW]	77	26	26	309	387	40.3794	5.42725
PA0554	hypothetical protein[Pseudomonas aeruginosa PAO1 PAO1-UW]	33.63	3	3	15	113	12.4441	5.26221
PA0555	fructose-1,6-bisphosphate aldolase[Pseudomonas aeruginosa PAO1 PAO1-UW]	61.02	27	27	257	354	38.5493	5.5542
PA0557	hypothetical protein[Pseudomonas aeruginosa PAO1 PAO1-UW]	6.88	1	1	2	218	24.3959	7.57666
PA0558	conserved hypothetical protein[Pseudomonas aeruginosa PAO1 PAO1-UW]	45.88	11	11	63	255	27.9695	6.23975
PA0562	probable hydrolase[Pseudomonas aeruginosa PAO1 PAO1-UW]	29.02	5	5	8	224	24.2168	5.61768
PA0563	conserved hypothetical protein[Pseudomonas aeruginosa PAO1 PAO1-UW]	19.66	2	2	12	117	13.2852	9.30518
PA0564	probable transcriptional regulator[Pseudomonas aeruginosa PAO1 PAO1-UW]	17.16	3	3	3	303	33.3771	7.51807
PA0565	conserved hypothetical protein[Pseudomonas aeruginosa PAO1 PAO1-UW]	34.82	2	2	9	112	11.7521	6.52197
PA0568	hypothetical protein[Pseudomonas aeruginosa PAO1 PAO1-UW]	20.39	3	3	12	152	17.6716	4.58936
PA0570	hypothetical protein[Pseudomonas aeruginosa PAO1 PAO1-UW]	14.78	1	1	1	115	12.4372	4.44971
PA0572	hypothetical protein[Pseudomonas aeruginosa PAO1 PAO1-UW]	69.01	52	52	721	923	100.061	6.56592
PA0574	hypothetical protein[Pseudomonas aeruginosa PAO1 PAO1-UW]	6.17	1	1	1	373	41.9316	6.55127
PA0575	conserved hypothetical protein[Pseudomonas aeruginosa PAO1 PAO1-UW]	13.01	14	14	34	1245	139.573	5.69385
PA0576	sigma factor RpoD[Pseudomonas aeruginosa PAO1 PAO1-UW]	53	28	29	169	617	69.6004	4.99561
PA0577	DNA primase[Pseudomonas aeruginosa PAO1 PAO1-UW]	11.9	6	6	14	664	74.1299	7.25439
PA0578	conserved hypothetical protein[Pseudomonas aeruginosa PAO1 PAO1-UW]	26.17	4	4	8	149	16.8319	6.23975
PA0579	30S ribosomal protein S21[Pseudomonas aeruginosa PAO1 PAO1-UW]	16.9	1	1	2	71	8.47968	10.77
PA0580	O-sialoglycoprotein endopeptidase[Pseudomonas aeruginosa PAO1 PAO1-UW]	24.63	6	6	13	341	36.5377	6.23975
PA0581	conserved hypothetical protein[Pseudomonas aeruginosa PAO1 PAO1-UW]	18.52	3	3	3	189	20.2122	10.9458
PA0582	dihydroneopterin aldolase[Pseudomonas aeruginosa PAO1 PAO1-UW]	20.51	2	2	7	117	13.0998	5.0083
PA0583	hypothetical protein[Pseudomonas aeruginosa PAO1 PAO1-UW]	15	2	2	3	180	20.0787	5.80811
PA0584	tRNA nucleotidyl transferase[Pseudomonas aeruginosa PAO1 PAO1-UW]	16.83	6	6	8	410	45.6108	6.90283
PA0585	hypothetical protein[Pseudomonas aeruginosa PAO1 PAO1-UW]	14.29	2	2	3	168	18.6569	8.54346
PA0586	conserved hypothetical protein[Pseudomonas aeruginosa PAO1 PAO1-UW]	41.78	19	19	154	517	60.776	5.38916
PA0587	conserved hypothetical protein[Pseudomonas aeruginosa PAO1 PAO1-UW]	44.92	18	18	91	423	48.7119	7.69385
PA0588	conserved hypothetical protein[Pseudomonas aeruginosa PAO1 PAO1-UW]	74.06	57	57	1975	640	73.6765	5.78271
PA0589	conserved hypothetical protein[Pseudomonas aeruginosa PAO1 PAO1-UW]	6.36	1	1	3	110	11.9557	4.70361
PA0590	bis(5'-nucleosyl)-tetraphosphatase[Pseudomonas aeruginosa PAO1 PAO1-UW]	22.26	5	5	7	283	31.9985	7.1665
PA0591	conserved hypothetical protein[Pseudomonas aeruginosa PAO1 PAO1-UW]	43.65	4	4	12	126	13.6138	6.13818
PA0592	rRNA (adenine-N6,N6)-dimethyltransferase[Pseudomonas aeruginosa PAO1 PAO1-UW]	40.67	9	9	28	268	30.04	7.38623
PA0593	pyridoxal phosphate biosynthetic protein PdxA[Pseudomonas aeruginosa PAO1 PAO1-UW]	45.43	9	9	29	328	34.8694	6.63916
PA0594	peptidyl-prolyl cis-trans isomerase SurA[Pseudomonas aeruginosa PAO1 PAO1-UW]	78.6	31	31	183	430	48.4113	5.85889
PA0595	organic solvent tolerance protein OstA precursor[Pseudomonas aeruginosa PAO1 PAO1-UW]	55.74	54	54	514	924	104.207	5.65576
PA0596	hypothetical protein[Pseudomonas aeruginosa PAO1 PAO1-UW]	40.24	11	11	50	338	38.1616	5.46533
PA0597	probable nucleotidyl transferase[Pseudomonas aeruginosa PAO1 PAO1-UW]	15.63	2	3	13	224	24.1345	6.12549
PA0599	hypothetical protein[Pseudomonas aeruginosa PAO1 PAO1-UW]	13.88	3	3	3	353	37.9565	5.18604
PA0600	probable two-component sensor[Pseudomonas aeruginosa PAO1 PAO1-UW]	11.79	6	6	12	797	89.4613	5.77002
PA0601	probable two-component response regulator[Pseudomonas aeruginosa PAO1 PAO1-UW]	43.33	8	8	26	210	22.8542	6.53662
PA0603	probable ATP-binding component of ABC transporter[Pseudomonas aeruginosa PAO1 PAO1-UW]	27.37	7	7	28	369	40.63	6.46826
PA0604	probable binding protein component of ABC transporter[Pseudomonas aeruginosa PAO1 PAO1-UW]	56.32	14	15	44	348	38.1433	5.99854
PA0607	ribulose-phosphate 3-epimerase[Pseudomonas aeruginosa PAO1 PAO1-UW]	53.57	8	9	44	224	24.0804	5.40186
PA0609	anthranilate synthetase component I[Pseudomonas aeruginosa PAO1 PAO1-UW]	44.11	16	17	76	492	54.521	5.08447
PA0611	transcriptional regulator PrtR[Pseudomonas aeruginosa PAO1 PAO1-UW]	24.61	3	3	5	256	28.0942	5.90967
PA0615	hypothetical protein[Pseudomonas aeruginosa PAO1 PAO1-UW]	6.43	1	1	3	171	18.9387	4.57666
PA0618	probable bacteriophage protein[Pseudomonas aeruginosa PAO1 PAO1-UW]	9.49	2	2	2	295	31.9066	4.67822
PA0619	probable bacteriophage protein[Pseudomonas aeruginosa PAO1 PAO1-UW]	6.78	1	1	1	177	19.9755	5.64307
PA0620	probable bacteriophage protein[Pseudomonas aeruginosa PAO1 PAO1-UW]	8.25	5	5	8	691	72.2481	8.23584
PA0622	probable bacteriophage protein[Pseudomonas aeruginosa PAO1 PAO1-UW]	80.57	26	26	121	386	41.1839	5.46533
PA0623	probable bacteriophage protein[Pseudomonas aeruginosa PAO1 PAO1-UW]	57.49	7	7	34	167	17.9282	5.18604
PA0625	hypothetical protein[Pseudomonas aeruginosa PAO1 PAO1-UW]	5.64	2	3	7	745	77.6016	9.5249
PA0628	conserved hypothetical protein[Pseudomonas aeruginosa PAO1 PAO1-UW]	3.34	1	1	2	329	35.8163	8.54346
PA0641	probable bacteriophage protein[Pseudomonas aeruginosa PAO1 PAO1-UW]	1.83	1	1	1	1204	130.71	6.06201
PA0649	anthranilate synthase component II[Pseudomonas aeruginosa PAO1 PAO1-UW]	57.71	8	8	27	201	22.0323	6.07471
PA0650	anthranilate phosphoribosyltransferase[Pseudomonas aeruginosa PAO1 PAO1-UW]	22.64	4	4	14	349	37.3602	5.78271
PA0651	indole-3-glycerol-phosphate synthase[Pseudomonas aeruginosa PAO1 PAO1-UW]	36.69	12	12	51	278	30.2961	5.0083
PA0652	transcriptional regulator Vfr[Pseudomonas aeruginosa PAO1 PAO1-UW]	44.86	8	8	28	214	24.2095	8.08936
PA0653	conserved hypothetical protein[Pseudomonas aeruginosa PAO1 PAO1-UW]	16.43	2	2	14	140	15.2268	6.37939
PA0654	S-adenosylmethionine decarboxylase proenzyme[Pseudomonas aeruginosa PAO1 PAO1-UW]	45.08	6	6	14	264	30.4273	4.86865
PA0655	hypothetical protein[Pseudomonas aeruginosa PAO1 PAO1-UW]	65.12	13	13	87	215	23.629	5.60498
PA0656	probable HIT family protein[Pseudomonas aeruginosa PAO1 PAO1-UW]	40.18	4	4	32	112	12.7153	6.66846
PA0657	probable ATPase[Pseudomonas aeruginosa PAO1 PAO1-UW]	19.88	6	6	11	493	54.5178	6.1001
PA0658	probable short-chain dehydrogenase[Pseudomonas aeruginosa PAO1 PAO1-UW]	24.81	5	5	7	266	29.1557	9.979
PA0659	hypothetical protein[Pseudomonas aeruginosa PAO1 PAO1-UW]	13.97	5	5	20	358	37.6401	4.62744
PA0660	hypothetical protein[Pseudomonas aeruginosa PAO1 PAO1-UW]	54.35	12	12	73	322	34.7929	6.29053
PA0662	N-acetyl-gamma-glutamyl-phosphate reductase[Pseudomonas aeruginosa PAO1 PAO1-UW]	70.35	19	19	97	344	36.661	6.7124
PA0664	hypothetical protein[Pseudomonas aeruginosa PAO1 PAO1-UW]	7.86	1	1	1	140	14.7807	5.80811
PA0666	conserved hypothetical protein[Pseudomonas aeruginosa PAO1 PAO1-UW]	26.45	6	6	14	363	39.0628	5.50342
PA0668	tyrosyl-tRNA synthetase 2[Pseudomonas aeruginosa PAO1 PAO1-UW]	67.92	22	22	109	399	44.1021	5.8208
PA0672	heme oxygenase[Pseudomonas aeruginosa PAO1 PAO1-UW]	67.68	15	15	88	198	21.9402	5.13525
PA0687	probable type II secretion system protein[Pseudomonas aeruginosa PAO1 PAO1-UW]	3.47	1	2	4	404	43.3821	9.18799
PA0690	hypothetical protein[Pseudomonas aeruginosa PAO1 PAO1-UW]	0.91	2	2	5	4180	429.76	4.89404
PA0704	probable amidase[Pseudomonas aeruginosa PAO1 PAO1-UW]	54.96	17	17	74	464	50.574	6.85889
PA0705	alpha-1,6-rhamnosyltransferase MigA[Pseudomonas aeruginosa PAO1 PAO1-UW]	16.05	5	5	16	299	34.3366	8.23584
PA0706	chloramphenicol acetyltransferase[Pseudomonas aeruginosa PAO1 PAO1-UW]	11.32	1	1	1	212	23.5094	6.12549
PA0715	hypothetical protein[Pseudomonas aeruginosa PAO1 PAO1-UW]	30.19	11	11	19	318	36.5662	9.42236
PA0729	hypothetical protein[Pseudomonas aeruginosa PAO1 PAO1-UW]	14.78	1	1	1	115	12.9767	4.7417
PA0732	hypothetical protein[Pseudomonas aeruginosa PAO1 PAO1-UW]	6.05	1	1	1	347	37.1383	9.12939
PA0735	hypothetical protein[Pseudomonas aeruginosa PAO1 PAO1-UW]	22.14	5	5	11	271	30.8022	9.72998
PA0739	probable transcriptional regulator[Pseudomonas aeruginosa PAO1 PAO1-UW]	9.21	1	1	1	304	32.9286	7.60596
PA0740	SDS hydrolase SdsA1[Pseudomonas aeruginosa PAO1 PAO1-UW]	5.02	2	3	3	658	72.5474	5.98584
PA0741	conserved hypothetical protein[Pseudomonas aeruginosa PAO1 PAO1-UW]	72.3	9	9	27	213	22.6728	6.63916
PA0743	probable 3-hydroxyisobutyrate dehydrogenase[Pseudomonas aeruginosa PAO1 PAO1-UW]	36.24	6	6	30	298	30.7346	5.60498
PA0744	probable enoyl-CoA hydratase/isomerase[Pseudomonas aeruginosa PAO1 PAO1-UW]	62.4	19	19	155	367	40.5637	5.46533
PA0745	probable enoyl-CoA hydratase/isomerase[Pseudomonas aeruginosa PAO1 PAO1-UW]	90.07	33	33	263	272	29.8853	6.41748
PA0746	probable acyl-CoA dehydrogenase[Pseudomonas aeruginosa PAO1 PAO1-UW]	47.55	16	16	86	387	42.5263	5.64307
PA0747	probable aldehyde dehydrogenase[Pseudomonas aeruginosa PAO1 PAO1-UW]	37.85	14	16	131	502	54.5299	6.13818
PA0750	uracil-DNA glycosylase[Pseudomonas aeruginosa PAO1 PAO1-UW]	45.02	9	9	53	231	25.9935	8.01611
PA0754	hypothetical protein[Pseudomonas aeruginosa PAO1 PAO1-UW]	60.55	15	15	64	327	34.896	5.79541
PA0755	cis-aconitate porin OpdH[Pseudomonas aeruginosa PAO1 PAO1-UW]	3.28	1	1	1	427	46.9467	8.17725
PA0756	probable two-component response regulator[Pseudomonas aeruginosa PAO1 PAO1-UW]	19.28	3	3	5	223	24.4161	5.52881
PA0758	hypothetical protein[Pseudomonas aeruginosa PAO1 PAO1-UW]	44.24	9	9	38	278	30.856	5.12256
PA0759	conserved hypothetical protein[Pseudomonas aeruginosa PAO1 PAO1-UW]	78.98	19	19	142	314	33.6467	5.56689
PA0761	L-aspartate oxidase[Pseudomonas aeruginosa PAO1 PAO1-UW]	17.84	8	8	21	538	59.9674	6.29053
PA0762	sigma factor AlgU[Pseudomonas aeruginosa PAO1 PAO1-UW]	33.68	7	7	22	193	22.1825	5.66846
PA0763	anti-sigma factor MucA[Pseudomonas aeruginosa PAO1 PAO1-UW]	45.88	6	6	22	194	20.9857	5.92236
PA0764	negative regulator for alginate biosynthesis MucB[Pseudomonas aeruginosa PAO1 PAO1-UW]	76.58	19	19	103	316	34.5508	6.17627
PA0766	serine protease MucD precursor[Pseudomonas aeruginosa PAO1 PAO1-UW]	65.19	23	23	305	474	50.2906	7.57666
PA0767	GTP-binding protein LepA[Pseudomonas aeruginosa PAO1 PAO1-UW]	25.54	11	11	52	599	66.2215	5.64307
PA0768	signal peptidase I[Pseudomonas aeruginosa PAO1 PAO1-UW]	67.25	20	20	77	284	32.0829	8.48486
PA0769	hypothetical protein[Pseudomonas aeruginosa PAO1 PAO1-UW]	29.6	3	3	14	125	14.4806	8.36768
PA0770	ribonuclease III[Pseudomonas aeruginosa PAO1 PAO1-UW]	21.83	5	5	23	229	25.4582	6.65381
PA0771	GTP-binding protein Era[Pseudomonas aeruginosa PAO1 PAO1-UW]	46.89	12	13	45	305	34.5282	6.63916
PA0773	pyridoxal phosphate biosynthetic protein PdxJ[Pseudomonas aeruginosa PAO1 PAO1-UW]	53.63	14	14	100	248	27.2112	5.78271
PA0774	conserved hypothetical protein[Pseudomonas aeruginosa PAO1 PAO1-UW]	3.11	1	1	1	322	36.4988	6.45557
PA0775	conserved hypothetical protein[Pseudomonas aeruginosa PAO1 PAO1-UW]	15.45	3	3	4	246	27.5912	5.61768
PA0778	inhibitor of cysteine peptidase[Pseudomonas aeruginosa PAO1 PAO1-UW]	64.93	7	7	27	134	14.5984	4.94482
PA0779	AsrA[Pseudomonas aeruginosa PAO1 PAO1-UW]	45.31	32	33	163	799	88.52	6.85889
PA0782	proline dehydrogenase PutA[Pseudomonas aeruginosa PAO1 PAO1-UW]	56.42	55	57	658	1060	115.559	6.15088
PA0784	probable transcriptional regulator[Pseudomonas aeruginosa PAO1 PAO1-UW]	30.74	6	6	27	309	34.3605	6.52197
PA0787	hypothetical protein[Pseudomonas aeruginosa PAO1 PAO1-UW]	8.01	2	2	4	387	42.3113	7.28369
PA0788	hypothetical protein[Pseudomonas aeruginosa PAO1 PAO1-UW]	17	13	13	23	1041	116.374	9.48096
PA0792	propionate catabolic protein PrpD[Pseudomonas aeruginosa PAO1 PAO1-UW]	45.14	23	23	148	494	54.8471	6.62451
PA0793	hypothetical protein[Pseudomonas aeruginosa PAO1 PAO1-UW]	31.14	10	10	35	395	41.6832	5.69385
PA0794	probable aconitate hydratase[Pseudomonas aeruginosa PAO1 PAO1-UW]	62.1	45	45	336	868	94.8317	5.60498
PA0795	citrate synthase 2[Pseudomonas aeruginosa PAO1 PAO1-UW]	79.47	29	29	473	375	41.6632	6.46826
PA0796	carboxyphosphonoenolpyruvate phosphonomutase[Pseudomonas aeruginosa PAO1 PAO1-UW]	61.41	19	19	166	298	32.1173	5.5542
PA0803	hypothetical protein[Pseudomonas aeruginosa PAO1 PAO1-UW]	29.45	3	3	7	146	15.8537	5.26221
PA0804	probable oxidoreductase[Pseudomonas aeruginosa PAO1 PAO1-UW]	43.96	10	10	47	273	29.9983	5.13525
PA0807	AmpDh3[Pseudomonas aeruginosa PAO1 PAO1-UW]	60	13	13	51	255	28.7025	6.31592
PA0808	hypothetical protein[Pseudomonas aeruginosa PAO1 PAO1-UW]	20.38	2	2	4	157	17.5401	5.18604
PA0810	probable haloacid dehalogenase[Pseudomonas aeruginosa PAO1 PAO1-UW]	5.15	1	1	1	233	26.2343	5.75732
PA0814	conserved hypothetical protein[Pseudomonas aeruginosa PAO1 PAO1-UW]	29.17	2	2	4	144	14.9018	6.29053
PA0816	probable transcriptional regulator[Pseudomonas aeruginosa PAO1 PAO1-UW]	6.46	1	1	1	294	32.0153	8.25049
PA0821	hypothetical protein[Pseudomonas aeruginosa PAO1 PAO1-UW]	6.35	2	2	5	362	40.8284	5.24951
PA0827	hypothetical protein[Pseudomonas aeruginosa PAO1 PAO1-UW]	6.16	1	2	2	292	33.1446	7.48877
PA0832	conserved hypothetical protein[Pseudomonas aeruginosa PAO1 PAO1-UW]	21.13	4	4	22	213	23.4678	6.20166
PA0833	hypothetical protein[Pseudomonas aeruginosa PAO1 PAO1-UW]	76.37	16	16	135	237	24.6982	8.76318
PA0835	phosphate acetyltransferase[Pseudomonas aeruginosa PAO1 PAO1-UW]	42.76	24	24	211	704	75.6497	5.36377
PA0836	acetate kinase[Pseudomonas aeruginosa PAO1 PAO1-UW]	49.24	13	13	48	394	42.3948	7.09326
PA0837	peptidyl-prolyl cis-trans isomerase SlyD[Pseudomonas aeruginosa PAO1 PAO1-UW]	73.91	6	6	105	161	16.9993	4.61475
PA0838	probable glutathione peroxidase[Pseudomonas aeruginosa PAO1 PAO1-UW]	43.13	5	5	51	160	17.2527	5.24951
PA0840	probable oxidoreductase[Pseudomonas aeruginosa PAO1 PAO1-UW]	45.68	13	13	37	370	40.3087	5.74463
PA0841	hypothetical protein[Pseudomonas aeruginosa PAO1 PAO1-UW]	15.05	3	3	5	319	34.4298	6.7417
PA0847	hypothetical protein[Pseudomonas aeruginosa PAO1 PAO1-UW]	0.95	1	1	2	735	82.5967	6.03662
PA0848	alkyl hydroperoxide reductase , AhpB[Pseudomonas aeruginosa PAO1 PAO1-UW]	26.63	4	4	16	199	21.8	5.38916
PA0849	thioredoxin reductase 2[Pseudomonas aeruginosa PAO1 PAO1-UW]	26.27	4	5	30	316	33.4599	5.64307
PA0852	chitin-binding protein CbpD precursor[Pseudomonas aeruginosa PAO1 PAO1-UW]	88.43	34	34	2005	389	41.8906	6.85889
PA0853	probable oxidoreductase[Pseudomonas aeruginosa PAO1 PAO1-UW]	47.34	7	7	22	207	23.4702	8.20654
PA0854	fumarate hydratase[Pseudomonas aeruginosa PAO1 PAO1-UW]	74.78	27	27	373	464	49.0912	6.13818
PA0856	hypothetical protein[Pseudomonas aeruginosa PAO1 PAO1-UW]	6.59	1	1	2	182	19.9855	9.45166
PA0857	morphogene protein BolA[Pseudomonas aeruginosa PAO1 PAO1-UW]	15.84	1	1	1	101	11.1716	7.25439
PA0858	conserved hypothetical protein[Pseudomonas aeruginosa PAO1 PAO1-UW]	19.87	4	4	8	312	35.3978	5.84619
PA0859	hypothetical protein[Pseudomonas aeruginosa PAO1 PAO1-UW]	52.5	7	7	27	200	21.4528	4.97021
PA0860	probable ATP-binding/permease fusion ABC transporter[Pseudomonas aeruginosa PAO1 PAO1-UW]	2.01	1	1	1	596	65.4173	8.47021
PA0861	hypothetical protein[Pseudomonas aeruginosa PAO1 PAO1-UW]	16.5	10	10	30	818	91.149	5.31299
PA0862	hypothetical protein[Pseudomonas aeruginosa PAO1 PAO1-UW]	3.08	1	1	1	260	29.8257	6.52197
PA0863	probable oxidoreductase[Pseudomonas aeruginosa PAO1 PAO1-UW]	32.29	10	10	23	319	33.3477	5.2749
PA0864	probable transcriptional regulator[Pseudomonas aeruginosa PAO1 PAO1-UW]	7.63	1	1	1	262	29.0472	8.83643
PA0865	4-hydroxyphenylpyruvate dioxygenase[Pseudomonas aeruginosa PAO1 PAO1-UW]	84.31	30	30	819	357	39.888	5.23682
PA0867	membrane-bound lysozyme inhibitor of c-type lysozyme MliC[Pseudomonas aeruginosa PAO1 PAO1-UW]	56.69	12	12	90	127	13.6869	5.24951
PA0869	D-alanyl-D-alanine-endopeptidase[Pseudomonas aeruginosa PAO1 PAO1-UW]	9.35	2	2	3	310	33.9932	10.6089
PA0870	aromatic amino acid aminotransferase[Pseudomonas aeruginosa PAO1 PAO1-UW]	85.96	37	37	645	399	43.2465	6.29053
PA0871	pterin-4-alpha-carbinolamine dehydratase[Pseudomonas aeruginosa PAO1 PAO1-UW]	72.03	7	7	72	118	13.3247	6.40479
PA0872	phenylalanine-4-hydroxylase[Pseudomonas aeruginosa PAO1 PAO1-UW]	45.04	12	12	164	262	30.3026	5.75732
PA0873	transcriptional regulator PhhR[Pseudomonas aeruginosa PAO1 PAO1-UW]	11.56	5	5	7	519	56.8418	6.88818
PA0876	probable transcriptional regulator[Pseudomonas aeruginosa PAO1 PAO1-UW]	35.35	8	8	16	314	34.4275	6.31592
PA0884	probable C4-dicarboxylate-binding periplasmic protein[Pseudomonas aeruginosa PAO1 PAO1-UW]	2.72	0	2	8	331	37.2081	8.36768
PA0887	acetyl-coenzyme A synthetase[Pseudomonas aeruginosa PAO1 PAO1-UW]	59.91	30	32	474	651	71.7171	6.354
PA0888	arginine/ornithine binding protein AotJ[Pseudomonas aeruginosa PAO1 PAO1-UW]	83.4	24	24	244	259	27.9924	6.82959
PA0891	hypothetical protein[Pseudomonas aeruginosa PAO1 PAO1-UW]	18.92	6	6	18	370	40.1885	5.2749
PA0892	arginine/ornithine transport protein AotP[Pseudomonas aeruginosa PAO1 PAO1-UW]	48.82	10	10	40	254	27.9386	7.7085
PA0893	transcriptional regulator ArgR[Pseudomonas aeruginosa PAO1 PAO1-UW]	26.14	6	6	25	329	36.8312	8.20654
PA0895	N-succinylglutamate 5-semialdehyde dehydrogenase[Pseudomonas aeruginosa PAO1 PAO1-UW]	84.98	31	31	405	406	43.7205	5.94775
PA0896	arginine/ornithine succinyltransferase AI subunit[Pseudomonas aeruginosa PAO1 PAO1-UW]	38.17	9	9	91	338	36.9077	5.021
PA0897	arginine/ornithine succinyltransferase AII subunit[Pseudomonas aeruginosa PAO1 PAO1-UW]	74.12	17	17	89	340	37.2222	6.55127
PA0898	succinylglutamate 5-semialdehyde dehydrogenase[Pseudomonas aeruginosa PAO1 PAO1-UW]	50	25	26	194	488	51.4787	6.25244
PA0899	succinylarginine dihydrolase[Pseudomonas aeruginosa PAO1 PAO1-UW]	48.88	22	22	102	448	48.8443	6.27783
PA0900	hypothetical protein[Pseudomonas aeruginosa PAO1 PAO1-UW]	8.33	1	1	10	96	10.6339	4.15771
PA0901	succinylglutamate desuccinylase[Pseudomonas aeruginosa PAO1 PAO1-UW]	64.76	19	19	94	332	36.8865	6.11279
PA0902	hypothetical protein[Pseudomonas aeruginosa PAO1 PAO1-UW]	23.65	5	5	12	334	35.4083	6.45557
PA0903	alanyl-tRNA synthetase[Pseudomonas aeruginosa PAO1 PAO1-UW]	59.04	44	44	439	874	94.6431	5.47803
PA0904	aspartate kinase alpha and beta chain[Pseudomonas aeruginosa PAO1 PAO1-UW]	54.37	24	24	171	412	44.3612	5.35107
PA0905	RsmA�[Pseudomonas aeruginosa PAO1 PAO1-UW]	40.98	3	3	25	61	6.90469	7.41553
PA0913	probable Mg transporter MgtE[Pseudomonas aeruginosa PAO1 PAO1-UW]	11.83	4	4	18	482	53.7869	4.84326
PA0915	conserved hypothetical protein[Pseudomonas aeruginosa PAO1 PAO1-UW]	15.69	2	2	7	153	17.5032	6.34131
PA0916	conserved hypothetical protein[Pseudomonas aeruginosa PAO1 PAO1-UW]	28.64	10	10	35	440	48.9299	4.98291
PA0918	cytochrome b561[Pseudomonas aeruginosa PAO1 PAO1-UW]	11.54	2	2	6	182	20.5981	9.70068
PA0919	hypothetical protein[Pseudomonas aeruginosa PAO1 PAO1-UW]	25.29	7	7	28	427	46.6246	5.36377
PA0920	hypothetical protein[Pseudomonas aeruginosa PAO1 PAO1-UW]	2.61	2	2	2	881	95.8014	9.49561
PA0925	hypothetical protein[Pseudomonas aeruginosa PAO1 PAO1-UW]	22.22	2	2	3	135	14.9893	4.90674
PA0926	hypothetical protein[Pseudomonas aeruginosa PAO1 PAO1-UW]	23.4	3	3	6	141	15.8191	8.36768
PA0927	D-lactate dehydrogenase (fermentative)[Pseudomonas aeruginosa PAO1 PAO1-UW]	21.28	4	4	17	329	35.7344	6.18896
PA0928	sensor/response regulator hybrid[Pseudomonas aeruginosa PAO1 PAO1-UW]	17.51	13	13	47	925	100.959	5.08447
PA0931	ferric enterobactin receptor PirA[Pseudomonas aeruginosa PAO1 PAO1-UW]	20.22	9	9	12	742	80.8583	5.63037
PA0932	cysteine synthase B[Pseudomonas aeruginosa PAO1 PAO1-UW]	36.12	10	10	35	299	32.4274	5.75732
PA0933	probable RNA methyltransferase[Pseudomonas aeruginosa PAO1 PAO1-UW]	6.44	1	1	2	450	49.0404	7.76709
PA0934	GTP pyrophosphokinase[Pseudomonas aeruginosa PAO1 PAO1-UW]	42.03	29	29	146	747	83.7638	7.53271
PA0935	conserved hypothetical protein[Pseudomonas aeruginosa PAO1 PAO1-UW]	12.32	2	2	4	276	31.231	4.91943
PA0936	lipopolysaccharide biosynthetic protein LpxO2[Pseudomonas aeruginosa PAO1 PAO1-UW]	25	7	7	60	312	35.7368	9.89111
PA0938	hypothetical protein[Pseudomonas aeruginosa PAO1 PAO1-UW]	45.93	19	19	102	442	49.2363	9.01221
PA0941	hypothetical protein[Pseudomonas aeruginosa PAO1 PAO1-UW]	42.86	3	3	4	77	8.27941	6.26514
PA0942	probable transcriptional regulator[Pseudomonas aeruginosa PAO1 PAO1-UW]	19.89	2	2	5	186	20.6097	7.37158
PA0943	hypothetical protein[Pseudomonas aeruginosa PAO1 PAO1-UW]	41.6	12	12	76	238	27.166	8.17725
PA0944	phosphoribosylaminoimidazole synthetase[Pseudomonas aeruginosa PAO1 PAO1-UW]	15.32	3	3	6	222	24.7189	7.1958
PA0945	phosphoribosylaminoimidazole synthetase[Pseudomonas aeruginosa PAO1 PAO1-UW]	38.53	13	13	132	353	37.0989	4.93213
PA0946	hypothetical protein[Pseudomonas aeruginosa PAO1 PAO1-UW]	50.43	12	12	72	345	36.7541	5.08447
PA0947	conserved hypothetical protein[Pseudomonas aeruginosa PAO1 PAO1-UW]	17.95	3	3	6	234	26.826	6.15088
PA0948	hypothetical protein[Pseudomonas aeruginosa PAO1 PAO1-UW]	9.35	1	1	1	139	15.5566	9.99365
PA0949	Trp repressor binding protein WrbA[Pseudomonas aeruginosa PAO1 PAO1-UW]	35.86	3	3	12	198	20.7316	6.78564
PA0950	probable arsenate reductase[Pseudomonas aeruginosa PAO1 PAO1-UW]	42.74	4	4	9	117	12.7821	6.56592
PA0953	probable thioredoxin[Pseudomonas aeruginosa PAO1 PAO1-UW]	44.81	6	7	18	154	16.8846	5.19873
PA0954	probable acylphosphatase[Pseudomonas aeruginosa PAO1 PAO1-UW]	79.12	5	5	9	91	10.3063	5.94775
PA0955	hypothetical protein[Pseudomonas aeruginosa PAO1 PAO1-UW]	22.33	6	6	15	318	35.7784	5.30029
PA0956	prolyl-tRNA synthetase[Pseudomonas aeruginosa PAO1 PAO1-UW]	54.99	28	28	441	571	63.0645	5.42725
PA0958	Basic amino acid, basic peptide and imipenem outer membrane porin OprD precursor[Pseudomonas aeruginosa PAO1 PAO1-UW]	77.65	31	32	779	443	48.3305	5.16064
PA0959	hypothetical protein[Pseudomonas aeruginosa PAO1 PAO1-UW]	49.28	11	11	92	209	23.0547	6.55127
PA0961	probable cold-shock protein[Pseudomonas aeruginosa PAO1 PAO1-UW]	74.6	7	7	22	63	7.2448	9.68604
PA0962	DNA-binding protein from starved cells, Dps[Pseudomonas aeruginosa PAO1 PAO1-UW]	66.03	13	13	195	156	17.4819	5.04639
PA0963	aspartyl-tRNA synthetase[Pseudomonas aeruginosa PAO1 PAO1-UW]	72.76	42	42	687	591	66.1659	5.5542
PA0966	Holliday junction DNA helicase RuvA[Pseudomonas aeruginosa PAO1 PAO1-UW]	13.93	1	1	5	201	21.9137	6.22705
PA0967	Holliday junction DNA helicase RuvB[Pseudomonas aeruginosa PAO1 PAO1-UW]	20.45	5	5	8	352	38.9086	5.51611
PA0968	conserved hypothetical protein[Pseudomonas aeruginosa PAO1 PAO1-UW]	33.78	3	3	7	148	16.6616	8.47021
PA0969	TolQ protein[Pseudomonas aeruginosa PAO1 PAO1-UW]	35.93	12	12	91	231	25.234	6.34131
PA0970	TolR protein[Pseudomonas aeruginosa PAO1 PAO1-UW]	42.47	4	4	8	146	15.7782	6.1001
PA0971	TolA protein[Pseudomonas aeruginosa PAO1 PAO1-UW]	2.88	1	1	2	347	37.8943	9.5542
PA0972	TolB protein[Pseudomonas aeruginosa PAO1 PAO1-UW]	79.86	33	33	209	432	47.6904	8.93896
PA0973	Peptidoglycan associated lipoprotein OprL precursor[Pseudomonas aeruginosa PAO1 PAO1-UW]	78.57	11	11	407	168	17.9139	6.34131
PA0974	conserved hypothetical protein[Pseudomonas aeruginosa PAO1 PAO1-UW]	58.76	10	10	23	274	29.0797	8.20654
PA0976	conserved hypothetical protein[Pseudomonas aeruginosa PAO1 PAO1-UW]	20.98	4	4	13	224	23.8849	5.13525
PA0981	hypothetical protein[Pseudomonas aeruginosa PAO1 PAO1-UW]	20.77	4	4	16	207	21.8567	6.53662
PA0984	colicin immunity protein[Pseudomonas aeruginosa PAO1 PAO1-UW]	7.41	1	1	1	108	12.4125	9.20264
PA0988	hypothetical protein[Pseudomonas aeruginosa PAO1 PAO1-UW]	24.63	3	3	4	134	14.6896	4.95752
PA0992	fimbrial subunit CupC1[Pseudomonas aeruginosa PAO1 PAO1-UW]	13.66	1	1	1	205	20.0022	5.03369
PA0995	methylated-DNA--protein-cysteine methyltransferase[Pseudomonas aeruginosa PAO1 PAO1-UW]	13.87	2	2	5	173	19.241	7.44482
PA0997	PqsB[Pseudomonas aeruginosa PAO1 PAO1-UW]	66.08	13	13	122	283	30.4818	4.98291
PA0998	PqsC[Pseudomonas aeruginosa PAO1 PAO1-UW]	42.53	10	10	72	348	38.2141	5.24951
PA0999	3-oxoacyl-[acyl-carrier-protein] synthase III[Pseudomonas aeruginosa PAO1 PAO1-UW]	39.17	10	10	52	337	36.3557	5.60498
PA1000	Quinolone signal response protein[Pseudomonas aeruginosa PAO1 PAO1-UW]	51.83	11	11	49	301	34.2845	5.5415
PA1003	Transcriptional regulator MvfR[Pseudomonas aeruginosa PAO1 PAO1-UW]	5.42	1	1	1	332	37.1903	7.50342
PA1004	quinolinate synthetase A[Pseudomonas aeruginosa PAO1 PAO1-UW]	22.16	5	5	31	352	38.3932	5.64307
PA1005	conserved hypothetical protein[Pseudomonas aeruginosa PAO1 PAO1-UW]	24.53	9	9	43	477	52.9612	8.08936
PA1008	bacterioferritin comigratory protein[Pseudomonas aeruginosa PAO1 PAO1-UW]	84.08	14	14	102	157	17.3409	7.23975
PA1009	hypothetical protein[Pseudomonas aeruginosa PAO1 PAO1-UW]	22.7	3	3	30	185	20.5724	5.75732
PA1010	dihydrodipicolinate synthase[Pseudomonas aeruginosa PAO1 PAO1-UW]	68.15	16	16	141	292	31.4293	6.43018
PA1011	hypothetical protein[Pseudomonas aeruginosa PAO1 PAO1-UW]	69.44	18	18	168	396	43.0296	5.04639
PA1013	phosphoribosylaminoimidazole-succinocarboxamide synthase[Pseudomonas aeruginosa PAO1 PAO1-UW]	76.27	19	19	141	236	26.8139	5.45264
PA1014	probable glycosyl transferase[Pseudomonas aeruginosa PAO1 PAO1-UW]	13.03	5	5	7	330	37.2999	8.22119
PA1015	probable transcriptional regulator[Pseudomonas aeruginosa PAO1 PAO1-UW]	24.06	5	5	15	266	28.8361	6.96143
PA1016	hypothetical protein[Pseudomonas aeruginosa PAO1 PAO1-UW]	6.01	2	2	3	383	39.8342	6.06201
PA1023	probable short-chain dehydrogenase[Pseudomonas aeruginosa PAO1 PAO1-UW]	51.48	10	10	31	305	32.8006	6.7417
PA1026	hypothetical protein[Pseudomonas aeruginosa PAO1 PAO1-UW]	5.06	1	1	1	158	17.1741	5.12256
PA1027	probable aldehyde dehydrogenase[Pseudomonas aeruginosa PAO1 PAO1-UW]	17.77	7	7	13	529	57.2555	6.81494
PA1030	hypothetical protein[Pseudomonas aeruginosa PAO1 PAO1-UW]	14.74	3	3	6	251	28.2605	7.81104
PA1031	conserved hypothetical protein[Pseudomonas aeruginosa PAO1 PAO1-UW]	1.99	1	1	1	453	51.4908	5.57959
PA1032	QuiP[Pseudomonas aeruginosa PAO1 PAO1-UW]	26.56	16	16	37	847	94.0115	7.6499
PA1033	probable glutathione S-transferase[Pseudomonas aeruginosa PAO1 PAO1-UW]	53.99	9	10	48	213	24.5116	6.81494
PA1035	hypothetical protein[Pseudomonas aeruginosa PAO1 PAO1-UW]	8.54	1	1	5	164	19.0229	7.04932
PA1036	hypothetical protein[Pseudomonas aeruginosa PAO1 PAO1-UW]	66.67	9	9	32	186	19.525	5.0083
PA1039	conserved hypothetical protein[Pseudomonas aeruginosa PAO1 PAO1-UW]	12.1	2	2	3	157	17.1782	6.69775
PA1040	hypothetical protein[Pseudomonas aeruginosa PAO1 PAO1-UW]	32.73	4	4	11	165	18.7095	6.06201
PA1041	probable outer membrane protein precursor[Pseudomonas aeruginosa PAO1 PAO1-UW]	47.62	15	15	441	210	21.7342	5.38916
PA1043	hypothetical protein[Pseudomonas aeruginosa PAO1 PAO1-UW]	4.83	1	1	1	269	27.2591	7.97217
PA1045	hypothetical protein[Pseudomonas aeruginosa PAO1 PAO1-UW]	4.76	3	3	5	714	78.9065	6.06201
PA1046	hypothetical protein[Pseudomonas aeruginosa PAO1 PAO1-UW]	1.19	1	1	1	757	82.6921	6.27783
PA1047	probable esterase[Pseudomonas aeruginosa PAO1 PAO1-UW]	43.37	13	13	44	392	42.3083	6.18896
PA1048	probable outer membrane protein precursor[Pseudomonas aeruginosa PAO1 PAO1-UW]	30.72	7	7	12	293	31.4901	9.27588
PA1049	pyridoxine 5'-phosphate oxidase[Pseudomonas aeruginosa PAO1 PAO1-UW]	68.37	14	14	66	215	24.8445	6.81494
PA1050	conserved hypothetical protein[Pseudomonas aeruginosa PAO1 PAO1-UW]	5.95	1	1	3	370	41.1964	7.34229
PA1053	conserved hypothetical protein[Pseudomonas aeruginosa PAO1 PAO1-UW]	66.88	9	9	255	154	15.6392	9.61279
PA1057	conserved hypothetical protein[Pseudomonas aeruginosa PAO1 PAO1-UW]	16.09	3	3	6	174	19.294	6.93213
PA1061	conserved hypothetical protein[Pseudomonas aeruginosa PAO1 PAO1-UW]	30.96	7	7	20	365	39.9273	6.62451
PA1064	hypothetical protein[Pseudomonas aeruginosa PAO1 PAO1-UW]	44.8	11	11	51	221	24.1571	5.49072
PA1066	probable short-chain dehydrogenase[Pseudomonas aeruginosa PAO1 PAO1-UW]	68.35	11	11	61	218	23.3611	7.44482
PA1068	probable heat shock protein (hsp90 family)[Pseudomonas aeruginosa PAO1 PAO1-UW]	15.09	10	10	30	636	70.6164	5.85889
PA1069	hypothetical protein[Pseudomonas aeruginosa PAO1 PAO1-UW]	48.3	24	24	127	764	86.0611	4.71631
PA1070	branched-chain amino acid transport protein BraG[Pseudomonas aeruginosa PAO1 PAO1-UW]	30.04	7	7	22	233	25.5755	6.59521
PA1071	branched-chain amino acid transport protein BraF[Pseudomonas aeruginosa PAO1 PAO1-UW]	27.06	5	5	11	255	28.2658	8.03076
PA1074	branched-chain amino acid transport protein BraC[Pseudomonas aeruginosa PAO1 PAO1-UW]	81.23	22	22	340	373	39.7443	5.8208
PA1076	hypothetical protein[Pseudomonas aeruginosa PAO1 PAO1-UW]	63.33	7	7	30	120	13.7348	6.02393
PA1079	flagellar basal-body rod modification protein FlgD[Pseudomonas aeruginosa PAO1 PAO1-UW]	2.95	1	1	1	237	24.8355	5.65576
PA1080	flagellar hook protein FlgE[Pseudomonas aeruginosa PAO1 PAO1-UW]	45.45	8	8	65	462	48.3066	4.84326
PA1081	flagellar basal-body rod protein FlgF[Pseudomonas aeruginosa PAO1 PAO1-UW]	5.62	1	1	1	249	26.6432	5.021
PA1082	flagellar basal-body rod protein FlgG[Pseudomonas aeruginosa PAO1 PAO1-UW]	14.18	2	2	7	261	27.6859	4.61475
PA1083	flagellar L-ring protein precursor FlgH[Pseudomonas aeruginosa PAO1 PAO1-UW]	25.11	4	4	13	231	24.4724	6.78564
PA1084	flagellar P-ring protein precursor FlgI[Pseudomonas aeruginosa PAO1 PAO1-UW]	33.06	8	8	23	369	38.1573	7.56201
PA1085	flagellar protein FlgJ[Pseudomonas aeruginosa PAO1 PAO1-UW]	3.25	1	1	1	400	43.1295	9.37842
PA1086	flagellar hook-associated protein 1 FlgK[Pseudomonas aeruginosa PAO1 PAO1-UW]	35.72	16	16	54	683	71.6898	4.90674
PA1087	flagellar hook-associated protein type 3 FlgL[Pseudomonas aeruginosa PAO1 PAO1-UW]	23.01	6	6	15	439	46.8165	4.77979
PA1088	hypothetical protein[Pseudomonas aeruginosa PAO1 PAO1-UW]	4.74	1	1	3	253	28.7817	5.16064
PA1089	conserved hypothetical protein[Pseudomonas aeruginosa PAO1 PAO1-UW]	29.5	4	4	10	200	22.4567	5.31299
PA1090	hypothetical protein[Pseudomonas aeruginosa PAO1 PAO1-UW]	32.27	7	7	22	220	24.6879	5.64307
PA1091	flagellar glycosyl transferase, FgtA[Pseudomonas aeruginosa PAO1 PAO1-UW]	24.79	37	37	326	1694	187.04	5.49072
PA1092	flagellin type B[Pseudomonas aeruginosa PAO1 PAO1-UW]	81.56	41	41	2918	488	49.2131	5.61768
PA1093	hypothetical protein[Pseudomonas aeruginosa PAO1 PAO1-UW]	22.76	2	2	3	123	13.0256	4.76709
PA1094	flagellar capping protein FliD[Pseudomonas aeruginosa PAO1 PAO1-UW]	79.54	31	31	296	474	49.4196	6.99072
PA1095	hypothetical protein[Pseudomonas aeruginosa PAO1 PAO1-UW]	34.13	3	3	6	126	13.8311	5.09717
PA1097	transcriptional regulator FleQ[Pseudomonas aeruginosa PAO1 PAO1-UW]	42.65	18	18	92	490	55.2424	5.37646
PA1098	two-component sensor[Pseudomonas aeruginosa PAO1 PAO1-UW]	6.22	1	1	1	402	43.8442	6.85889
PA1099	two-component response regulator[Pseudomonas aeruginosa PAO1 PAO1-UW]	1.69	1	1	1	473	51.2022	6.40479
PA1101	Flagella M-ring outer membrane protein precursor[Pseudomonas aeruginosa PAO1 PAO1-UW]	10.03	4	4	14	598	64.0109	5.13525
PA1102	flagellar motor switch protein FliG[Pseudomonas aeruginosa PAO1 PAO1-UW]	28.7	8	8	20	338	36.9842	5.04639
PA1103	probable flagellar assembly protein[Pseudomonas aeruginosa PAO1 PAO1-UW]	11.19	3	3	10	268	30.0004	4.86865
PA1104	flagellum-specific ATP synthase FliI[Pseudomonas aeruginosa PAO1 PAO1-UW]	2.44	1	1	1	451	48.5703	6.72705
PA1110	hypothetical protein[Pseudomonas aeruginosa PAO1 PAO1-UW]	11.44	1	1	1	236	26.7412	8.30908
PA1112	conserved hypothetical protein[Pseudomonas aeruginosa PAO1 PAO1-UW]	50.52	12	12	42	382	41.3885	6.72705
PA1113	probable ATP-binding/permease fusion ABC transporter[Pseudomonas aeruginosa PAO1 PAO1-UW]	2.55	1	2	6	588	63.9158	9.90576
PA1116	hypothetical protein[Pseudomonas aeruginosa PAO1 PAO1-UW]	15.05	3	3	4	279	31.2889	8.95361
PA1119	YfiB[Pseudomonas aeruginosa PAO1 PAO1-UW]	50	12	12	63	168	18.3666	8.1626
PA1120	diguanylate cyclase TpbB[Pseudomonas aeruginosa PAO1 PAO1-UW]	9.43	3	3	13	435	47.485	6.3667
PA1121	YfiR[Pseudomonas aeruginosa PAO1 PAO1-UW]	34.21	4	4	8	190	20.6498	8.51416
PA1122	probable peptide deformylase[Pseudomonas aeruginosa PAO1 PAO1-UW]	39.46	4	4	37	147	16.2782	5.33838
PA1123	hypothetical protein[Pseudomonas aeruginosa PAO1 PAO1-UW]	41.51	5	5	20	106	12.1592	5.04639
PA1124	deoxyguanosinetriphosphate triphosphohydrolase[Pseudomonas aeruginosa PAO1 PAO1-UW]	27.91	13	13	31	498	56.7061	6.53662
PA1125	probable cobalamin biosynthetic protein[Pseudomonas aeruginosa PAO1 PAO1-UW]	21.2	4	4	7	250	26.6378	7.48877
PA1127	probable oxidoreductase[Pseudomonas aeruginosa PAO1 PAO1-UW]	70.52	22	22	174	329	36.4518	5.51611
PA1128	probable transcriptional regulator[Pseudomonas aeruginosa PAO1 PAO1-UW]	10.23	2	2	4	303	33.4752	6.26514
PA1130	rhamnosyltransferase 2[Pseudomonas aeruginosa PAO1 PAO1-UW]	20.31	5	5	7	325	35.9033	10.4624
PA1135	conserved hypothetical protein[Pseudomonas aeruginosa PAO1 PAO1-UW]	49.83	10	10	88	291	31.8783	6.44287
PA1136	probable transcriptional regulator[Pseudomonas aeruginosa PAO1 PAO1-UW]	4.94	1	1	7	243	27.0879	5.96045
PA1137	probable oxidoreductase[Pseudomonas aeruginosa PAO1 PAO1-UW]	3.35	1	1	2	328	34.7102	6.04932
PA1139	hypothetical protein[Pseudomonas aeruginosa PAO1 PAO1-UW]	11.7	3	3	3	282	29.3176	5.46533
PA1140	conserved hypothetical protein[Pseudomonas aeruginosa PAO1 PAO1-UW]	29.86	5	5	21	278	31.5935	6.34131
PA1141	probable transcriptional regulator[Pseudomonas aeruginosa PAO1 PAO1-UW]	2.67	1	1	3	300	32.6501	8.19189
PA1142	probable transcriptional regulator[Pseudomonas aeruginosa PAO1 PAO1-UW]	7.14	1	1	1	238	27.3894	8.48486
PA1148	exotoxin A precursor[Pseudomonas aeruginosa PAO1 PAO1-UW]	3.76	1	1	1	638	69.2411	5.57959
PA1150	pyocin S2[Pseudomonas aeruginosa PAO1 PAO1-UW]	2.61	0	1	1	689	73.8083	9.0708
PA1155	NrdB, tyrosyl radical-harboring component of class Ia ribonucleotide reductase[Pseudomonas aeruginosa PAO1 PAO1-UW]	49.4	18	18	181	415	47.3561	4.88135
PA1156	NrdA, catalytic component of class Ia ribonucleotide reductase[Pseudomonas aeruginosa PAO1 PAO1-UW]	53.06	51	51	754	963	107.039	5.89697
PA1157	probable two-component response regulator[Pseudomonas aeruginosa PAO1 PAO1-UW]	15.68	5	5	13	236	26.3569	5.08447
PA1158	probable two-component sensor[Pseudomonas aeruginosa PAO1 PAO1-UW]	5.09	2	2	3	452	50.9999	7.10791
PA1159	probable cold-shock protein[Pseudomonas aeruginosa PAO1 PAO1-UW]	73.91	6	7	54	69	7.71992	7.41553
PA1160	hypothetical protein[Pseudomonas aeruginosa PAO1 PAO1-UW]	13.39	2	2	8	127	14.0338	4.91943
PA1161	rRNA methyltransferase[Pseudomonas aeruginosa PAO1 PAO1-UW]	4.49	1	1	1	267	29.6253	7.76709
PA1162	succinyl-diaminopimelate desuccinylase[Pseudomonas aeruginosa PAO1 PAO1-UW]	8.09	2	2	8	383	41.0518	5.33838
PA1163	NdvB[Pseudomonas aeruginosa PAO1 PAO1-UW]	2.53	1	1	1	869	96.8992	8.89502
PA1164	conserved hypothetical protein[Pseudomonas aeruginosa PAO1 PAO1-UW]	11.85	2	2	5	270	28.8798	8.54346
PA1165	PcpS[Pseudomonas aeruginosa PAO1 PAO1-UW]	40.91	8	8	16	242	26.6991	6.94678
PA1166	hypothetical protein[Pseudomonas aeruginosa PAO1 PAO1-UW]	60.69	14	14	81	262	28.1383	7.2251
PA1171	probable transglycolase[Pseudomonas aeruginosa PAO1 PAO1-UW]	38.69	14	14	48	398	42.6562	8.93896
PA1172	cytochrome c-type protein NapC[Pseudomonas aeruginosa PAO1 PAO1-UW]	4.04	1	1	1	198	22.6812	8.49951
PA1174	periplasmic nitrate reductase protein NapA[Pseudomonas aeruginosa PAO1 PAO1-UW]	47.65	37	37	351	829	92.8842	8.41162
PA1178	PhoP/Q and low Mg2+ inducible outer membrane protein H1 precursor[Pseudomonas aeruginosa PAO1 PAO1-UW]	67	17	17	418	200	21.5609	9.02686
PA1179	two-component response regulator PhoP[Pseudomonas aeruginosa PAO1 PAO1-UW]	86.22	15	15	112	225	25.6344	5.51611
PA1180	two-component sensor PhoQ[Pseudomonas aeruginosa PAO1 PAO1-UW]	16.52	5	5	11	448	50.2174	6.18896
PA1183	C4-dicarboxylate transport protein[Pseudomonas aeruginosa PAO1 PAO1-UW]	6.88	2	2	11	436	45.9635	8.06006
PA1188	hypothetical protein[Pseudomonas aeruginosa PAO1 PAO1-UW]	24.43	7	7	10	393	42.1017	6.07471
PA1192	conserved hypothetical protein[Pseudomonas aeruginosa PAO1 PAO1-UW]	16.79	4	4	10	274	31.24	6.56592
PA1193	hypothetical protein[Pseudomonas aeruginosa PAO1 PAO1-UW]	6.28	1	1	3	223	25.2761	8.76318
PA1195	hypothetical protein[Pseudomonas aeruginosa PAO1 PAO1-UW]	11.02	2	2	2	254	28.4515	5.68115
PA1197	hypothetical protein[Pseudomonas aeruginosa PAO1 PAO1-UW]	26.17	4	4	8	256	27.6691	6.15088
PA1199	probable lipoprotein[Pseudomonas aeruginosa PAO1 PAO1-UW]	5.08	1	1	1	177	18.9949	10.2573
PA1200	conserved hypothetical protein[Pseudomonas aeruginosa PAO1 PAO1-UW]	35.91	7	7	27	220	24.5819	5.51611
PA1201	probable transcriptional regulator[Pseudomonas aeruginosa PAO1 PAO1-UW]	9.54	2	2	4	304	33.9526	7.76709
PA1202	probable hydrolase[Pseudomonas aeruginosa PAO1 PAO1-UW]	58.54	9	9	222	205	22.4574	5.22412
PA1203	hypothetical protein[Pseudomonas aeruginosa PAO1 PAO1-UW]	48.89	6	6	16	135	14.6725	5.26221
PA1204	conserved hypothetical protein[Pseudomonas aeruginosa PAO1 PAO1-UW]	55.68	5	5	28	185	20.2115	6.58057
PA1205	conserved hypothetical protein[Pseudomonas aeruginosa PAO1 PAO1-UW]	15.87	6	6	20	315	34.4332	5.66846
PA1206	hypothetical protein[Pseudomonas aeruginosa PAO1 PAO1-UW]	39.49	6	6	24	157	17.679	4.75439
PA1207	glutathione-regulated potassium-efflux system protein KefB[Pseudomonas aeruginosa PAO1 PAO1-UW]	1.31	1	1	1	613	66.2653	6.88818
PA1214	hypothetical protein[Pseudomonas aeruginosa PAO1 PAO1-UW]	5.64	2	2	2	532	59.2419	7.37158
PA1216	hypothetical protein[Pseudomonas aeruginosa PAO1 PAO1-UW]	68.15	18	18	93	248	28.5553	6.16357
PA1218	hypothetical protein[Pseudomonas aeruginosa PAO1 PAO1-UW]	13.7	4	4	5	292	34.0501	6.53662
PA1222	probable membrane-bound lytic murein transglycolase A[Pseudomonas aeruginosa PAO1 PAO1-UW]	19.48	4	4	6	385	41.8385	6.02393
PA1226	probable transcriptional regulator[Pseudomonas aeruginosa PAO1 PAO1-UW]	8.42	1	1	1	202	22.2945	5.51611
PA1234	hypothetical protein[Pseudomonas aeruginosa PAO1 PAO1-UW]	19.16	2	2	9	167	18.4487	4.99561
PA1241	probable transcriptional regulator[Pseudomonas aeruginosa PAO1 PAO1-UW]	9.14	1	1	1	186	21.0478	7.40088
PA1243	probable sensor/response regulator hybrid[Pseudomonas aeruginosa PAO1 PAO1-UW]	13.29	8	8	15	858	93.2199	5.30029
PA1244	hypothetical protein[Pseudomonas aeruginosa PAO1 PAO1-UW]	16.81	2	2	6	113	12.7177	8.52881
PA1246	alkaline protease secretion protein AprD[Pseudomonas aeruginosa PAO1 PAO1-UW]	26.48	10	10	26	593	63.631	9.39307
PA1247	alkaline protease secretion protein AprE[Pseudomonas aeruginosa PAO1 PAO1-UW]	6.94	2	2	3	432	48.0232	8.32373
PA1248	Alkaline protease secretion outer membrane protein AprF precursor[Pseudomonas aeruginosa PAO1 PAO1-UW]	3.53	1	1	1	481	54.4376	6.20166
PA1249	alkaline metalloproteinase precursor[Pseudomonas aeruginosa PAO1 PAO1-UW]	73.28	25	25	411	479	50.4024	4.53857
PA1250	alkaline proteinase inhibitor AprI[Pseudomonas aeruginosa PAO1 PAO1-UW]	41.22	4	4	12	131	13.9711	5.47803
PA1251	probable chemotaxis transducer[Pseudomonas aeruginosa PAO1 PAO1-UW]	6.47	0	3	11	541	58.4632	5.2876
PA1252	probable L-malate dehydrogenase[Pseudomonas aeruginosa PAO1 PAO1-UW]	8.08	2	2	3	334	35.6295	6.02393
PA1256	amino acid ABC transporter ATP binding protein[Pseudomonas aeruginosa PAO1 PAO1-UW]	13.75	1	1	1	240	26.531	7.60596
PA1264	probable transcriptional regulator[Pseudomonas aeruginosa PAO1 PAO1-UW]	7.29	1	2	12	288	31.6121	10.1987
PA1269	probable transcriptional regulator[Pseudomonas aeruginosa PAO1 PAO1-UW]	16.22	3	3	6	222	24.9199	6.01123
PA1271	probable tonB-dependent receptor[Pseudomonas aeruginosa PAO1 PAO1-UW]	19.97	7	7	16	616	67.5275	5.5542
PA1272	cob(I)alamin adenosyltransferase[Pseudomonas aeruginosa PAO1 PAO1-UW]	19.21	4	4	10	203	22.2785	7.7085
PA1276	cobalamin biosynthetic protein CobC[Pseudomonas aeruginosa PAO1 PAO1-UW]	1.81	1	1	1	331	36.6341	7.85498
PA1278	cobinamide kinase[Pseudomonas aeruginosa PAO1 PAO1-UW]	7.51	1	1	1	173	18.8499	5.64307
PA1283	probable transcriptional regulator[Pseudomonas aeruginosa PAO1 PAO1-UW]	20.97	3	3	12	186	20.2943	5.30029
PA1284	probable acyl-CoA dehydrogenase[Pseudomonas aeruginosa PAO1 PAO1-UW]	1.49	0	1	3	606	66.1914	7.32764
PA1287	probable glutathione peroxidase[Pseudomonas aeruginosa PAO1 PAO1-UW]	70.11	9	9	37	184	20.2044	8.14795
PA1288	probable outer membrane protein precursor[Pseudomonas aeruginosa PAO1 PAO1-UW]	52.59	22	22	255	424	45.5338	6.11279
PA1292	probable 3-mercaptopyruvate sulfurtransferase[Pseudomonas aeruginosa PAO1 PAO1-UW]	73.94	16	16	113	284	30.5787	5.61768
PA1293	hypothetical protein[Pseudomonas aeruginosa PAO1 PAO1-UW]	26.91	7	7	24	353	38.7702	6.15088
PA1294	ribonuclease D[Pseudomonas aeruginosa PAO1 PAO1-UW]	27.54	7	7	13	374	43.0394	5.16064
PA1295	conserved hypothetical protein[Pseudomonas aeruginosa PAO1 PAO1-UW]	24.74	1	1	4	97	11.3539	5.49072
PA1296	probable 2-hydroxyacid dehydrogenase[Pseudomonas aeruginosa PAO1 PAO1-UW]	3.87	1	1	1	310	33.7085	5.78271
PA1301	probable transmembrane sensor[Pseudomonas aeruginosa PAO1 PAO1-UW]	29.97	9	9	19	327	36.6194	6.82959
PA1304	probable oligopeptidase[Pseudomonas aeruginosa PAO1 PAO1-UW]	31.48	17	17	82	683	75.8351	5.08447
PA1305	hypothetical protein[Pseudomonas aeruginosa PAO1 PAO1-UW]	8.92	2	2	4	157	18.2185	5.56689
PA1307	conserved hypothetical protein[Pseudomonas aeruginosa PAO1 PAO1-UW]	29.18	6	6	27	257	28.5265	5.88428
PA1308	hypothetical protein[Pseudomonas aeruginosa PAO1 PAO1-UW]	15.52	1	1	2	174	20.2863	7.56201
PA1309	probable transcriptional regulator[Pseudomonas aeruginosa PAO1 PAO1-UW]	5.94	1	1	4	286	31.6218	5.89697
PA1310	2-aminoethylphosphonate:pyruvate aminotransferase[Pseudomonas aeruginosa PAO1 PAO1-UW]	5.12	1	1	3	371	40.3918	6.84424
PA1311	2-phosphonoacetaldehyde hydrolase[Pseudomonas aeruginosa PAO1 PAO1-UW]	15.64	3	3	8	275	29.9101	4.81787
PA1315	probable transcriptional regulator[Pseudomonas aeruginosa PAO1 PAO1-UW]	10.78	1	1	1	204	22.3944	6.26514
PA1324	hypothetical protein[Pseudomonas aeruginosa PAO1 PAO1-UW]	31.76	8	8	62	170	18.2922	5.97314
PA1326	threonine dehydratase, biosynthetic[Pseudomonas aeruginosa PAO1 PAO1-UW]	2.91	0	1	5	515	55.8691	6.53662
PA1327	probable protease[Pseudomonas aeruginosa PAO1 PAO1-UW]	40.85	25	25	133	656	72.4606	8.41162
PA1330	probable short-chain dehydrogenase[Pseudomonas aeruginosa PAO1 PAO1-UW]	19.31	4	4	9	259	28.8348	6.43018
PA1335	probable two-component response regulator[Pseudomonas aeruginosa PAO1 PAO1-UW]	4.47	2	2	2	425	46.6585	6.85889
PA1337	glutaminase-asparaginase[Pseudomonas aeruginosa PAO1 PAO1-UW]	60.22	22	22	416	362	38.6202	7.21045
PA1338	gamma-glutamyltranspeptidase precursor[Pseudomonas aeruginosa PAO1 PAO1-UW]	30.34	15	15	52	557	59.8367	6.29053
PA1339	amino acid ABC transporter ATP binding protein[Pseudomonas aeruginosa PAO1 PAO1-UW]	36.48	6	7	32	244	26.8988	6.72705
PA1340	amino acid ABC transporter membrane protein[Pseudomonas aeruginosa PAO1 PAO1-UW]	13.96	3	3	11	222	24.58	9.46631
PA1341	amino acid ABC transporter membrane protein[Pseudomonas aeruginosa PAO1 PAO1-UW]	20.97	5	5	29	248	27.5758	9.05615
PA1342	probable binding protein component of ABC transporter[Pseudomonas aeruginosa PAO1 PAO1-UW]	79.47	29	30	429	302	33.0332	8.26514
PA1344	probable short-chain dehydrogenase[Pseudomonas aeruginosa PAO1 PAO1-UW]	77.65	16	16	178	264	27.3801	5.30029
PA1345	hypothetical protein[Pseudomonas aeruginosa PAO1 PAO1-UW]	3.02	0	2	15	529	59.6258	6.16357
PA1349	conserved hypothetical protein[Pseudomonas aeruginosa PAO1 PAO1-UW]	57.76	5	5	10	116	12.7445	5.45264
PA1353	hypothetical protein[Pseudomonas aeruginosa PAO1 PAO1-UW]	48.18	5	5	19	137	15.0761	5.021
PA1354	hypothetical protein[Pseudomonas aeruginosa PAO1 PAO1-UW]	39.72	5	5	26	141	15.9489	4.66553
PA1357	conserved hypothetical protein[Pseudomonas aeruginosa PAO1 PAO1-UW]	4.43	1	1	2	158	16.7788	5.57959
PA1358	hypothetical protein[Pseudomonas aeruginosa PAO1 PAO1-UW]	43.94	5	5	35	132	14.6922	5.021
PA1364	probable transmembrane sensor[Pseudomonas aeruginosa PAO1 PAO1-UW]	7.5	2	2	2	280	30.6897	10.1987
PA1365	probable siderophore receptor[Pseudomonas aeruginosa PAO1 PAO1-UW]	13.28	6	6	11	813	89.0418	5.36377
PA1371	hypothetical protein[Pseudomonas aeruginosa PAO1 PAO1-UW]	11.59	1	1	1	233	27.4025	5.46533
PA1372	hypothetical protein[Pseudomonas aeruginosa PAO1 PAO1-UW]	41.07	29	29	307	711	79.7712	5.78271
PA1373	3-oxoacyl-acyl carrier protein synthase II[Pseudomonas aeruginosa PAO1 PAO1-UW]	27.73	6	6	13	422	43.4583	6.39209
PA1375	erythronate-4-phosphate dehydrogenase[Pseudomonas aeruginosa PAO1 PAO1-UW]	28.42	9	9	35	380	40.9763	5.78271
PA1376	isocitrate dehydrogenase kinase/phosphatase[Pseudomonas aeruginosa PAO1 PAO1-UW]	19.58	15	15	49	577	66.7188	5.35107
PA1377	conserved hypothetical protein[Pseudomonas aeruginosa PAO1 PAO1-UW]	9.6	1	1	1	177	20.0553	7.6499
PA1383	hypothetical protein[Pseudomonas aeruginosa PAO1 PAO1-UW]	10.65	4	4	4	601	63.1043	5.37646
PA1387	hypothetical protein[Pseudomonas aeruginosa PAO1 PAO1-UW]	4.25	1	1	2	518	58.09	6.32861
PA1397	probable two-component response regulator[Pseudomonas aeruginosa PAO1 PAO1-UW]	34.76	6	6	11	210	22.9854	5.49072
PA1400	probable pyruvate carboxylase[Pseudomonas aeruginosa PAO1 PAO1-UW]	0.55	0	1	1	1095	116.772	5.5415
PA1401	hypothetical protein[Pseudomonas aeruginosa PAO1 PAO1-UW]	22.96	3	3	5	135	15.5088	5.35107
PA1402	hypothetical protein[Pseudomonas aeruginosa PAO1 PAO1-UW]	28.96	4	4	5	221	23.7384	5.03369
PA1403	probable transcriptional regulator[Pseudomonas aeruginosa PAO1 PAO1-UW]	10.48	3	3	3	210	23.3132	5.57959
PA1408	hypothetical protein[Pseudomonas aeruginosa PAO1 PAO1-UW]	8.43	5	5	10	807	86.3328	8.57275
PA1413	probable transcriptional regulator[Pseudomonas aeruginosa PAO1 PAO1-UW]	3.1	1	1	2	290	31.6285	6.55127
PA1417	probable decarboxylase[Pseudomonas aeruginosa PAO1 PAO1-UW]	7.32	2	2	7	533	57.2548	6.18896
PA1418	probable sodium:solute symport protein[Pseudomonas aeruginosa PAO1 PAO1-UW]	5.4	1	1	1	463	48.9255	9.27588
PA1421	guanidinobutyrase[Pseudomonas aeruginosa PAO1 PAO1-UW]	17.24	4	4	16	319	34.6737	5.41455
PA1422	GbuR[Pseudomonas aeruginosa PAO1 PAO1-UW]	6.06	1	1	2	297	33.3324	8.47021
PA1423	BdlA[Pseudomonas aeruginosa PAO1 PAO1-UW]	2.4	0	1	84	417	46.8945	6.43018
PA1424	hypothetical protein[Pseudomonas aeruginosa PAO1 PAO1-UW]	12.32	1	1	1	203	22.2347	8.73389
PA1428	conserved hypothetical protein[Pseudomonas aeruginosa PAO1 PAO1-UW]	13.29	1	1	1	143	16.2423	6.52197
PA1429	probable cation-transporting P-type ATPase[Pseudomonas aeruginosa PAO1 PAO1-UW]	17.18	10	10	26	902	96.9081	5.94775
PA1430	transcriptional regulator LasR[Pseudomonas aeruginosa PAO1 PAO1-UW]	79.5	12	12	47	239	26.6015	6.53662
PA1432	autoinducer synthesis protein LasI[Pseudomonas aeruginosa PAO1 PAO1-UW]	33.83	6	6	27	201	22.6767	6.55127
PA1433	conserved hypothetical protein[Pseudomonas aeruginosa PAO1 PAO1-UW]	27.38	17	17	59	650	71.9306	6.53662
PA1434	hypothetical protein[Pseudomonas aeruginosa PAO1 PAO1-UW]	5.49	1	1	2	237	26.2836	5.56689
PA1436	probable Resistance-Nodulation-Cell Division (RND) efflux transporter[Pseudomonas aeruginosa PAO1 PAO1-UW]	2.12	1	1	1	1036	110.683	6.03662
PA1437	probable two-component response regulator[Pseudomonas aeruginosa PAO1 PAO1-UW]	20.52	3	3	4	229	25.7406	6.43018
PA1440	hypothetical protein[Pseudomonas aeruginosa PAO1 PAO1-UW]	15.38	2	2	16	195	22.3679	4.25928
PA1442	conserved hypothetical protein[Pseudomonas aeruginosa PAO1 PAO1-UW]	37.57	4	4	16	173	18.7481	9.61279
PA1443	flagellar motor switch protein FliM[Pseudomonas aeruginosa PAO1 PAO1-UW]	24.46	6	6	26	323	36.2587	5.37646
PA1444	flagellar motor switch protein FliN[Pseudomonas aeruginosa PAO1 PAO1-UW]	68.79	5	5	29	157	16.6095	4.34814
PA1446	flagellar biosynthetic protein FliP[Pseudomonas aeruginosa PAO1 PAO1-UW]	3.53	1	1	1	255	27.58	5.47803
PA1453	flagellar biosynthesis protein FlhF[Pseudomonas aeruginosa PAO1 PAO1-UW]	2.56	1	1	1	429	46.4696	9.51025
PA1454	flagellar synthesis regulator FleN[Pseudomonas aeruginosa PAO1 PAO1-UW]	51.07	14	14	76	280	30.018	8.44092
PA1455	sigma factor FliA[Pseudomonas aeruginosa PAO1 PAO1-UW]	12.96	3	3	12	247	27.5051	6.03662
PA1456	two-component response regulator CheY[Pseudomonas aeruginosa PAO1 PAO1-UW]	30.65	3	3	22	124	13.8933	6.56592
PA1457	chemotaxis protein CheZ[Pseudomonas aeruginosa PAO1 PAO1-UW]	57.25	14	14	49	262	29.6038	5.0083
PA1458	probable two-component sensor[Pseudomonas aeruginosa PAO1 PAO1-UW]	49.54	27	27	281	753	79.688	4.66553
PA1459	probable methyltransferase[Pseudomonas aeruginosa PAO1 PAO1-UW]	45.38	14	14	65	368	38.9793	8.42627
PA1460	MotC[Pseudomonas aeruginosa PAO1 PAO1-UW]	19.51	3	3	10	246	25.943	5.09717
PA1461	MotD[Pseudomonas aeruginosa PAO1 PAO1-UW]	17.91	4	4	11	296	32.1083	5.5415
PA1462	probable plasmid partitioning protein[Pseudomonas aeruginosa PAO1 PAO1-UW]	30.53	6	6	11	262	28.3901	9.5542
PA1463	hypothetical protein[Pseudomonas aeruginosa PAO1 PAO1-UW]	5.74	1	1	3	296	32.2698	4.66553
PA1464	probable purine-binding chemotaxis protein[Pseudomonas aeruginosa PAO1 PAO1-UW]	58.49	7	7	117	159	17.525	4.41162
PA1465	hypothetical protein[Pseudomonas aeruginosa PAO1 PAO1-UW]	11.11	1	1	1	135	14.6488	8.32373
PA1469	hypothetical protein[Pseudomonas aeruginosa PAO1 PAO1-UW]	3.75	1	1	1	240	25.7071	8.22119
PA1470	probable short-chain dehydrogenase[Pseudomonas aeruginosa PAO1 PAO1-UW]	55.51	11	11	56	245	25.3493	5.2876
PA1474	hypothetical protein[Pseudomonas aeruginosa PAO1 PAO1-UW]	10.98	3	3	5	492	52.656	6.55127
PA1475	heme exporter protein CcmA[Pseudomonas aeruginosa PAO1 PAO1-UW]	14.59	2	2	3	233	24.98	5.98584
PA1479	cytochrome C-type biogenesis protein CcmE[Pseudomonas aeruginosa PAO1 PAO1-UW]	36.42	5	5	10	162	17.1961	6.80029
PA1481	cytochrome C biogenesis protein CcmG[Pseudomonas aeruginosa PAO1 PAO1-UW]	55	8	8	47	180	20.0918	5.59229
PA1482	cytochrome C-type biogenesis protein CcmH[Pseudomonas aeruginosa PAO1 PAO1-UW]	38.71	6	6	28	155	17.4342	9.34912
PA1483	cytochrome c-type biogenesis protein[Pseudomonas aeruginosa PAO1 PAO1-UW]	48.4	13	13	67	407	43.2675	5.18604
PA1484	probable transcriptional regulator[Pseudomonas aeruginosa PAO1 PAO1-UW]	7.09	2	2	3	268	30.3894	5.70654
PA1486	hypothetical protein[Pseudomonas aeruginosa PAO1 PAO1-UW]	2.46	1	1	2	366	38.4936	6.01123
PA1490	probable transcriptional regulator[Pseudomonas aeruginosa PAO1 PAO1-UW]	25.58	5	5	19	258	28.3648	7.2251
PA1492	hypothetical protein[Pseudomonas aeruginosa PAO1 PAO1-UW]	10.17	1	1	2	118	13.4807	5.46533
PA1493	sulfate-binding protein of ABC transporter[Pseudomonas aeruginosa PAO1 PAO1-UW]	77.41	23	23	79	332	36.4627	8.1333
PA1494	conserved hypothetical protein[Pseudomonas aeruginosa PAO1 PAO1-UW]	45.55	20	20	92	551	60.5816	5.94775
PA1500	probable oxidoreductase[Pseudomonas aeruginosa PAO1 PAO1-UW]	12.5	3	3	6	296	30.9169	6.65381
PA1501	conserved hypothetical protein[Pseudomonas aeruginosa PAO1 PAO1-UW]	12.69	3	3	6	260	29.1846	5.37646
PA1504	probable transcriptional regulator[Pseudomonas aeruginosa PAO1 PAO1-UW]	12.5	2	2	4	216	24.1646	7.45947
PA1505	molybdopterin biosynthetic protein A2[Pseudomonas aeruginosa PAO1 PAO1-UW]	2.72	1	1	1	331	37.1912	7.06396
PA1509	hypothetical protein[Pseudomonas aeruginosa PAO1 PAO1-UW]	8.16	2	2	3	380	42.3383	6.81494
PA1514	ureidoglycolate hydrolaseYbbT[Pseudomonas aeruginosa PAO1 PAO1-UW]	34.91	5	5	11	169	18.9707	5.75732
PA1516	hypothetical protein[Pseudomonas aeruginosa PAO1 PAO1-UW]	61.4	8	8	32	171	18.8845	5.10986
PA1517	conserved hypothetical protein[Pseudomonas aeruginosa PAO1 PAO1-UW]	12.66	3	3	6	308	35.6094	5.87158
PA1518	conserved hypothetical protein[Pseudomonas aeruginosa PAO1 PAO1-UW]	27.78	2	2	9	126	13.933	6.50732
PA1520	probable transcriptional regulator[Pseudomonas aeruginosa PAO1 PAO1-UW]	38.61	7	7	19	259	28.6289	7.75244
PA1521	probable guanine deaminase[Pseudomonas aeruginosa PAO1 PAO1-UW]	36.41	13	13	50	434	48.2815	5.51611
PA1523	xanthine dehydrogenase[Pseudomonas aeruginosa PAO1 PAO1-UW]	6.51	3	3	12	799	87.6093	6.30322
PA1524	xanthine dehydrogenase[Pseudomonas aeruginosa PAO1 PAO1-UW]	14.05	6	6	11	484	52.8602	6.82959
PA1526	probable transcriptional regulator[Pseudomonas aeruginosa PAO1 PAO1-UW]	30.59	6	6	31	219	25.0544	7.62061
PA1527	conserved hypothetical protein[Pseudomonas aeruginosa PAO1 PAO1-UW]	21.51	22	24	108	1162	131.502	5.14795
PA1528	cell division protein ZipA[Pseudomonas aeruginosa PAO1 PAO1-UW]	57.79	15	15	148	289	32.2167	5.93506
PA1529	DNA ligase[Pseudomonas aeruginosa PAO1 PAO1-UW]	38.04	27	27	120	794	86.714	5.42725
PA1530	hypothetical protein[Pseudomonas aeruginosa PAO1 PAO1-UW]	36.8	3	3	6	125	13.9922	8.39697
PA1532	DNA polymerase subunits gamma and tau[Pseudomonas aeruginosa PAO1 PAO1-UW]	24.08	12	12	43	681	73.2646	4.80518
PA1534	recombination protein RecR[Pseudomonas aeruginosa PAO1 PAO1-UW]	51.52	6	6	8	198	21.1601	6.1001
PA1535	citronellyl-CoA dehydrogenase[Pseudomonas aeruginosa PAO1 PAO1-UW]	4.45	2	2	2	382	42.0144	5.89697
PA1543	adenine phosphoribosyltransferase[Pseudomonas aeruginosa PAO1 PAO1-UW]	51.1	7	7	30	182	19.7923	4.98291
PA1544	transcriptional regulator Anr[Pseudomonas aeruginosa PAO1 PAO1-UW]	29.1	6	6	22	244	27.1119	5.52881
PA1546	oxygen-independent coproporphyrinogen III oxidase[Pseudomonas aeruginosa PAO1 PAO1-UW]	46.09	16	16	41	460	52.4554	5.73193
PA1549	probable cation-transporting P-type ATPase[Pseudomonas aeruginosa PAO1 PAO1-UW]	2.47	2	2	4	811	87.1656	6.58057
PA1550	hypothetical protein[Pseudomonas aeruginosa PAO1 PAO1-UW]	62.57	10	11	82	179	20.3256	5.43994
PA1551	probable ferredoxin[Pseudomonas aeruginosa PAO1 PAO1-UW]	21.87	12	12	90	471	53.5855	8.48486
PA1552	Cytochrome c oxidase, cbb3-type, CcoP subunit[Pseudomonas aeruginosa PAO1 PAO1-UW]	57.55	13	14	155	318	34.6221	6.11279
PA1553	Cytochrome c oxidase, cbb3-type, CcoO subunit[Pseudomonas aeruginosa PAO1 PAO1-UW]	50.74	6	11	118	203	22.7437	8.00146
PA1554	Cytochrome c oxidase, cbb3-type, CcoN subunit[Pseudomonas aeruginosa PAO1 PAO1-UW]	8.42	2	2	8	475	53.0733	9.40771
PA1555	Cytochrome c oxidase, cbb3-type, CcoP subunit[Pseudomonas aeruginosa PAO1 PAO1-UW]	60.71	18	19	221	308	33.7908	6.53662
PA1556	Cytochrome c oxidase, cbb3-type, CcoO subunit[Pseudomonas aeruginosa PAO1 PAO1-UW]	49.5	8	13	118	202	22.7636	7.89893
PA1557	Cytochrome c oxidase, cbb3-type, CcoN subunit[Pseudomonas aeruginosa PAO1 PAO1-UW]	3.58	1	1	13	475	53.0553	9.02686
PA1561	aerotaxis receptor Aer[Pseudomonas aeruginosa PAO1 PAO1-UW]	37.81	14	15	277	521	57.1444	5.88428
PA1562	aconitate hydratase 1[Pseudomonas aeruginosa PAO1 PAO1-UW]	71.65	68	68	1660	910	99.0855	5.64307
PA1563	conserved hypothetical protein[Pseudomonas aeruginosa PAO1 PAO1-UW]	24.15	7	7	30	352	40.1308	8.36768
PA1570	probable transcriptional regulator[Pseudomonas aeruginosa PAO1 PAO1-UW]	4.44	1	1	1	293	32.3611	5.89697
PA1574	conserved hypothetical protein[Pseudomonas aeruginosa PAO1 PAO1-UW]	48.39	3	3	44	93	10.1499	4.65283
PA1575	hypothetical protein[Pseudomonas aeruginosa PAO1 PAO1-UW]	9.84	2	2	8	183	20.9918	6.68311
PA1576	probable 3-hydroxyisobutyrate dehydrogenase[Pseudomonas aeruginosa PAO1 PAO1-UW]	36.46	10	10	39	288	30.7573	5.51611
PA1578	hypothetical protein[Pseudomonas aeruginosa PAO1 PAO1-UW]	23.9	5	5	6	251	27.5663	9.80322
PA1579	hypothetical protein[Pseudomonas aeruginosa PAO1 PAO1-UW]	71.29	19	19	143	202	22.0965	7.94287
PA1580	citrate synthase[Pseudomonas aeruginosa PAO1 PAO1-UW]	91.36	33	33	376	428	47.664	6.96143
PA1581	succinate dehydrogenase (C subunit)[Pseudomonas aeruginosa PAO1 PAO1-UW]	25	3	3	8	128	13.7299	9.75928
PA1582	succinate dehydrogenase (D subunit)[Pseudomonas aeruginosa PAO1 PAO1-UW]	8.2	1	1	1	122	13.718	8.88037
PA1583	succinate dehydrogenase (A subunit)[Pseudomonas aeruginosa PAO1 PAO1-UW]	66.27	33	33	1111	590	63.492	6.49365
PA1584	succinate dehydrogenase (B subunit)[Pseudomonas aeruginosa PAO1 PAO1-UW]	65.53	16	16	287	235	26.1381	6.90283
PA1585	2-oxoglutarate dehydrogenase (E1 subunit)[Pseudomonas aeruginosa PAO1 PAO1-UW]	52.07	60	60	1325	943	105.812	6.55127
PA1586	dihydrolipoamide succinyltransferase (E2 subunit)[Pseudomonas aeruginosa PAO1 PAO1-UW]	67.97	29	29	385	409	42.8605	5.5542
PA1587	lipoamide dehydrogenase-glc[Pseudomonas aeruginosa PAO1 PAO1-UW]	77.41	41	41	1020	478	50.1336	6.96143
PA1588	succinyl-CoA synthetase beta chain[Pseudomonas aeruginosa PAO1 PAO1-UW]	75	37	37	1081	388	41.5167	6.21436
PA1589	succinyl-CoA synthetase alpha chain[Pseudomonas aeruginosa PAO1 PAO1-UW]	94.92	26	26	671	295	30.2467	6.13818
PA1593	hypothetical protein[Pseudomonas aeruginosa PAO1 PAO1-UW]	5.73	1	1	1	157	16.8064	6.3667
PA1594	hypothetical protein[Pseudomonas aeruginosa PAO1 PAO1-UW]	16.89	2	2	4	148	16.6386	7.56201
PA1595	hypothetical protein[Pseudomonas aeruginosa PAO1 PAO1-UW]	1.47	0	1	4	409	44.8692	7.66455
PA1596	heat shock protein HtpG[Pseudomonas aeruginosa PAO1 PAO1-UW]	77.13	56	57	1353	634	71.6239	5.24951
PA1597	hypothetical protein[Pseudomonas aeruginosa PAO1 PAO1-UW]	39.42	8	8	39	241	25.7749	6.06201
PA1601	probable aldehyde dehydrogenase[Pseudomonas aeruginosa PAO1 PAO1-UW]	8.16	4	4	8	748	81.2795	8.55811
PA1602	probable oxidoreductase[Pseudomonas aeruginosa PAO1 PAO1-UW]	8.59	1	1	1	163	17.4667	5.50342
PA1604	hypothetical protein[Pseudomonas aeruginosa PAO1 PAO1-UW]	11.96	4	4	9	301	34.5654	9.15869
PA1605	hypothetical protein[Pseudomonas aeruginosa PAO1 PAO1-UW]	6.69	2	2	7	344	39.4563	6.81494
PA1607	conserved hypothetical protein[Pseudomonas aeruginosa PAO1 PAO1-UW]	6.85	1	1	1	146	16.1984	8.22119
PA1608	probable chemotaxis transducer[Pseudomonas aeruginosa PAO1 PAO1-UW]	21.07	6	9	173	541	58.2019	4.86865
PA1609	beta-ketoacyl-ACP synthase I[Pseudomonas aeruginosa PAO1 PAO1-UW]	71.11	20	20	221	405	42.7793	5.59229
PA1610	beta-hydroxydecanoyl-ACP dehydrase[Pseudomonas aeruginosa PAO1 PAO1-UW]	54.97	12	12	61	171	18.7355	6.91748
PA1611	hybrid sensor kinase[Pseudomonas aeruginosa PAO1 PAO1-UW]	1.38	1	1	1	651	71.4479	5.10986
PA1614	glycerol-3-phosphate dehydrogenase, biosynthetic[Pseudomonas aeruginosa PAO1 PAO1-UW]	54.71	13	13	50	340	36.7502	6.25244
PA1615	probable lipase[Pseudomonas aeruginosa PAO1 PAO1-UW]	38.94	3	3	7	113	12.4494	5.36377
PA1616	conserved hypothetical protein[Pseudomonas aeruginosa PAO1 PAO1-UW]	51.3	4	4	16	154	16.7048	6.41748
PA1617	probable AMP-binding enzyme[Pseudomonas aeruginosa PAO1 PAO1-UW]	10.09	6	7	14	555	61.3317	7.15186
PA1618	conserved hypothetical protein[Pseudomonas aeruginosa PAO1 PAO1-UW]	28.97	4	4	22	145	15.5849	7.02002
PA1622	probable hydrolase[Pseudomonas aeruginosa PAO1 PAO1-UW]	17.48	5	5	13	286	31.2706	7.04932
PA1623	conserved hypothetical protein[Pseudomonas aeruginosa PAO1 PAO1-UW]	59.55	14	15	82	220	24.9088	6.23975
PA1624	hypothetical protein[Pseudomonas aeruginosa PAO1 PAO1-UW]	46.64	9	9	28	268	29.5155	6.41748
PA1628	probable 3-hydroxyacyl-CoA dehydrogenase[Pseudomonas aeruginosa PAO1 PAO1-UW]	4.72	1	1	1	509	55.0806	6.48096
PA1630	probable transcriptional regulator[Pseudomonas aeruginosa PAO1 PAO1-UW]	3.82	1	1	1	288	32.3385	7.66455
PA1636	two-component sensor KdpD[Pseudomonas aeruginosa PAO1 PAO1-UW]	7.8	6	7	13	885	96.9602	6.22705
PA1637	two-component response regulator KdpE[Pseudomonas aeruginosa PAO1 PAO1-UW]	3.91	1	1	4	230	25.4056	5.93506
PA1638	conserved hypothetical protein[Pseudomonas aeruginosa PAO1 PAO1-UW]	3.31	1	1	3	302	33.0247	7.44482
PA1640	conserved hypothetical protein[Pseudomonas aeruginosa PAO1 PAO1-UW]	6.38	4	4	9	345	37.5873	5.16064
PA1641	hypothetical protein[Pseudomonas aeruginosa PAO1 PAO1-UW]	61.96	6	6	39	92	10.0471	8.6167
PA1642	selenophosphate synthetase[Pseudomonas aeruginosa PAO1 PAO1-UW]	37.79	11	11	112	344	36.3308	5.03369
PA1643	conserved hypothetical protein[Pseudomonas aeruginosa PAO1 PAO1-UW]	32.79	10	10	15	369	41.8194	6.94678
PA1644	conserved hypothetical protein[Pseudomonas aeruginosa PAO1 PAO1-UW]	10.4	2	2	8	202	21.8242	5.71924
PA1645	hypothetical protein[Pseudomonas aeruginosa PAO1 PAO1-UW]	9.63	1	1	2	135	15.0539	8.35303
PA1646	probable chemotaxis transducer[Pseudomonas aeruginosa PAO1 PAO1-UW]	3.99	2	3	118	652	69.7814	5.33838
PA1647	probable sulfate transporter[Pseudomonas aeruginosa PAO1 PAO1-UW]	6.11	1	1	1	573	60.6799	8.95361
PA1648	probable oxidoreductase[Pseudomonas aeruginosa PAO1 PAO1-UW]	19.16	6	6	22	334	36.1457	6.31592
PA1649	probable short-chain dehydrogenase[Pseudomonas aeruginosa PAO1 PAO1-UW]	18.58	3	3	6	253	25.7683	5.96045
PA1655	probable glutathione S-transferase[Pseudomonas aeruginosa PAO1 PAO1-UW]	30.5	4	4	19	200	22.7237	5.64307
PA1662	clpV2[Pseudomonas aeruginosa PAO1 PAO1-UW]	17.9	11	11	34	877	95.7164	5.73193
PA1673	hypothetical protein[Pseudomonas aeruginosa PAO1 PAO1-UW]	30.07	5	5	15	153	17.8419	6.21436
PA1674	GTP cyclohydrolase I precursor[Pseudomonas aeruginosa PAO1 PAO1-UW]	37.02	4	7	32	181	20.2233	7.45947
PA1677	conserved hypothetical protein[Pseudomonas aeruginosa PAO1 PAO1-UW]	78.28	12	12	154	198	21.021	6.52197
PA1678	probable DNA methylase[Pseudomonas aeruginosa PAO1 PAO1-UW]	32.89	7	7	32	304	34.208	4.7417
PA1679	hypothetical protein[Pseudomonas aeruginosa PAO1 PAO1-UW]	4.63	1	1	1	259	29.5675	8.22119
PA1681	chorismate synthase[Pseudomonas aeruginosa PAO1 PAO1-UW]	39.94	10	10	27	363	38.963	6.63916
PA1683	probable sugar aldolase[Pseudomonas aeruginosa PAO1 PAO1-UW]	39.51	6	6	23	205	22.8537	6.52197
PA1684	1,2-dihydroxy-3-keto-5-methylthiopentene dioxygenase MtnD[Pseudomonas aeruginosa PAO1 PAO1-UW]	66.3	9	9	43	181	20.5393	5.2749
PA1685	enolase-phosphatase E-1[Pseudomonas aeruginosa PAO1 PAO1-UW]	40.56	7	7	40	249	26.4555	5.0083
PA1686	DNA-3-methyladenine glycosidase II[Pseudomonas aeruginosa PAO1 PAO1-UW]	4.38	1	1	2	297	32.1908	6.87354
PA1687	spermidine synthase[Pseudomonas aeruginosa PAO1 PAO1-UW]	27.97	7	7	22	286	32.2179	5.2876
PA1689	conserved hypothetical protein[Pseudomonas aeruginosa PAO1 PAO1-UW]	23.86	13	13	59	700	77.9352	6.49365
PA1706	type III secretion protein PcrV[Pseudomonas aeruginosa PAO1 PAO1-UW]	11.22	1	1	1	294	32.2639	5.16064
PA1707	regulatory protein PcrH[Pseudomonas aeruginosa PAO1 PAO1-UW]	14.97	1	1	1	167	18.3388	4.75439
PA1726	periplasmic beta-glucosidase[Pseudomonas aeruginosa PAO1 PAO1-UW]	0.92	1	1	4	764	82.9517	7.06396
PA1728	hypothetical protein[Pseudomonas aeruginosa PAO1 PAO1-UW]	12.39	1	1	1	113	12.5543	5.23682
PA1730	conserved hypothetical protein[Pseudomonas aeruginosa PAO1 PAO1-UW]	7.87	3	3	8	470	52.5849	5.46533
PA1731	conserved hypothetical protein[Pseudomonas aeruginosa PAO1 PAO1-UW]	18.3	4	4	6	317	35.5242	5.43994
PA1733	conserved hypothetical protein[Pseudomonas aeruginosa PAO1 PAO1-UW]	50.21	10	10	55	243	26.4506	5.59229
PA1734	hypothetical protein[Pseudomonas aeruginosa PAO1 PAO1-UW]	3.3	1	1	1	273	30.2277	8.01611
PA1736	probable acyl-CoA thiolase[Pseudomonas aeruginosa PAO1 PAO1-UW]	19.45	4	4	9	401	42.0757	5.63037
PA1737	probable 3-hydroxyacyl-CoA dehydrogenase[Pseudomonas aeruginosa PAO1 PAO1-UW]	30.11	18	18	108	714	76.618	6.7124
PA1742	Glutamine amidotransferase class I[Pseudomonas aeruginosa PAO1 PAO1-UW]	42.92	8	9	32	240	27.3437	5.33838
PA1745	hypothetical protein[Pseudomonas aeruginosa PAO1 PAO1-UW]	38.89	6	6	26	162	18.4776	8.14795
PA1746	hypothetical protein[Pseudomonas aeruginosa PAO1 PAO1-UW]	82.74	10	10	95	168	18.1775	6.63916
PA1748	probable enoyl-CoA hydratase/isomerase[Pseudomonas aeruginosa PAO1 PAO1-UW]	53.71	8	8	97	229	24.3969	7.59131
PA1749	hypothetical protein[Pseudomonas aeruginosa PAO1 PAO1-UW]	14.91	2	2	2	161	17.6609	9.74463
PA1750	phospho-2-dehydro-3-deoxyheptonate aldolase[Pseudomonas aeruginosa PAO1 PAO1-UW]	47.49	14	14	56	358	39.1082	6.53662
PA1752	hypothetical protein[Pseudomonas aeruginosa PAO1 PAO1-UW]	46.67	14	14	81	315	34.1195	6.65381
PA1753	conserved hypothetical protein[Pseudomonas aeruginosa PAO1 PAO1-UW]	37.58	3	3	15	165	18.3607	5.05908
PA1754	transcriptional regulator CysB[Pseudomonas aeruginosa PAO1 PAO1-UW]	56.48	14	14	151	324	36.0869	6.99072
PA1755	hypothetical protein[Pseudomonas aeruginosa PAO1 PAO1-UW]	12.17	1	1	2	115	13.1396	6.31592
PA1756	3'-phosphoadenosine-5'-phosphosulfate reductase[Pseudomonas aeruginosa PAO1 PAO1-UW]	42.7	9	9	36	267	30.1962	6.45557
PA1757	homoserine kinase[Pseudomonas aeruginosa PAO1 PAO1-UW]	14.63	4	4	13	205	23.4863	5.33838
PA1758	para-aminobenzoate synthase component I[Pseudomonas aeruginosa PAO1 PAO1-UW]	11.48	2	2	3	453	49.5733	6.26514
PA1759	probable transcriptional regulator[Pseudomonas aeruginosa PAO1 PAO1-UW]	3.22	2	2	2	901	101.049	6.354
PA1760	probable transcriptional regulator[Pseudomonas aeruginosa PAO1 PAO1-UW]	13.01	9	9	10	907	101.565	6.81494
PA1766	hypothetical protein[Pseudomonas aeruginosa PAO1 PAO1-UW]	29.05	9	9	21	327	36.2269	7.00537
PA1767	hypothetical protein[Pseudomonas aeruginosa PAO1 PAO1-UW]	27.76	11	11	37	508	56.7766	8.80713
PA1768	hypothetical protein[Pseudomonas aeruginosa PAO1 PAO1-UW]	20.11	2	3	16	179	19.7075	9.1001
PA1769	conserved hypothetical protein[Pseudomonas aeruginosa PAO1 PAO1-UW]	54.01	16	16	50	274	31.0547	6.16357
PA1770	phosphoenolpyruvate synthase[Pseudomonas aeruginosa PAO1 PAO1-UW]	58.91	53	53	1014	791	85.7447	5.16064
PA1772	probable methyltransferase[Pseudomonas aeruginosa PAO1 PAO1-UW]	95.06	13	13	190	162	17.3928	4.95752
PA1773	CmaX protein[Pseudomonas aeruginosa PAO1 PAO1-UW]	18.98	5	5	10	332	37.7447	5.41455
PA1775	conserved cytoplasmic membrane protein, CmpX protein[Pseudomonas aeruginosa PAO1 PAO1-UW]	22.99	5	5	27	274	29.0006	8.32373
PA1777	Major porin and structural outer membrane porin OprF precursor[Pseudomonas aeruginosa PAO1 PAO1-UW]	89.43	42	42	3167	350	37.6162	5.13525
PA1784	hypothetical protein[Pseudomonas aeruginosa PAO1 PAO1-UW]	24.24	4	5	11	231	26.2348	5.021
PA1787	aconitate hydratase 2[Pseudomonas aeruginosa PAO1 PAO1-UW]	73.42	65	65	2156	869	93.5369	5.37646
PA1789	hypothetical protein[Pseudomonas aeruginosa PAO1 PAO1-UW]	73.52	16	16	317	287	31.2543	5.59229
PA1790	hypothetical protein[Pseudomonas aeruginosa PAO1 PAO1-UW]	13.04	2	2	6	207	23.2971	6.68311
PA1791	hypothetical protein[Pseudomonas aeruginosa PAO1 PAO1-UW]	9.48	4	4	6	443	48.4973	5.99854
PA1792	conserved hypothetical protein[Pseudomonas aeruginosa PAO1 PAO1-UW]	13.33	3	3	5	240	27.5373	8.01611
PA1793	peptidyl-prolyl cis-trans isomerase B[Pseudomonas aeruginosa PAO1 PAO1-UW]	60.61	11	11	154	165	18.115	6.18896
PA1794	glutaminyl-tRNA synthetase[Pseudomonas aeruginosa PAO1 PAO1-UW]	45.32	23	23	193	556	62.8732	5.84619
PA1795	cysteinyl-tRNA synthetase[Pseudomonas aeruginosa PAO1 PAO1-UW]	45.43	24	24	130	460	51.2126	5.65576
PA1796	5,10-methylene-tetrahydrofolate dehydrogenase / cyclohydrolase[Pseudomonas aeruginosa PAO1 PAO1-UW]	56.34	12	12	71	284	30.53	5.94775
PA1798	two-component sensor, ParS[Pseudomonas aeruginosa PAO1 PAO1-UW]	3.04	1	1	1	428	48.3722	5.5415
PA1799	two-component response regulator, ParR[Pseudomonas aeruginosa PAO1 PAO1-UW]	23.4	5	5	7	235	26.4892	6.23975
PA1800	trigger factor[Pseudomonas aeruginosa PAO1 PAO1-UW]	83.72	42	42	395	436	48.5521	4.86865
PA1801	ClpP[Pseudomonas aeruginosa PAO1 PAO1-UW]	41.78	12	12	108	213	23.487	6.41748
PA1802	ClpX[Pseudomonas aeruginosa PAO1 PAO1-UW]	69.72	26	26	188	426	46.9624	5.19873
PA1803	Lon protease[Pseudomonas aeruginosa PAO1 PAO1-UW]	52.51	42	42	251	798	88.5919	6.13818
PA1804	DNA-binding protein HU[Pseudomonas aeruginosa PAO1 PAO1-UW]	50	3	3	35	90	9.04907	9.99365
PA1805	peptidyl-prolyl cis-trans isomerase D[Pseudomonas aeruginosa PAO1 PAO1-UW]	75.36	43	43	500	621	68.6993	5.09717
PA1806	NADH-dependent enoyl-ACP reductase[Pseudomonas aeruginosa PAO1 PAO1-UW]	27.92	6	6	8	265	27.9881	5.93506
PA1807	probable ATP-binding component of ABC transporter[Pseudomonas aeruginosa PAO1 PAO1-UW]	27.61	9	9	46	536	59.0375	7.47412
PA1808	probable permease of ABC transporter[Pseudomonas aeruginosa PAO1 PAO1-UW]	2.06	1	1	1	339	38.0382	9.20264
PA1809	probable permease of ABC transporter[Pseudomonas aeruginosa PAO1 PAO1-UW]	8.33	2	2	3	360	39.5403	6.56592
PA1810	probable binding protein component of ABC transporter[Pseudomonas aeruginosa PAO1 PAO1-UW]	33.98	15	15	45	615	70.4295	6.50732
PA1811	probable solute-binding protein[Pseudomonas aeruginosa PAO1 PAO1-UW]	2.3	1	1	1	609	70.0483	9.72998
PA1812	membrane-bound lytic murein transglycosylase D precursor[Pseudomonas aeruginosa PAO1 PAO1-UW]	3	1	1	1	534	59.698	9.80322
PA1813	probable hydroxyacylglutathione hydrolase[Pseudomonas aeruginosa PAO1 PAO1-UW]	48.45	11	11	48	258	28.8478	6.34131
PA1814	KerV[Pseudomonas aeruginosa PAO1 PAO1-UW]	9.49	2	2	3	253	28.4098	9.33447
PA1816	DNA polymerase III, epsilon chain[Pseudomonas aeruginosa PAO1 PAO1-UW]	10.16	3	3	14	246	26.7976	5.36377
PA1817	hypothetical protein[Pseudomonas aeruginosa PAO1 PAO1-UW]	41.86	5	5	26	129	14.3651	6.32861
PA1818	lysine-specific pyridoxal 5'-phosphate-dependent carboxylase, LdcA[Pseudomonas aeruginosa PAO1 PAO1-UW]	42.08	23	23	138	751	82.7052	6.13818
PA1821	probable enoyl-CoA hydratase/isomerase[Pseudomonas aeruginosa PAO1 PAO1-UW]	53.7	15	15	65	270	29.9382	5.75732
PA1822	hypothetical protein[Pseudomonas aeruginosa PAO1 PAO1-UW]	18.86	8	8	19	562	60.831	5.26221
PA1823	conserved hypothetical protein[Pseudomonas aeruginosa PAO1 PAO1-UW]	28.42	6	6	42	278	31.3355	5.23682
PA1825	hypothetical protein[Pseudomonas aeruginosa PAO1 PAO1-UW]	11.68	2	2	7	214	23.8718	8.1626
PA1827	probable short-chain dehydrogenase[Pseudomonas aeruginosa PAO1 PAO1-UW]	13.44	1	2	9	253	26.1377	9.30518
PA1828	probable short-chain dehydrogenase[Pseudomonas aeruginosa PAO1 PAO1-UW]	70.59	15	15	118	255	26.9019	7.32764
PA1829	hypothetical protein[Pseudomonas aeruginosa PAO1 PAO1-UW]	48.88	12	12	53	356	40.8076	5.99854
PA1830	hypothetical protein[Pseudomonas aeruginosa PAO1 PAO1-UW]	52.88	3	3	26	104	11.1024	4.41162
PA1831	hypothetical protein[Pseudomonas aeruginosa PAO1 PAO1-UW]	30.93	4	4	11	236	26.3619	6.31592
PA1832	probable protease[Pseudomonas aeruginosa PAO1 PAO1-UW]	24.34	10	10	32	341	38.0142	8.5874
PA1833	probable oxidoreductase[Pseudomonas aeruginosa PAO1 PAO1-UW]	79.39	24	25	354	330	34.5303	5.5542
PA1835	hypothetical protein[Pseudomonas aeruginosa PAO1 PAO1-UW]	21.38	1	1	2	145	15.7839	6.27783
PA1836	probable transcriptional regulator[Pseudomonas aeruginosa PAO1 PAO1-UW]	6.22	1	1	1	193	21.3028	6.94678
PA1837	hypothetical protein[Pseudomonas aeruginosa PAO1 PAO1-UW]	67.88	7	7	55	165	18.7536	5.07178
PA1838	sulfite reductase[Pseudomonas aeruginosa PAO1 PAO1-UW]	33.88	15	15	107	552	62.0938	6.02393
PA1840	hypothetical protein[Pseudomonas aeruginosa PAO1 PAO1-UW]	13.33	1	1	2	120	13.8291	10.8872
PA1841	hypothetical protein[Pseudomonas aeruginosa PAO1 PAO1-UW]	4.85	1	1	3	165	18.6428	5.38916
PA1842	hypothetical protein[Pseudomonas aeruginosa PAO1 PAO1-UW]	10.83	1	1	7	120	13.9228	5.16064
PA1843	methionine synthase[Pseudomonas aeruginosa PAO1 PAO1-UW]	39.47	37	37	442	1234	134.978	4.99561
PA1846	cis/trans isomerase[Pseudomonas aeruginosa PAO1 PAO1-UW]	9.97	6	6	15	762	86.4634	6.13818
PA1847	NfuA[Pseudomonas aeruginosa PAO1 PAO1-UW]	47.42	6	6	40	194	21.1225	4.57666
PA1852	hypothetical protein[Pseudomonas aeruginosa PAO1 PAO1-UW]	32.97	2	2	10	91	9.96393	5.2876
PA1853	probable transcriptional regulator[Pseudomonas aeruginosa PAO1 PAO1-UW]	28.92	6	6	13	287	32.3677	6.15088
PA1856	probable cytochrome oxidase subunit[Pseudomonas aeruginosa PAO1 PAO1-UW]	1.67	0	1	2	480	53.6524	9.34912
PA1857	conserved hypothetical protein[Pseudomonas aeruginosa PAO1 PAO1-UW]	4.56	1	1	3	307	31.5954	7.12256
PA1859	probable transcriptional regulator[Pseudomonas aeruginosa PAO1 PAO1-UW]	5.08	1	1	2	295	33.0432	6.91748
PA1860	hypothetical protein[Pseudomonas aeruginosa PAO1 PAO1-UW]	41.09	10	10	28	275	32.0156	6.96143
PA1863	molybdate-binding periplasmic protein precursor ModA[Pseudomonas aeruginosa PAO1 PAO1-UW]	44.62	5	5	11	251	26.3608	6.81494
PA1868	secretion protein XqhA[Pseudomonas aeruginosa PAO1 PAO1-UW]	2.84	0	2	16	776	82.8662	7.79639
PA1871	LasA protease precursor[Pseudomonas aeruginosa PAO1 PAO1-UW]	72.73	23	23	596	418	45.4888	8.88037
PA1872	hypothetical protein[Pseudomonas aeruginosa PAO1 PAO1-UW]	24.71	4	4	11	263	27.7378	9.61279
PA1874	hypothetical protein[Pseudomonas aeruginosa PAO1 PAO1-UW]	5.51	8	8	547	2468	238.274	3.57373
PA1875	probable outer membrane protein precursor[Pseudomonas aeruginosa PAO1 PAO1-UW]	17.18	5	5	9	425	47.9626	5.89697
PA1877	probable secretion protein[Pseudomonas aeruginosa PAO1 PAO1-UW]	7.85	2	2	2	395	44.1549	7.43018
PA1880	probable oxidoreductase[Pseudomonas aeruginosa PAO1 PAO1-UW]	53.76	33	33	239	731	77.6083	7.34229
PA1881	probable oxidoreductase[Pseudomonas aeruginosa PAO1 PAO1-UW]	16.99	3	3	16	153	15.949	7.57666
PA1884	probable transcriptional regulator[Pseudomonas aeruginosa PAO1 PAO1-UW]	6.56	1	1	1	183	20.4596	8.19189
PA1887	hypothetical protein[Pseudomonas aeruginosa PAO1 PAO1-UW]	34.23	6	6	24	222	24.3603	7.88428
PA1888	hypothetical protein[Pseudomonas aeruginosa PAO1 PAO1-UW]	9.17	3	3	3	469	52.2581	6.66846
PA1889	hypothetical protein[Pseudomonas aeruginosa PAO1 PAO1-UW]	20.8	3	3	10	327	34.684	7.56201
PA1890	probable glutathione S-transferase[Pseudomonas aeruginosa PAO1 PAO1-UW]	42.03	7	7	18	207	23.4259	6.94678
PA1899	probable phenazine biosynthesis protein[Pseudomonas aeruginosa PAO1 PAO1-UW]	4.32	0	1	1	162	19.3486	8.20654
PA1900	probable phenazine biosynthesis protein[Pseudomonas aeruginosa PAO1 PAO1-UW]	83.33	6	14	175	162	19.0155	6.29053
PA1901	phenazine biosynthesis protein PhzC[Pseudomonas aeruginosa PAO1 PAO1-UW]	3.21	1	2	10	405	44.2998	7.32764
PA1902	phenazine biosynthesis protein PhzD[Pseudomonas aeruginosa PAO1 PAO1-UW]	26.57	4	4	11	207	23.1807	5.8335
PA1903	phenazine biosynthesis protein PhzE[Pseudomonas aeruginosa PAO1 PAO1-UW]	19.94	8	8	13	627	68.937	5.70654
PA1904	probable phenazine biosynthesis protein[Pseudomonas aeruginosa PAO1 PAO1-UW]	75.18	11	11	85	278	30.3233	6.44287
PA1905	probable pyridoxamine 5'-phosphate oxidase[Pseudomonas aeruginosa PAO1 PAO1-UW]	43.72	0	8	35	215	24.3524	6.41748
PA1913	hypothetical protein[Pseudomonas aeruginosa PAO1 PAO1-UW]	13.72	2	2	4	226	25.394	8.14795
PA1914	conserved hypothetical protein[Pseudomonas aeruginosa PAO1 PAO1-UW]	24.51	6	6	14	408	46.0963	6.88818
PA1921	hypothetical protein[Pseudomonas aeruginosa PAO1 PAO1-UW]	10.41	2	2	3	269	30.2524	5.74463
PA1926	conserved hypothetical protein[Pseudomonas aeruginosa PAO1 PAO1-UW]	7.31	3	3	6	616	68.0102	4.83057
PA1930	probable chemotaxis transducer[Pseudomonas aeruginosa PAO1 PAO1-UW]	35.96	11	12	119	431	47.7716	6.48096
PA1933	probable hydroxylase large subunit[Pseudomonas aeruginosa PAO1 PAO1-UW]	2.45	1	1	1	734	79.0665	6.31592
PA1934	hypothetical protein[Pseudomonas aeruginosa PAO1 PAO1-UW]	8.73	1	1	2	126	13.1137	6.0874
PA1939	hypothetical protein[Pseudomonas aeruginosa PAO1 PAO1-UW]	6.32	3	3	4	665	73.7363	6.15088
PA1940	hypothetical protein[Pseudomonas aeruginosa PAO1 PAO1-UW]	5.54	1	1	1	379	42.727	8.5874
PA1941	hypothetical protein[Pseudomonas aeruginosa PAO1 PAO1-UW]	20.76	12	12	49	631	70.8599	7.81104
PA1943	hypothetical protein[Pseudomonas aeruginosa PAO1 PAO1-UW]	13.42	4	4	10	365	41.6412	8.44092
PA1944	hypothetical protein[Pseudomonas aeruginosa PAO1 PAO1-UW]	30.51	12	14	49	495	56.9005	5.89697
PA1946	binding protein component precursor of ABC ribose transporter[Pseudomonas aeruginosa PAO1 PAO1-UW]	77.74	22	22	94	319	33.839	8.06006
PA1947	ribose transport protein RbsA[Pseudomonas aeruginosa PAO1 PAO1-UW]	10.2	4	5	5	510	55.7478	6.49365
PA1949	ribose operon repressor RbsR[Pseudomonas aeruginosa PAO1 PAO1-UW]	34.42	13	13	48	337	36.4232	7.15186
PA1950	ribokinase[Pseudomonas aeruginosa PAO1 PAO1-UW]	42.53	9	9	67	308	31.8267	5.26221
PA1951	hypothetical protein[Pseudomonas aeruginosa PAO1 PAO1-UW]	15.2	3	4	17	421	45.683	4.98291
PA1964	probable ATP-binding component of ABC transporter[Pseudomonas aeruginosa PAO1 PAO1-UW]	20.92	6	6	12	521	57.8813	5.18604
PA1965	hypothetical protein[Pseudomonas aeruginosa PAO1 PAO1-UW]	32.43	2	2	2	111	11.2527	5.37646
PA1969	hypothetical protein[Pseudomonas aeruginosa PAO1 PAO1-UW]	22.31	2	2	9	130	13.3268	8.71924
PA1976	ErcS'[Pseudomonas aeruginosa PAO1 PAO1-UW]	2.61	1	1	1	881	98.9575	7.03467
PA1980	response regulator EraR[Pseudomonas aeruginosa PAO1 PAO1-UW]	3.56	1	1	1	225	24.6137	8.22119
PA1984	NAD+ dependent aldehyde dehydrogenase ExaC[Pseudomonas aeruginosa PAO1 PAO1-UW]	47.23	0	19	180	506	54.858	5.61768
PA1986	pyrroloquinoline quinone biosynthesis protein B[Pseudomonas aeruginosa PAO1 PAO1-UW]	24.01	5	5	16	304	32.9975	5.73193
PA1987	pyrroloquinoline quinone biosynthesis protein C[Pseudomonas aeruginosa PAO1 PAO1-UW]	7.6	2	2	3	250	29.4309	7.38623
PA1994	hypothetical protein[Pseudomonas aeruginosa PAO1 PAO1-UW]	36.36	6	6	26	187	21.5478	5.09717
PA1997	probable AMP-binding enzyme[Pseudomonas aeruginosa PAO1 PAO1-UW]	19.35	10	10	25	651	71.8849	6.53662
PA1999	DhcA, dehydrocarnitine CoA transferase, subunit A[Pseudomonas aeruginosa PAO1 PAO1-UW]	87.5	11	11	245	232	25.2281	5.35107
PA2000	DhcB, dehydrocarnitine CoA transferase, subunit B[Pseudomonas aeruginosa PAO1 PAO1-UW]	59.17	10	10	131	218	23.1718	4.94482
PA2001	acetyl-CoA acetyltransferase[Pseudomonas aeruginosa PAO1 PAO1-UW]	93.38	29	29	703	393	40.3801	6.43018
PA2002	conserved hypothetical protein[Pseudomonas aeruginosa PAO1 PAO1-UW]	1.48	1	1	1	474	50.6861	8.55811
PA2003	3-hydroxybutyrate dehydrogenase[Pseudomonas aeruginosa PAO1 PAO1-UW]	50.39	8	8	107	256	26.7109	5.78271
PA2007	maleylacetoacetate isomerase[Pseudomonas aeruginosa PAO1 PAO1-UW]	66.51	14	15	101	212	23.6703	6.88818
PA2008	fumarylacetoacetase[Pseudomonas aeruginosa PAO1 PAO1-UW]	61.34	23	23	443	432	46.3127	6.07471
PA2009	homogentisate 1,2-dioxygenase[Pseudomonas aeruginosa PAO1 PAO1-UW]	89.35	27	27	529	432	47.811	5.99854
PA2010	probable transcriptional regulator[Pseudomonas aeruginosa PAO1 PAO1-UW]	42.7	7	7	25	267	27.9627	6.06201
PA2011	3-hydroxy-3-methylglutaryl-CoA lyase[Pseudomonas aeruginosa PAO1 PAO1-UW]	49.33	14	14	74	300	31.8174	6.15088
PA2012	methylcrotonyl-CoA carboxylase, alpha-subunit (biotin-containing)[Pseudomonas aeruginosa PAO1 PAO1-UW]	59.24	28	29	236	655	71.2383	5.80811
PA2013	putative 3-methylglutaconyl-CoA hydratase[Pseudomonas aeruginosa PAO1 PAO1-UW]	35.85	11	11	89	265	28.9289	5.52881
PA2014	methylcrotonyl-CoA carboxylase, beta-subunit[Pseudomonas aeruginosa PAO1 PAO1-UW]	51.03	22	22	204	535	57.3974	6.68311
PA2015	putative isovaleryl-CoA dehydrogenase[Pseudomonas aeruginosa PAO1 PAO1-UW]	73.13	26	26	192	387	42.1822	5.77002
PA2016	regulator of liu genes[Pseudomonas aeruginosa PAO1 PAO1-UW]	20.9	2	2	4	134	15.6211	5.68115
PA2020	probable transcriptional regulator[Pseudomonas aeruginosa PAO1 PAO1-UW]	12.86	2	2	5	210	23.6802	7.03467
PA2021	hypothetical protein[Pseudomonas aeruginosa PAO1 PAO1-UW]	40.54	4	4	12	74	8.21209	4.88135
PA2023	UTP--glucose-1-phosphate uridylyltransferase[Pseudomonas aeruginosa PAO1 PAO1-UW]	59.14	17	17	103	279	31.216	5.45264
PA2024	probable ring-cleaving dioxygenase[Pseudomonas aeruginosa PAO1 PAO1-UW]	28.57	3	3	11	140	15.3635	5.75732
PA2025	glutathione reductase[Pseudomonas aeruginosa PAO1 PAO1-UW]	60.75	25	25	189	451	49.2066	6.354
PA2031	hypothetical protein[Pseudomonas aeruginosa PAO1 PAO1-UW]	21.43	1	1	2	84	9.40405	11.0776
PA2033	hypothetical protein[Pseudomonas aeruginosa PAO1 PAO1-UW]	39.74	16	16	65	302	33.6252	5.19873
PA2034	hypothetical protein[Pseudomonas aeruginosa PAO1 PAO1-UW]	51.34	8	8	17	224	24.5099	6.354
PA2035	probable decarboxylase[Pseudomonas aeruginosa PAO1 PAO1-UW]	3.62	2	2	6	552	59.2103	6.40479
PA2040	Glutamylpolyamine synthetase[Pseudomonas aeruginosa PAO1 PAO1-UW]	46.29	4	15	104	458	50.8997	4.88135
PA2042	probable transporter (membrane subunit)[Pseudomonas aeruginosa PAO1 PAO1-UW]	3.67	1	1	1	409	42.3892	7.44482
PA2044	hypothetical protein[Pseudomonas aeruginosa PAO1 PAO1-UW]	37.18	17	17	55	624	70.0404	6.18896
PA2049	hypothetical protein[Pseudomonas aeruginosa PAO1 PAO1-UW]	3.56	1	1	2	477	54.3409	7.56201
PA2052	cyanate lyase[Pseudomonas aeruginosa PAO1 PAO1-UW]	44.87	6	6	24	156	16.7409	6.30322
PA2054	transcriptional regulator CynR[Pseudomonas aeruginosa PAO1 PAO1-UW]	5.76	1	1	1	295	32.4394	6.96143
PA2056	probable transcriptional regulator[Pseudomonas aeruginosa PAO1 PAO1-UW]	6.33	2	2	2	300	33.1207	7.69385
PA2062	probable pyridoxal-phosphate dependent enzyme[Pseudomonas aeruginosa PAO1 PAO1-UW]	11.7	3	3	4	393	41.4954	7.34229
PA2065	copper resistance protein A precursor[Pseudomonas aeruginosa PAO1 PAO1-UW]	3.32	1	1	1	632	69.8058	6.15088
PA2066	hypothetical protein[Pseudomonas aeruginosa PAO1 PAO1-UW]	53.3	12	12	68	212	23.8462	6.41748
PA2067	probable hydrolase[Pseudomonas aeruginosa PAO1 PAO1-UW]	34.23	6	6	11	222	24.0965	7.48877
PA2069	probable carbamoyl transferase[Pseudomonas aeruginosa PAO1 PAO1-UW]	64.81	34	35	781	574	63.3427	6.26514
PA2071	elongation factor G[Pseudomonas aeruginosa PAO1 PAO1-UW]	72.79	34	44	962	702	77.5252	5.23682
PA2072	conserved hypothetical protein[Pseudomonas aeruginosa PAO1 PAO1-UW]	22.22	14	14	44	864	95.0919	6.02393
PA2074	hypothetical protein[Pseudomonas aeruginosa PAO1 PAO1-UW]	2.59	1	1	1	270	29.222	5.5415
PA2075	hypothetical protein[Pseudomonas aeruginosa PAO1 PAO1-UW]	1.08	1	1	6	553	60.6643	4.62744
PA2080	kynureninase KynU[Pseudomonas aeruginosa PAO1 PAO1-UW]	40.87	12	12	54	416	46.2658	5.61768
PA2081	kynurenine formamidase, KynB[Pseudomonas aeruginosa PAO1 PAO1-UW]	74.65	8	8	25	213	23.1378	5.50342
PA2088	hypothetical protein[Pseudomonas aeruginosa PAO1 PAO1-UW]	5.32	1	1	1	282	31.7555	5.90967
PA2094	probable transmembrane sensor[Pseudomonas aeruginosa PAO1 PAO1-UW]	8.49	1	1	1	318	34.8492	8.03076
PA2100	probable transcriptional regulator[Pseudomonas aeruginosa PAO1 PAO1-UW]	2.1	1	1	1	477	52.2019	7.13721
PA2108	probable decarboxylase[Pseudomonas aeruginosa PAO1 PAO1-UW]	3.56	1	1	1	590	64.2661	6.59521
PA2110	hypothetical protein[Pseudomonas aeruginosa PAO1 PAO1-UW]	17.89	5	5	17	313	33.0391	7.37158
PA2111	hypothetical protein[Pseudomonas aeruginosa PAO1 PAO1-UW]	24.47	5	5	16	237	26.2019	7.45947
PA2112	conserved hypothetical protein[Pseudomonas aeruginosa PAO1 PAO1-UW]	29.15	4	4	13	247	26.3173	6.15088
PA2113	pyroglutamate porin OpdO[Pseudomonas aeruginosa PAO1 PAO1-UW]	52.32	16	16	62	409	44.2754	6.0874
PA2114	probable major facilitator superfamily (MFS) transporter[Pseudomonas aeruginosa PAO1 PAO1-UW]	2.84	1	1	4	423	45.7142	9.33447
PA2116	conserved hypothetical protein[Pseudomonas aeruginosa PAO1 PAO1-UW]	36.98	9	9	76	265	29.2031	6.52197
PA2117	hypothetical protein[Pseudomonas aeruginosa PAO1 PAO1-UW]	14.42	4	4	7	326	36.6636	8.06006
PA2118	O6-methylguanine-DNA methyltransferase[Pseudomonas aeruginosa PAO1 PAO1-UW]	2.51	1	1	3	358	39.3581	9.05615
PA2119	alcohol dehydrogenase (Zn-dependent)[Pseudomonas aeruginosa PAO1 PAO1-UW]	59.29	16	16	115	366	38.5368	5.69385
PA2120	hypothetical protein[Pseudomonas aeruginosa PAO1 PAO1-UW]	18.31	3	3	7	142	15.587	6.53662
PA2121	probable transcriptional regulator[Pseudomonas aeruginosa PAO1 PAO1-UW]	10.96	3	3	3	301	33.5011	9.39307
PA2144	glycogen phosphorylase[Pseudomonas aeruginosa PAO1 PAO1-UW]	5.17	3	3	17	812	91.9104	5.8208
PA2147	catalase HPII[Pseudomonas aeruginosa PAO1 PAO1-UW]	14.39	7	8	20	709	77.9151	5.60498
PA2151	conserved hypothetical protein[Pseudomonas aeruginosa PAO1 PAO1-UW]	5.12	3	3	4	664	76.2817	6.12549
PA2152	probable trehalose synthase[Pseudomonas aeruginosa PAO1 PAO1-UW]	9.82	9	9	15	1100	124.444	5.85889
PA2153	1,4-alpha-glucan branching enzyme[Pseudomonas aeruginosa PAO1 PAO1-UW]	3.69	2	2	2	732	82.511	6.07471
PA2160	probable glycosyl hydrolase[Pseudomonas aeruginosa PAO1 PAO1-UW]	14.94	10	10	35	716	80.6228	5.59229
PA2162	probable glycosyl hydrolase[Pseudomonas aeruginosa PAO1 PAO1-UW]	6.59	4	5	15	926	103.628	6.25244
PA2163	hypothetical protein[Pseudomonas aeruginosa PAO1 PAO1-UW]	8.77	4	4	8	684	74.7104	6.20166
PA2164	probable glycosyl hydrolase[Pseudomonas aeruginosa PAO1 PAO1-UW]	10.81	4	4	6	583	65.6167	5.64307
PA2167	hypothetical protein[Pseudomonas aeruginosa PAO1 PAO1-UW]	19.18	4	4	6	365	39.6684	6.01123
PA2169	hypothetical protein[Pseudomonas aeruginosa PAO1 PAO1-UW]	16	2	2	2	150	16.8325	5.30029
PA2172	hypothetical protein[Pseudomonas aeruginosa PAO1 PAO1-UW]	4.19	1	1	1	358	38.8349	5.19873
PA2176	hypothetical protein[Pseudomonas aeruginosa PAO1 PAO1-UW]	26.53	4	4	13	196	20.9301	5.21143
PA2177	probable sensor/response regulator hybrid[Pseudomonas aeruginosa PAO1 PAO1-UW]	10.87	4	4	4	699	76.4605	8.32373
PA2184	conserved hypothetical protein[Pseudomonas aeruginosa PAO1 PAO1-UW]	18.34	4	4	8	169	18.9785	5.04639
PA2194	hydrogen cyanide synthase HcnB[Pseudomonas aeruginosa PAO1 PAO1-UW]	2.16	1	1	1	464	50.357	8.00146
PA2195	hydrogen cyanide synthase HcnC[Pseudomonas aeruginosa PAO1 PAO1-UW]	20.86	5	5	21	417	45.2533	6.59521
PA2196	probable transcriptional regulator[Pseudomonas aeruginosa PAO1 PAO1-UW]	21.65	3	3	7	194	21.7328	6.53662
PA2197	conserved hypothetical protein[Pseudomonas aeruginosa PAO1 PAO1-UW]	44.93	13	13	108	345	37.1119	6.354
PA2198	hypothetical protein[Pseudomonas aeruginosa PAO1 PAO1-UW]	8.77	1	1	1	114	12.9356	5.52881
PA2199	probable dehydrogenase[Pseudomonas aeruginosa PAO1 PAO1-UW]	46.39	12	12	58	291	30.8662	5.68115
PA2201	hypothetical protein[Pseudomonas aeruginosa PAO1 PAO1-UW]	4.76	1	1	1	294	32.8298	5.31299
PA2204	probable binding protein component of ABC transporter[Pseudomonas aeruginosa PAO1 PAO1-UW]	78.73	21	21	121	268	29.2908	9.0708
PA2218	hypothetical protein[Pseudomonas aeruginosa PAO1 PAO1-UW]	18.8	4	4	13	367	40.3693	7.98682
PA2222	hypothetical protein[Pseudomonas aeruginosa PAO1 PAO1-UW]	59.07	9	9	55	215	23.426	5.33838
PA2223	hypothetical protein[Pseudomonas aeruginosa PAO1 PAO1-UW]	16.81	5	5	14	339	37.6753	5.43994
PA2226	hypothetical protein[Pseudomonas aeruginosa PAO1 PAO1-UW]	21.69	2	2	3	166	18.3515	5.33838
PA2229	conserved hypothetical protein[Pseudomonas aeruginosa PAO1 PAO1-UW]	18.83	3	3	15	239	26.5436	6.55127
PA2231	PslA[Pseudomonas aeruginosa PAO1 PAO1-UW]	15.9	7	7	24	478	54.7823	9.72998
PA2232	PslB[Pseudomonas aeruginosa PAO1 PAO1-UW]	63.32	26	27	254	488	53.4825	6.12549
PA2233	PslC[Pseudomonas aeruginosa PAO1 PAO1-UW]	1.98	1	1	1	303	33.5723	8.67529
PA2234	PslD[Pseudomonas aeruginosa PAO1 PAO1-UW]	60.55	14	14	94	256	27.8906	8.6167
PA2235	PslE[Pseudomonas aeruginosa PAO1 PAO1-UW]	64.95	47	47	525	662	74.519	6.26514
PA2236	PslF[Pseudomonas aeruginosa PAO1 PAO1-UW]	60.51	15	15	66	395	42.7187	8.47021
PA2237	PslG[Pseudomonas aeruginosa PAO1 PAO1-UW]	26.7	7	7	16	442	50.0399	6.02393
PA2238	PslH[Pseudomonas aeruginosa PAO1 PAO1-UW]	27.11	6	6	12	402	44.6421	7.00537
PA2239	PslI[Pseudomonas aeruginosa PAO1 PAO1-UW]	43.87	9	9	28	367	40.6183	8.42627
PA2242	hypothetical protein[Pseudomonas aeruginosa PAO1 PAO1-UW]	2.54	1	1	3	355	39.8627	9.56885
PA2246	transcriptional regulator BkdR[Pseudomonas aeruginosa PAO1 PAO1-UW]	25.49	3	3	6	153	17.192	7.13721
PA2247	2-oxoisovalerate dehydrogenase (alpha subunit)[Pseudomonas aeruginosa PAO1 PAO1-UW]	78.29	20	20	391	410	45.2277	6.03662
PA2248	2-oxoisovalerate dehydrogenase (beta subunit)[Pseudomonas aeruginosa PAO1 PAO1-UW]	63.14	15	15	263	350	38.2999	5.63037
PA2249	branched-chain alpha-keto acid dehydrogenase (lipoamide component)[Pseudomonas aeruginosa PAO1 PAO1-UW]	75.23	32	32	322	428	45.7459	6.21436
PA2250	lipoamide dehydrogenase-Val[Pseudomonas aeruginosa PAO1 PAO1-UW]	89.44	39	39	628	464	48.5587	6.60986
PA2251	hypothetical protein[Pseudomonas aeruginosa PAO1 PAO1-UW]	9.19	2	2	2	272	31.2468	7.7085
PA2253	L-asparaginase I[Pseudomonas aeruginosa PAO1 PAO1-UW]	22.56	7	7	26	328	34.7339	5.61768
PA2255	paerucumarin biosynthesis protein PvcB[Pseudomonas aeruginosa PAO1 PAO1-UW]	15.46	2	2	2	291	33.1166	6.65381
PA2259	transcriptional regulator PtxS[Pseudomonas aeruginosa PAO1 PAO1-UW]	27.06	9	9	19	340	37.3364	6.85889
PA2263	probable 2-hydroxyacid dehydrogenase[Pseudomonas aeruginosa PAO1 PAO1-UW]	6.71	3	3	3	328	35.593	8.47021
PA2264	conserved hypothetical protein[Pseudomonas aeruginosa PAO1 PAO1-UW]	27.31	4	4	7	238	26.3423	5.65576
PA2265	gluconate dehydrogenase[Pseudomonas aeruginosa PAO1 PAO1-UW]	14.21	6	6	17	591	64.6752	7.23975
PA2266	probable cytochrome c precursor[Pseudomonas aeruginosa PAO1 PAO1-UW]	19.13	4	4	6	439	46.711	6.29053
PA2267	probable transcriptional regulator[Pseudomonas aeruginosa PAO1 PAO1-UW]	4.7	1	1	2	298	32.9564	7.81104
PA2270	probable transcriptional regulator[Pseudomonas aeruginosa PAO1 PAO1-UW]	6.63	1	1	1	196	21.2519	5.30029
PA2271	probable acetyltransferase[Pseudomonas aeruginosa PAO1 PAO1-UW]	11.7	1	1	1	171	19.1527	6.20166
PA2279	ArsC protein[Pseudomonas aeruginosa PAO1 PAO1-UW]	10.9	1	1	1	156	16.5573	6.06201
PA2289	conserved hypothetical protein[Pseudomonas aeruginosa PAO1 PAO1-UW]	5.63	3	3	9	710	78.1306	5.77002
PA2290	glucose dehydrogenase[Pseudomonas aeruginosa PAO1 PAO1-UW]	43.46	24	24	202	803	86.1639	6.29053
PA2291	probable glucose-sensitive porin[Pseudomonas aeruginosa PAO1 PAO1-UW]	47.12	0	17	96	452	50.4681	5.74463
PA2299	probable transcriptional regulator[Pseudomonas aeruginosa PAO1 PAO1-UW]	8.43	1	1	1	249	27.7878	7.44482
PA2300	chitinase[Pseudomonas aeruginosa PAO1 PAO1-UW]	99.38	46	46	2174	483	53.0094	5.42725
PA2301	hypothetical protein[Pseudomonas aeruginosa PAO1 PAO1-UW]	63.33	10	10	53	180	19.3182	6.55127
PA2302	AmbE[Pseudomonas aeruginosa PAO1 PAO1-UW]	65.58	125	125	4307	2124	228.903	5.18604
PA2303	AmbD[Pseudomonas aeruginosa PAO1 PAO1-UW]	21.24	5	6	33	339	38.6331	6.63916
PA2304	AmbC[Pseudomonas aeruginosa PAO1 PAO1-UW]	33.43	9	9	36	362	40.6718	6.81494
PA2305	AmbB[Pseudomonas aeruginosa PAO1 PAO1-UW]	36.67	47	47	671	1249	134.364	6.3667
PA2308	probable ATP-binding component of ABC transporter[Pseudomonas aeruginosa PAO1 PAO1-UW]	2.48	1	1	2	282	30.9814	8.08936
PA2314	probable major facilitator superfamily (MFS) transporter[Pseudomonas aeruginosa PAO1 PAO1-UW]	1.44	0	1	2	417	43.356	11.4438
PA2316	probable transcriptional regulator[Pseudomonas aeruginosa PAO1 PAO1-UW]	3.03	1	1	2	297	33.2615	8.03076
PA2318	hypothetical protein[Pseudomonas aeruginosa PAO1 PAO1-UW]	45.45	3	3	10	121	12.8814	4.84326
PA2320	transcriptional regulator GntR[Pseudomonas aeruginosa PAO1 PAO1-UW]	9.62	3	3	5	343	37.1245	8.08936
PA2323	probable glyceraldehyde-3-phosphate dehydrogenase[Pseudomonas aeruginosa PAO1 PAO1-UW]	50.65	21	21	56	541	59.9233	6.43018
PA2324	hypothetical protein[Pseudomonas aeruginosa PAO1 PAO1-UW]	1.67	1	1	1	419	45.8024	5.79541
PA2327	probable permease of ABC transporter[Pseudomonas aeruginosa PAO1 PAO1-UW]	6.3	1	1	1	254	27.6444	9.96436
PA2328	hypothetical protein[Pseudomonas aeruginosa PAO1 PAO1-UW]	38.85	10	10	31	399	43.6769	7.15186
PA2329	probable ATP-binding component of ABC transporter[Pseudomonas aeruginosa PAO1 PAO1-UW]	47.84	9	9	28	278	29.8941	6.96143
PA2330	hypothetical protein[Pseudomonas aeruginosa PAO1 PAO1-UW]	78.03	22	22	278	355	37.657	6.66846
PA2331	hypothetical protein[Pseudomonas aeruginosa PAO1 PAO1-UW]	49.46	11	11	93	186	19.8923	5.30029
PA2338	probable binding protein component of ABC maltose/mannitol transporter[Pseudomonas aeruginosa PAO1 PAO1-UW]	9.63	3	3	3	436	47.294	7.73779
PA2344	fructokinase[Pseudomonas aeruginosa PAO1 PAO1-UW]	10.65	2	2	3	310	33.122	6.17627
PA2345	conserved hypothetical protein[Pseudomonas aeruginosa PAO1 PAO1-UW]	27.01	11	11	28	411	44.6492	7.07861
PA2352	probable glycerophosphoryl diester phosphodiesterase[Pseudomonas aeruginosa PAO1 PAO1-UW]	3.73	1	1	1	375	41.105	6.04932
PA2363	hypothetical protein[Pseudomonas aeruginosa PAO1 PAO1-UW]	41.53	12	12	26	443	47.7481	5.50342
PA2364	hypothetical protein[Pseudomonas aeruginosa PAO1 PAO1-UW]	25.32	3	3	7	158	18.0543	8.67529
PA2366	uricase PuuD[Pseudomonas aeruginosa PAO1 PAO1-UW]	2.83	1	1	1	494	55.008	5.84619
PA2367	hypothetical protein[Pseudomonas aeruginosa PAO1 PAO1-UW]	8.48	1	1	1	165	17.6248	4.97021
PA2371	probable ClpA/B-type protease[Pseudomonas aeruginosa PAO1 PAO1-UW]	17.55	12	12	40	849	92.3679	5.43994
PA2373	conserved hypothetical protein[Pseudomonas aeruginosa PAO1 PAO1-UW]	11.53	4	4	15	668	71.8259	5.50342
PA2378	probable aldehyde dehydrogenase[Pseudomonas aeruginosa PAO1 PAO1-UW]	29.96	19	19	101	771	83.6134	8.26514
PA2379	probable oxidoreductase[Pseudomonas aeruginosa PAO1 PAO1-UW]	21.15	3	3	7	156	16.6072	6.96143
PA2385	3-oxo-C12-homoserine lactone acylase PvdQ[Pseudomonas aeruginosa PAO1 PAO1-UW]	7.22	2	2	5	762	83.9879	7.09326
PA2386	L-ornithine N5-oxygenase[Pseudomonas aeruginosa PAO1 PAO1-UW]	59.37	21	21	100	443	49.4472	6.48096
PA2388	FpvR[Pseudomonas aeruginosa PAO1 PAO1-UW]	8.76	3	3	4	331	37	6.63916
PA2391	probable outer membrane protein precursor[Pseudomonas aeruginosa PAO1 PAO1-UW]	5.7	2	2	3	474	51.2696	6.22705
PA2392	PvdP[Pseudomonas aeruginosa PAO1 PAO1-UW]	29.04	10	10	15	544	62.2554	6.65381
PA2393	probable dipeptidase precursor[Pseudomonas aeruginosa PAO1 PAO1-UW]	27.9	11	11	33	448	49.3305	6.29053
PA2394	PvdN[Pseudomonas aeruginosa PAO1 PAO1-UW]	20.14	7	7	12	427	47.9519	7.31299
PA2395	PvdO[Pseudomonas aeruginosa PAO1 PAO1-UW]	18.66	4	4	10	284	31.0509	5.69385
PA2396	pyoverdine synthetase F[Pseudomonas aeruginosa PAO1 PAO1-UW]	41.09	12	12	36	275	31.0199	5.32568
PA2397	pyoverdine biosynthesis protein PvdE[Pseudomonas aeruginosa PAO1 PAO1-UW]	7.83	3	3	5	549	60.8714	7.37158
PA2398	ferripyoverdine receptor[Pseudomonas aeruginosa PAO1 PAO1-UW]	18.4	12	12	50	815	91.1108	5.61768
PA2399	pyoverdine synthetase D[Pseudomonas aeruginosa PAO1 PAO1-UW]	33.95	41	49	444	2448	273.478	5.36377
PA2400	PvdJ[Pseudomonas aeruginosa PAO1 PAO1-UW]	32.96	34	56	436	2157	240.065	5.38916
PA2402	probable non-ribosomal peptide synthetase[Pseudomonas aeruginosa PAO1 PAO1-UW]	30.22	93	111	595	5149	568.831	5.40186
PA2404	hypothetical protein[Pseudomonas aeruginosa PAO1 PAO1-UW]	7.26	1	1	2	179	19.9183	9.65674
PA2405	hypothetical protein[Pseudomonas aeruginosa PAO1 PAO1-UW]	9.17	1	1	1	109	11.4178	4.83057
PA2406	hypothetical protein[Pseudomonas aeruginosa PAO1 PAO1-UW]	12.9	1	1	2	186	19.3729	5.19873
PA2407	probable adhesion protein[Pseudomonas aeruginosa PAO1 PAO1-UW]	11.99	2	2	3	317	34.2884	9.20264
PA2410	hypothetical protein[Pseudomonas aeruginosa PAO1 PAO1-UW]	15.74	4	4	9	305	31.7129	5.37646
PA2411	probable thioesterase[Pseudomonas aeruginosa PAO1 PAO1-UW]	16.93	2	2	2	254	27.8282	5.68115
PA2413	L-2,4-diaminobutyrate:2-ketoglutarate 4-aminotransferase, PvdH[Pseudomonas aeruginosa PAO1 PAO1-UW]	40.72	14	14	42	469	50.1844	6.48096
PA2414	L-sorbosone dehydrogenase[Pseudomonas aeruginosa PAO1 PAO1-UW]	15.26	6	6	17	439	46.8301	7.66455
PA2416	periplasmic trehalase precursor[Pseudomonas aeruginosa PAO1 PAO1-UW]	14.13	5	5	7	545	61.1277	6.7124
PA2417	probable transcriptional regulator[Pseudomonas aeruginosa PAO1 PAO1-UW]	17.63	3	3	9	312	34.323	6.80029
PA2419	probable hydrolase[Pseudomonas aeruginosa PAO1 PAO1-UW]	38.94	5	5	14	226	24.2564	6.52197
PA2424	PvdL[Pseudomonas aeruginosa PAO1 PAO1-UW]	28.01	93	96	487	4342	479.998	5.45264
PA2430	conserved hypothetical protein[Pseudomonas aeruginosa PAO1 PAO1-UW]	24.25	5	6	10	334	36.6926	9.68604
PA2435	probable cation-transporting P-type ATPase[Pseudomonas aeruginosa PAO1 PAO1-UW]	1.66	1	1	6	661	68.7078	6.29053
PA2437	hypothetical protein[Pseudomonas aeruginosa PAO1 PAO1-UW]	1.73	0	1	1	346	36.6728	7.37158
PA2442	glycine cleavage system protein T2[Pseudomonas aeruginosa PAO1 PAO1-UW]	71.85	21	21	154	373	39.8566	6.39209
PA2443	L-serine dehydratase[Pseudomonas aeruginosa PAO1 PAO1-UW]	29.91	10	11	33	458	48.9142	6.78564
PA2444	serine hydroxymethyltransferase[Pseudomonas aeruginosa PAO1 PAO1-UW]	53.83	8	20	200	418	44.9458	6.53662
PA2445	glycine cleavage system protein P2[Pseudomonas aeruginosa PAO1 PAO1-UW]	50.78	41	42	713	959	103.853	6.04932
PA2446	glycine cleavage system protein H2[Pseudomonas aeruginosa PAO1 PAO1-UW]	29.13	4	4	39	127	13.7849	4.29736
PA2447	probable transcriptional regulator[Pseudomonas aeruginosa PAO1 PAO1-UW]	2.28	1	1	2	307	34.1337	7.04932
PA2448	hypothetical protein[Pseudomonas aeruginosa PAO1 PAO1-UW]	53.62	22	22	168	580	62.8003	6.62451
PA2449	transcriptional regulator[Pseudomonas aeruginosa PAO1 PAO1-UW]	7.44	2	2	4	511	55.7093	6.22705
PA2452	hypothetical protein[Pseudomonas aeruginosa PAO1 PAO1-UW]	12.01	2	2	2	308	33.9413	10.0229
PA2453	hypothetical protein[Pseudomonas aeruginosa PAO1 PAO1-UW]	19.18	1	1	1	73	8.1122	8.17725
PA2459	hypothetical protein[Pseudomonas aeruginosa PAO1 PAO1-UW]	10.45	2	2	4	201	23.7854	5.78271
PA2461	hypothetical protein[Pseudomonas aeruginosa PAO1 PAO1-UW]	11.95	1	1	1	159	17.0025	4.76709
PA2462	hypothetical protein[Pseudomonas aeruginosa PAO1 PAO1-UW]	6.06	15	24	42	5627	572.832	5.52881
PA2463	hypothetical protein[Pseudomonas aeruginosa PAO1 PAO1-UW]	11.5	1	5	10	565	63.4201	8.35303
PA2464	hypothetical protein[Pseudomonas aeruginosa PAO1 PAO1-UW]	31.03	3	3	4	174	17.6153	5.0083
PA2466	Ferrioxamine receptor FoxA[Pseudomonas aeruginosa PAO1 PAO1-UW]	8.9	5	5	9	820	89.9143	5.18604
PA2467	Anti-sigma factor FoxR[Pseudomonas aeruginosa PAO1 PAO1-UW]	37.8	8	8	14	328	36.3451	9.80322
PA2469	probable transcriptional regulator[Pseudomonas aeruginosa PAO1 PAO1-UW]	9.54	2	2	4	304	33.5304	7.95752
PA2473	probable glutathione S-transferase[Pseudomonas aeruginosa PAO1 PAO1-UW]	2.8	0	1	11	214	23.9135	6.90283
PA2475	probable cytochrome P450[Pseudomonas aeruginosa PAO1 PAO1-UW]	2.48	1	1	4	444	49.3712	6.40479
PA2476	thiol:disulfide interchange protein DsbG[Pseudomonas aeruginosa PAO1 PAO1-UW]	20.7	4	4	9	256	28.0354	7.03467
PA2478	probable thiol:disulfide interchange protein[Pseudomonas aeruginosa PAO1 PAO1-UW]	5.79	2	2	3	587	62.0539	7.12256
PA2483	conserved hypothetical protein[Pseudomonas aeruginosa PAO1 PAO1-UW]	67.87	14	14	130	333	36.0798	6.27783
PA2491	MexS[Pseudomonas aeruginosa PAO1 PAO1-UW]	74.04	22	22	168	339	36.8091	5.5542
PA2492	transcriptional regulator MexT[Pseudomonas aeruginosa PAO1 PAO1-UW]	11.82	3	3	10	347	38.199	9.5249
PA2497	probable transcriptional regulator[Pseudomonas aeruginosa PAO1 PAO1-UW]	3.42	1	1	1	292	32.0349	6.17627
PA2503	hypothetical protein[Pseudomonas aeruginosa PAO1 PAO1-UW]	3.36	1	1	1	417	45.8674	4.99561
PA2504	hypothetical protein[Pseudomonas aeruginosa PAO1 PAO1-UW]	86.34	16	16	102	205	22.8082	4.66553
PA2512	anthranilate dioxygenase large subunit[Pseudomonas aeruginosa PAO1 PAO1-UW]	4.09	1	1	1	464	52.4452	6.32861
PA2513	anthranilate dioxygenase small subunit[Pseudomonas aeruginosa PAO1 PAO1-UW]	48.47	8	8	21	163	19.2707	7.18115
PA2514	anthranilate dioxygenase reductase[Pseudomonas aeruginosa PAO1 PAO1-UW]	14.41	4	4	6	340	37.977	5.8208
PA2521	Resistance-Nodulation-Cell Division (RND) divalent metal cation efflux membrane fusion protein CzcB precursor[Pseudomonas aeruginosa PAO1 PAO1-UW]	6.61	1	1	1	484	50.6847	5.09717
PA2522	outer membrane protein precursor CzcC[Pseudomonas aeruginosa PAO1 PAO1-UW]	4.21	1	1	1	428	46.7657	9.56885
PA2525	OpmB[Pseudomonas aeruginosa PAO1 PAO1-UW]	5.02	2	2	2	498	53.8357	5.46533
PA2526	MuxC[Pseudomonas aeruginosa PAO1 PAO1-UW]	1.93	1	1	1	1036	111.759	6.21436
PA2528	MuxA[Pseudomonas aeruginosa PAO1 PAO1-UW]	22.54	6	6	13	426	45.249	8.93896
PA2529	hypothetical protein[Pseudomonas aeruginosa PAO1 PAO1-UW]	50.73	15	15	58	477	52.6492	5.84619
PA2530	hypothetical protein[Pseudomonas aeruginosa PAO1 PAO1-UW]	26.98	7	8	27	441	48.9296	5.88428
PA2532	thiol peroxidase[Pseudomonas aeruginosa PAO1 PAO1-UW]	95.76	18	18	564	165	17.223	5.26221
PA2535	probable oxidoreductase[Pseudomonas aeruginosa PAO1 PAO1-UW]	20.24	5	5	11	331	36.2397	6.90283
PA2537	probable acyltransferase[Pseudomonas aeruginosa PAO1 PAO1-UW]	29.67	6	6	13	209	23.1343	7.50342
PA2540	conserved hypothetical protein[Pseudomonas aeruginosa PAO1 PAO1-UW]	24.74	11	11	39	586	65.3561	8.38232
PA2542	conserved hypothetical protein[Pseudomonas aeruginosa PAO1 PAO1-UW]	16.71	16	16	25	1221	130.449	5.69385
PA2543	conserved hypothetical protein[Pseudomonas aeruginosa PAO1 PAO1-UW]	18.31	7	7	17	579	63.7006	6.771
PA2544	hypothetical protein[Pseudomonas aeruginosa PAO1 PAO1-UW]	47.26	12	12	41	237	26.8456	8.38232
PA2545	exodeoxyribonuclease III[Pseudomonas aeruginosa PAO1 PAO1-UW]	31.85	10	10	31	270	30.9837	6.45557
PA2546	probable ring-cleaving dioxygenase[Pseudomonas aeruginosa PAO1 PAO1-UW]	30.07	3	3	9	143	15.734	5.05908
PA2550	probable acyl-CoA dehydrogenase[Pseudomonas aeruginosa PAO1 PAO1-UW]	12.71	5	5	18	409	45.4529	6.60986
PA2551	probable transcriptional regulator[Pseudomonas aeruginosa PAO1 PAO1-UW]	44.52	10	10	26	310	35.1224	9.45166
PA2552	probable acyl-CoA dehydrogenase[Pseudomonas aeruginosa PAO1 PAO1-UW]	62.93	20	20	125	375	40.8824	5.80811
PA2553	probable acyl-CoA thiolase[Pseudomonas aeruginosa PAO1 PAO1-UW]	76.26	30	30	410	396	41.3741	6.07471
PA2554	probable short-chain dehydrogenase[Pseudomonas aeruginosa PAO1 PAO1-UW]	76.47	16	16	140	255	26.3777	6.59521
PA2555	probable AMP-binding enzyme[Pseudomonas aeruginosa PAO1 PAO1-UW]	34.41	15	15	52	555	60.1218	6.18896
PA2557	probable AMP-binding enzyme[Pseudomonas aeruginosa PAO1 PAO1-UW]	20.39	9	9	23	564	62.5897	6.17627
PA2559	hypothetical protein[Pseudomonas aeruginosa PAO1 PAO1-UW]	28.33	4	4	21	180	19.2398	6.12549
PA2561	probable chemotaxis transducer[Pseudomonas aeruginosa PAO1 PAO1-UW]	9.68	1	4	154	568	61.5359	5.56689
PA2564	hypothetical protein[Pseudomonas aeruginosa PAO1 PAO1-UW]	32.36	9	9	18	275	31.6544	6.80029
PA2565	hypothetical protein[Pseudomonas aeruginosa PAO1 PAO1-UW]	21.99	4	4	15	141	15.4602	5.2876
PA2566	conserved hypothetical protein[Pseudomonas aeruginosa PAO1 PAO1-UW]	51.14	14	14	75	395	44.5209	7.44482
PA2567	hypothetical protein[Pseudomonas aeruginosa PAO1 PAO1-UW]	34.41	17	17	73	587	65.5769	5.17334
PA2570	LecA[Pseudomonas aeruginosa PAO1 PAO1-UW]	74.59	4	4	67	122	12.8853	5.26221
PA2571	probable two-component sensor[Pseudomonas aeruginosa PAO1 PAO1-UW]	28.09	8	8	22	470	51.7941	5.56689
PA2572	probable two-component response regulator[Pseudomonas aeruginosa PAO1 PAO1-UW]	56.6	19	19	95	447	50.7265	5.65576
PA2573	probable chemotaxis transducer[Pseudomonas aeruginosa PAO1 PAO1-UW]	54.02	20	23	331	535	57.6686	5.2876
PA2575	hypothetical protein[Pseudomonas aeruginosa PAO1 PAO1-UW]	75.5	19	19	169	200	22.2083	6.39209
PA2577	probable transcriptional regulator[Pseudomonas aeruginosa PAO1 PAO1-UW]	13.1	2	2	3	145	16.4486	7.85498
PA2579	L-Tryptophan:oxygen 2,3-oxidoreductase (decyclizing) KynA[Pseudomonas aeruginosa PAO1 PAO1-UW]	22.92	6	6	31	288	32.9106	6.52197
PA2581	hypothetical protein[Pseudomonas aeruginosa PAO1 PAO1-UW]	13.29	4	4	10	346	38.2777	8.63135
PA2582	hypothetical protein[Pseudomonas aeruginosa PAO1 PAO1-UW]	21.47	2	2	3	177	19.4341	9.80322
PA2583	probable sensor/response regulator hybrid[Pseudomonas aeruginosa PAO1 PAO1-UW]	1.81	1	1	3	992	109.117	5.90967
PA2585	excinuclease ABC subunit C[Pseudomonas aeruginosa PAO1 PAO1-UW]	7.24	4	4	4	608	67.3101	8.36768
PA2586	response regulator GacA[Pseudomonas aeruginosa PAO1 PAO1-UW]	46.26	8	8	41	214	23.5613	6.21436
PA2587	probable FAD-dependent monooxygenase[Pseudomonas aeruginosa PAO1 PAO1-UW]	70.42	19	19	121	382	42.0549	7.13721
PA2588	probable transcriptional regulator[Pseudomonas aeruginosa PAO1 PAO1-UW]	39.77	11	11	59	342	39.0983	8.68994
PA2591	VqsR[Pseudomonas aeruginosa PAO1 PAO1-UW]	3.36	1	1	2	268	30.6249	5.40186
PA2592	probable periplasmic spermidine/putrescine-binding protein[Pseudomonas aeruginosa PAO1 PAO1-UW]	64.03	17	17	113	367	40.7001	6.7124
PA2593	quorum threshold expression element, QteE[Pseudomonas aeruginosa PAO1 PAO1-UW]	8.95	1	1	1	190	21.7381	6.60986
PA2594	conserved hypothetical protein[Pseudomonas aeruginosa PAO1 PAO1-UW]	14.11	4	4	10	319	34.6652	8.83643
PA2601	probable transcriptional regulator[Pseudomonas aeruginosa PAO1 PAO1-UW]	37.92	8	8	25	298	32.3553	5.77002
PA2603	probable thiosulfate sulfurtransferase[Pseudomonas aeruginosa PAO1 PAO1-UW]	1.71	1	1	1	527	57.2505	5.37646
PA2604	conserved hypothetical protein[Pseudomonas aeruginosa PAO1 PAO1-UW]	10.36	2	2	19	222	24.0907	8.36768
PA2605	conserved hypothetical protein[Pseudomonas aeruginosa PAO1 PAO1-UW]	62.6	5	5	14	131	14.0771	5.79541
PA2606	conserved hypothetical protein[Pseudomonas aeruginosa PAO1 PAO1-UW]	18.49	1	1	4	119	13.0318	4.7417
PA2608	conserved hypothetical protein[Pseudomonas aeruginosa PAO1 PAO1-UW]	15.32	1	1	1	111	12.3555	6.30322
PA2609	hypothetical protein[Pseudomonas aeruginosa PAO1 PAO1-UW]	25.08	9	9	21	327	36.6019	6.72705
PA2610	conserved hypothetical protein[Pseudomonas aeruginosa PAO1 PAO1-UW]	18.83	4	4	11	324	37.3809	6.66846
PA2611	siroheme synthase[Pseudomonas aeruginosa PAO1 PAO1-UW]	30.54	11	11	31	465	50.3398	6.32861
PA2612	seryl-tRNA synthetase[Pseudomonas aeruginosa PAO1 PAO1-UW]	63.62	18	18	92	426	47.2022	5.56689
PA2613	conserved hypothetical protein[Pseudomonas aeruginosa PAO1 PAO1-UW]	31.07	9	9	19	441	49.0174	6.34131
PA2614	periplasmic chaperone LolA[Pseudomonas aeruginosa PAO1 PAO1-UW]	55.29	12	12	92	208	23.0581	6.06201
PA2615	cell division protein FtsK[Pseudomonas aeruginosa PAO1 PAO1-UW]	15.54	9	9	10	811	88.8057	6.85889
PA2616	thioredoxin reductase 1[Pseudomonas aeruginosa PAO1 PAO1-UW]	69.3	10	11	166	316	33.7968	5.47803
PA2617	leucyl/phenylalanyl-tRNA-protein transferase[Pseudomonas aeruginosa PAO1 PAO1-UW]	13.27	3	3	10	226	25.81	7.50342
PA2618	hypothetical protein[Pseudomonas aeruginosa PAO1 PAO1-UW]	4.26	1	1	1	235	27.808	8.35303
PA2619	initiation factor[Pseudomonas aeruginosa PAO1 PAO1-UW]	47.22	4	4	23	72	8.29728	9.18799
PA2620	ATP-binding protease component ClpA[Pseudomonas aeruginosa PAO1 PAO1-UW]	41.42	30	30	214	758	83.959	6.02393
PA2621	conserved hypothetical protein[Pseudomonas aeruginosa PAO1 PAO1-UW]	11.54	1	1	1	78	8.97942	4.91943
PA2622	cold-shock protein CspD[Pseudomonas aeruginosa PAO1 PAO1-UW]	58.89	3	3	12	90	9.59385	5.80811
PA2623	isocitrate dehydrogenase[Pseudomonas aeruginosa PAO1 PAO1-UW]	77.03	43	43	871	418	45.5483	5.23682
PA2624	isocitrate dehydrogenase[Pseudomonas aeruginosa PAO1 PAO1-UW]	55.2	38	38	536	741	81.5823	6.18896
PA2625	conserved hypothetical protein[Pseudomonas aeruginosa PAO1 PAO1-UW]	25	4	4	9	156	17.5139	5.50342
PA2626	tRNA methyltransferase[Pseudomonas aeruginosa PAO1 PAO1-UW]	33.07	10	10	37	375	41.8602	6.06201
PA2627	conserved hypothetical protein[Pseudomonas aeruginosa PAO1 PAO1-UW]	28.64	6	6	11	206	23.0163	10.3452
PA2629	adenylosuccinate lyase[Pseudomonas aeruginosa PAO1 PAO1-UW]	64.69	28	28	167	456	50.4694	5.84619
PA2630	conserved hypothetical protein[Pseudomonas aeruginosa PAO1 PAO1-UW]	15.42	4	4	20	389	44.03	4.52588
PA2631	probable acetyl transferase[Pseudomonas aeruginosa PAO1 PAO1-UW]	55.32	6	6	19	141	16.0302	5.14795
PA2632	hypothetical protein[Pseudomonas aeruginosa PAO1 PAO1-UW]	5.34	1	1	1	206	23.2349	7.89893
PA2633	hypothetical protein[Pseudomonas aeruginosa PAO1 PAO1-UW]	39.56	8	8	19	273	29.4342	7.50342
PA2634	isocitrate lyase AceA[Pseudomonas aeruginosa PAO1 PAO1-UW]	48.96	27	27	413	531	58.8497	6.03662
PA2637	NADH dehydrogenase I chain A[Pseudomonas aeruginosa PAO1 PAO1-UW]	20.44	2	2	6	137	15.0002	9.979
PA2638	NADH dehydrogenase I chain B[Pseudomonas aeruginosa PAO1 PAO1-UW]	43.56	12	12	78	225	25.4087	5.46533
PA2639	NADH dehydrogenase I chain C,D[Pseudomonas aeruginosa PAO1 PAO1-UW]	53.46	33	33	441	593	68.2794	6.69775
PA2640	NADH dehydrogenase I chain E[Pseudomonas aeruginosa PAO1 PAO1-UW]	47.59	6	6	19	166	18.077	5.18604
PA2641	NADH dehydrogenase I chain F[Pseudomonas aeruginosa PAO1 PAO1-UW]	55.36	25	25	141	448	48.6475	6.99072
PA2642	NADH dehydrogenase I chain G[Pseudomonas aeruginosa PAO1 PAO1-UW]	64.75	44	44	747	905	98.9378	6.0874
PA2643	NADH dehydrogenase I chain H[Pseudomonas aeruginosa PAO1 PAO1-UW]	6.95	2	2	6	331	36.7194	6.91748
PA2644	NADH Dehydrogenase I chain I[Pseudomonas aeruginosa PAO1 PAO1-UW]	57.69	11	11	80	182	20.5643	6.72705
PA2647	NADH dehydrogenase I chain L[Pseudomonas aeruginosa PAO1 PAO1-UW]	2.76	2	2	16	615	66.1852	8.17725
PA2648	NADH dehydrogenase I chain M[Pseudomonas aeruginosa PAO1 PAO1-UW]	1.57	1	1	3	509	55.6669	7.66455
PA2649	NADH dehydrogenase I chain N[Pseudomonas aeruginosa PAO1 PAO1-UW]	1.85	1	1	3	486	51.6862	8.01611
PA2651	conserved hypothetical protein[Pseudomonas aeruginosa PAO1 PAO1-UW]	4.26	1	1	1	352	38.4083	9.51025
PA2652	probable chemotaxis transducer[Pseudomonas aeruginosa PAO1 PAO1-UW]	35.65	14	17	193	561	60.3073	5.2749
PA2654	probable chemotaxis transducer[Pseudomonas aeruginosa PAO1 PAO1-UW]	40.2	17	21	161	714	77.0777	5.05908
PA2656	probable two-component sensor[Pseudomonas aeruginosa PAO1 PAO1-UW]	8.09	2	3	4	445	49.8005	6.81494
PA2657	probable two-component response regulator[Pseudomonas aeruginosa PAO1 PAO1-UW]	25.11	4	4	9	223	24.7139	5.97314
PA2659	hypothetical protein[Pseudomonas aeruginosa PAO1 PAO1-UW]	28.43	3	3	5	102	11.1727	4.97021
PA2664	flavohemoprotein[Pseudomonas aeruginosa PAO1 PAO1-UW]	46.06	13	13	64	393	43.6312	5.40186
PA2665	Transcriptional activator of�P. aeruginosa�flavohemoglobin, FhpR[Pseudomonas aeruginosa PAO1 PAO1-UW]	2.51	2	2	8	517	57.4112	6.78564
PA2666	probable 6-pyruvoyl tetrahydrobiopterin synthase[Pseudomonas aeruginosa PAO1 PAO1-UW]	41.53	3	3	8	118	13.7479	6.43018
PA2679	hypothetical protein[Pseudomonas aeruginosa PAO1 PAO1-UW]	45.6	9	9	49	250	27.6241	5.47803
PA2680	probable quinone oxidoreductase[Pseudomonas aeruginosa PAO1 PAO1-UW]	9.57	2	2	2	324	33.612	7.56201
PA2681	probable transcriptional regulator[Pseudomonas aeruginosa PAO1 PAO1-UW]	1.94	0	1	1	309	34.3431	9.51025
PA2682	conserved hypothetical protein[Pseudomonas aeruginosa PAO1 PAO1-UW]	4.36	1	1	1	413	45.466	5.64307
PA2683	probable serine/threonine dehydratase, degradative[Pseudomonas aeruginosa PAO1 PAO1-UW]	8.75	2	2	8	320	33.9365	6.44287
PA2686	two-component response regulator PfeR[Pseudomonas aeruginosa PAO1 PAO1-UW]	15.41	3	3	4	305	34.0031	9.21729
PA2688	Ferric enterobactin receptor, outer membrane protein PfeA precursor[Pseudomonas aeruginosa PAO1 PAO1-UW]	4.16	2	2	2	746	80.9181	5.97314
PA2689	hypothetical protein[Pseudomonas aeruginosa PAO1 PAO1-UW]	1.97	1	1	1	304	32.6452	9.11475
PA2692	probable transcriptional regulator[Pseudomonas aeruginosa PAO1 PAO1-UW]	21.84	3	3	10	174	19.1309	6.56592
PA2698	probable hydrolase[Pseudomonas aeruginosa PAO1 PAO1-UW]	19.47	2	2	3	226	25.0354	5.59229
PA2699	hypothetical protein[Pseudomonas aeruginosa PAO1 PAO1-UW]	44.77	22	22	161	612	67.8633	6.23975
PA2705	hypothetical protein[Pseudomonas aeruginosa PAO1 PAO1-UW]	15.52	6	6	9	393	45.5554	7.07861
PA2706	hypothetical protein[Pseudomonas aeruginosa PAO1 PAO1-UW]	14.5	1	1	7	131	14.2187	6.60986
PA2707	hypothetical protein[Pseudomonas aeruginosa PAO1 PAO1-UW]	58.01	18	18	84	281	32.185	6.20166
PA2708	hypothetical protein[Pseudomonas aeruginosa PAO1 PAO1-UW]	3.6	1	1	2	361	40.192	6.15088
PA2709	cysteine synthase A[Pseudomonas aeruginosa PAO1 PAO1-UW]	81.17	20	20	126	324	34.2879	6.62451
PA2717	chloroperoxidase precursor[Pseudomonas aeruginosa PAO1 PAO1-UW]	73.55	14	14	118	276	30.416	5.98584
PA2719	hypothetical protein[Pseudomonas aeruginosa PAO1 PAO1-UW]	22.81	5	5	9	228	24.9978	6.43018
PA2720	hypothetical protein[Pseudomonas aeruginosa PAO1 PAO1-UW]	22.17	3	3	12	212	23.8009	5.07178
PA2721	hypothetical protein[Pseudomonas aeruginosa PAO1 PAO1-UW]	31.45	4	4	17	159	17.3454	4.93213
PA2722	hypothetical protein[Pseudomonas aeruginosa PAO1 PAO1-UW]	8.46	1	1	3	130	14.632	6.3667
PA2725	probable chaperone[Pseudomonas aeruginosa PAO1 PAO1-UW]	27.59	10	10	20	627	68.7873	6.30322
PA2727	hypothetical protein[Pseudomonas aeruginosa PAO1 PAO1-UW]	7.11	7	8	49	1210	134.344	6.94678
PA2728	hypothetical protein[Pseudomonas aeruginosa PAO1 PAO1-UW]	10.84	7	7	12	886	100.196	6.17627
PA2729	hypothetical protein[Pseudomonas aeruginosa PAO1 PAO1-UW]	3.56	1	1	1	449	49.8551	6.16357
PA2730	hypothetical protein[Pseudomonas aeruginosa PAO1 PAO1-UW]	5.99	1	1	1	317	36.4312	6.29053
PA2731	hypothetical protein[Pseudomonas aeruginosa PAO1 PAO1-UW]	11.69	1	1	4	154	17.3409	8.42627
PA2732	hypothetical protein[Pseudomonas aeruginosa PAO1 PAO1-UW]	30.89	36	36	234	1146	128.592	6.26514
PA2734	hypothetical protein[Pseudomonas aeruginosa PAO1 PAO1-UW]	27.38	11	11	34	431	48.6733	6.20166
PA2735	probable restriction-modification system protein[Pseudomonas aeruginosa PAO1 PAO1-UW]	48.11	33	34	162	792	89.516	5.69385
PA2737	conserved hypothetical protein[Pseudomonas aeruginosa PAO1 PAO1-UW]	16.47	1	1	1	85	10.2475	9.81787
PA2739	phenylalanyl-tRNA synthetase, beta subunit[Pseudomonas aeruginosa PAO1 PAO1-UW]	45.83	30	30	326	792	86.7463	5.42725
PA2740	phenylalanyl-tRNA synthetase, alpha-subunit[Pseudomonas aeruginosa PAO1 PAO1-UW]	54.73	19	19	121	338	38.0391	5.92236
PA2741	50S ribosomal protein L20[Pseudomonas aeruginosa PAO1 PAO1-UW]	33.05	6	6	36	118	13.3567	11.7368
PA2743	translation initiation factor IF-3[Pseudomonas aeruginosa PAO1 PAO1-UW]	40.44	5	5	24	183	20.8513	9.59814
PA2744	threonyl-tRNA synthetase[Pseudomonas aeruginosa PAO1 PAO1-UW]	54.53	32	32	257	640	73.0339	6.39209
PA2745	probable hydrolase[Pseudomonas aeruginosa PAO1 PAO1-UW]	13.94	2	2	2	287	31.2392	5.64307
PA2750	hypothetical protein[Pseudomonas aeruginosa PAO1 PAO1-UW]	6.98	1	1	1	172	18.6936	8.39697
PA2754	conserved hypothetical protein[Pseudomonas aeruginosa PAO1 PAO1-UW]	13.76	2	2	4	109	11.8671	7.43018
PA2755	ecotin precursor[Pseudomonas aeruginosa PAO1 PAO1-UW]	59.62	10	10	64	156	17.2168	6.56592
PA2756	hypothetical protein[Pseudomonas aeruginosa PAO1 PAO1-UW]	25	3	3	5	144	15.7611	6.771
PA2759	hypothetical protein[Pseudomonas aeruginosa PAO1 PAO1-UW]	23.08	2	2	3	104	11.0177	8.71924
PA2760	OprQ[Pseudomonas aeruginosa PAO1 PAO1-UW]	68.47	31	31	268	425	46.822	5.8208
PA2762	hypothetical protein[Pseudomonas aeruginosa PAO1 PAO1-UW]	8.77	1	1	1	114	13.0164	5.21143
PA2764	hypothetical protein[Pseudomonas aeruginosa PAO1 PAO1-UW]	54.11	10	10	51	231	24.5035	6.0874
PA2765	hypothetical protein[Pseudomonas aeruginosa PAO1 PAO1-UW]	43.14	13	13	65	299	32.3762	4.84326
PA2766	probable transcriptional regulator[Pseudomonas aeruginosa PAO1 PAO1-UW]	5.18	1	1	2	193	20.7668	7.45947
PA2770	hypothetical protein[Pseudomonas aeruginosa PAO1 PAO1-UW]	47.1	8	8	16	259	28.2403	5.10986
PA2771	conserved hypothetical protein[Pseudomonas aeruginosa PAO1 PAO1-UW]	32.55	10	10	43	341	38.0087	6.07471
PA2776	FAD-dependent oxidoreductase[Pseudomonas aeruginosa PAO1 PAO1-UW]	48.01	19	19	97	427	46.6639	7.25439
PA2778	hypothetical protein[Pseudomonas aeruginosa PAO1 PAO1-UW]	4.78	1	1	1	293	31.9644	8.38232
PA2787	carboxypeptidase G2 precursor[Pseudomonas aeruginosa PAO1 PAO1-UW]	24.03	8	8	35	412	43.9491	6.16357
PA2788	probable chemotaxis transducer[Pseudomonas aeruginosa PAO1 PAO1-UW]	55.37	18	20	370	531	56.3539	5.78271
PA2790	hypothetical protein[Pseudomonas aeruginosa PAO1 PAO1-UW]	4.97	1	1	2	161	17.9483	9.39307
PA2793	hypothetical protein[Pseudomonas aeruginosa PAO1 PAO1-UW]	9.01	2	2	6	344	38.2574	8.19189
PA2794	pseudaminidase[Pseudomonas aeruginosa PAO1 PAO1-UW]	36.3	14	14	36	438	47.1222	6.29053
PA2795	conserved hypothetical protein[Pseudomonas aeruginosa PAO1 PAO1-UW]	5.42	2	2	3	332	36.9058	7.04932
PA2796	transaldolase[Pseudomonas aeruginosa PAO1 PAO1-UW]	72.96	25	27	383	307	33.9255	5.2749
PA2797	hypothetical protein[Pseudomonas aeruginosa PAO1 PAO1-UW]	32.5	5	5	31	160	17.6992	5.021
PA2798	probable two-component response regulator[Pseudomonas aeruginosa PAO1 PAO1-UW]	51.78	12	12	53	394	43.4588	4.99561
PA2800	VacJ[Pseudomonas aeruginosa PAO1 PAO1-UW]	58.55	9	9	67	234	26.1322	5.66846
PA2801	hypothetical protein[Pseudomonas aeruginosa PAO1 PAO1-UW]	27.61	3	3	11	134	14.9696	6.23975
PA2802	probable transcriptional regulator[Pseudomonas aeruginosa PAO1 PAO1-UW]	16.32	3	3	4	239	27.3692	6.37939
PA2806	conserved hypothetical protein[Pseudomonas aeruginosa PAO1 PAO1-UW]	43.12	8	8	39	276	30.8289	5.69385
PA2809	two-component response regulator, CopR[Pseudomonas aeruginosa PAO1 PAO1-UW]	38.94	8	8	28	226	25.7006	5.0083
PA2810	two-component sensor, CopS[Pseudomonas aeruginosa PAO1 PAO1-UW]	4.06	2	2	2	443	49.1638	7.38623
PA2812	probable ATP-binding component of ABC transporter[Pseudomonas aeruginosa PAO1 PAO1-UW]	46.45	10	10	38	310	34.5191	6.32861
PA2813	probable glutathione S-transferase[Pseudomonas aeruginosa PAO1 PAO1-UW]	60.68	11	11	69	206	23.3898	5.17334
PA2814	hypothetical protein[Pseudomonas aeruginosa PAO1 PAO1-UW]	7.62	1	2	4	223	25.2586	6.85889
PA2815	probable acyl-CoA dehydrogenase[Pseudomonas aeruginosa PAO1 PAO1-UW]	64.05	41	41	1271	815	88.7069	6.03662
PA2816	hypothetical protein[Pseudomonas aeruginosa PAO1 PAO1-UW]	6.35	1	1	2	126	15.274	11.7075
PA2817	hypothetical protein[Pseudomonas aeruginosa PAO1 PAO1-UW]	24.26	2	2	8	136	16.1259	4.7417
PA2820	hypothetical protein[Pseudomonas aeruginosa PAO1 PAO1-UW]	41.63	9	9	22	257	28.9756	8.57275
PA2821	probable glutathione S-transferase[Pseudomonas aeruginosa PAO1 PAO1-UW]	37.27	5	5	24	220	24.7009	6.23975
PA2822	conserved hypothetical protein[Pseudomonas aeruginosa PAO1 PAO1-UW]	16.25	2	2	7	160	17.1187	4.79248
PA2823	conserved hypothetical protein[Pseudomonas aeruginosa PAO1 PAO1-UW]	34.46	9	9	44	296	33.7395	5.85889
PA2824	surface attachment and growth sensor hybrid, SagS[Pseudomonas aeruginosa PAO1 PAO1-UW]	9.41	6	6	17	786	85.8075	5.85889
PA2826	probable glutathione peroxidase[Pseudomonas aeruginosa PAO1 PAO1-UW]	39.13	5	5	21	161	17.6482	8.1333
PA2827	conserved hypothetical protein[Pseudomonas aeruginosa PAO1 PAO1-UW]	31.06	3	3	9	132	14.815	6.18896
PA2828	probable aminotransferase[Pseudomonas aeruginosa PAO1 PAO1-UW]	32.01	10	10	56	403	44.7712	6.18896
PA2830	heat shock protein HtpX[Pseudomonas aeruginosa PAO1 PAO1-UW]	35.05	9	9	26	291	31.5727	7.60596
PA2831	conserved hypothetical protein[Pseudomonas aeruginosa PAO1 PAO1-UW]	34.13	12	12	44	375	42.9061	5.56689
PA2832	thiopurine methyltransferase[Pseudomonas aeruginosa PAO1 PAO1-UW]	37.16	7	7	15	218	24.8597	5.03369
PA2834	probable transcriptional regulator[Pseudomonas aeruginosa PAO1 PAO1-UW]	3.76	2	2	5	319	36.0981	8.23584
PA2840	probable ATP-dependent RNA helicase[Pseudomonas aeruginosa PAO1 PAO1-UW]	44.44	24	24	253	567	62.0692	8.77783
PA2841	probable enoyl-CoA hydratase/isomerase[Pseudomonas aeruginosa PAO1 PAO1-UW]	31.56	7	7	33	263	28.5948	5.68115
PA2843	probable aldolase[Pseudomonas aeruginosa PAO1 PAO1-UW]	27.23	9	9	37	448	49.82	6.15088
PA2844	conserved hypothetical protein[Pseudomonas aeruginosa PAO1 PAO1-UW]	2.24	1	1	1	402	45.8262	9.74463
PA2846	probable transcriptional regulator[Pseudomonas aeruginosa PAO1 PAO1-UW]	2.82	1	1	2	284	31.6463	6.30322
PA2850	organic hydroperoxide resistance protein[Pseudomonas aeruginosa PAO1 PAO1-UW]	52.11	4	4	19	142	14.5135	7.28369
PA2851	translation elongation factor P[Pseudomonas aeruginosa PAO1 PAO1-UW]	47.87	9	9	158	188	20.9716	4.91943
PA2852	hypothetical protein[Pseudomonas aeruginosa PAO1 PAO1-UW]	5.85	2	2	7	376	42.7597	5.51611
PA2853	Outer membrane lipoprotein OprI precursor[Pseudomonas aeruginosa PAO1 PAO1-UW]	45.78	5	5	114	83	8.82949	8.17725
PA2854	conserved hypothetical protein[Pseudomonas aeruginosa PAO1 PAO1-UW]	66.87	15	15	114	323	34.7779	5.79541
PA2855	hypothetical protein[Pseudomonas aeruginosa PAO1 PAO1-UW]	31.52	1	1	2	92	10.8867	8.19189
PA2856	acyl-CoA thioesterase I precursor[Pseudomonas aeruginosa PAO1 PAO1-UW]	63.18	9	9	45	201	21.0243	6.11279
PA2857	probable ATP-binding component of ABC transporter[Pseudomonas aeruginosa PAO1 PAO1-UW]	28.19	5	5	17	227	24.57	5.85889
PA2858	conserved hypothetical protein[Pseudomonas aeruginosa PAO1 PAO1-UW]	3.01	1	1	2	830	89.222	10.0229
PA2859	transcription elongation factor GreB[Pseudomonas aeruginosa PAO1 PAO1-UW]	8.33	1	1	2	168	19.1321	6.60986
PA2864	conserved hypothetical protein[Pseudomonas aeruginosa PAO1 PAO1-UW]	24.31	3	3	35	144	14.933	8.54346
PA2866	secretion protein MttC[Pseudomonas aeruginosa PAO1 PAO1-UW]	30.71	5	6	12	267	29.5262	6.18896
PA2867	probable chemotaxis transducer[Pseudomonas aeruginosa PAO1 PAO1-UW]	54.9	18	20	232	490	51.4253	5.04639
PA2868	hypothetical protein[Pseudomonas aeruginosa PAO1 PAO1-UW]	9.24	1	1	1	119	13.3273	10.7847
PA2871	hypothetical protein[Pseudomonas aeruginosa PAO1 PAO1-UW]	41.89	10	10	37	265	28.6766	5.65576
PA2872	hypothetical protein[Pseudomonas aeruginosa PAO1 PAO1-UW]	23.83	4	4	4	256	28.7856	9.56885
PA2875	conserved hypothetical protein[Pseudomonas aeruginosa PAO1 PAO1-UW]	33.44	9	9	29	305	32.8306	5.87158
PA2876	orotidine 5'-phosphate decarboxylase[Pseudomonas aeruginosa PAO1 PAO1-UW]	37.5	6	6	18	232	24.3787	5.65576
PA2877	probable transcriptional regulator[Pseudomonas aeruginosa PAO1 PAO1-UW]	25.93	4	4	7	297	33.6814	7.28369
PA2878	hypothetical protein[Pseudomonas aeruginosa PAO1 PAO1-UW]	3.29	0	1	2	213	24.1144	8.27979
PA2885	putative repressor of atu genes[Pseudomonas aeruginosa PAO1 PAO1-UW]	30.81	5	5	19	198	22.0433	5.26221
PA2886	expressed protein with apparent function in citronellol catabolism[Pseudomonas aeruginosa PAO1 PAO1-UW]	4.33	1	1	3	600	64.3952	5.38916
PA2887	putative dehydrogenase involved in catabolism of citronellol[Pseudomonas aeruginosa PAO1 PAO1-UW]	20.21	5	5	11	292	30.7316	7.28369
PA2889	citronellyl-CoA dehydrogenase, AtuD[Pseudomonas aeruginosa PAO1 PAO1-UW]	20.47	6	6	14	386	42.6864	6.34131
PA2890	putative isohexenylglutaconyl-CoA hydratase[Pseudomonas aeruginosa PAO1 PAO1-UW]	7.58	1	1	1	264	27.7005	5.51611
PA2891	geranyl-CoA carboxylase, alpha-subunit (biotin-containing)[Pseudomonas aeruginosa PAO1 PAO1-UW]	11.2	4	6	12	661	71.7034	6.20166
PA2893	putative very-long chain acyl-CoA synthetase[Pseudomonas aeruginosa PAO1 PAO1-UW]	2.47	1	1	1	608	67.6054	8.03076
PA2897	probable transcriptional regulator[Pseudomonas aeruginosa PAO1 PAO1-UW]	18.37	5	5	10	479	53.454	9.20264
PA2899	probable transcriptional regulator[Pseudomonas aeruginosa PAO1 PAO1-UW]	21.23	3	3	4	212	23.2352	7.50342
PA2900	probable outer membrane protein precursor[Pseudomonas aeruginosa PAO1 PAO1-UW]	53.53	12	12	63	269	29.8346	6.62451
PA2901	hypothetical protein[Pseudomonas aeruginosa PAO1 PAO1-UW]	19.33	2	2	5	119	12.8957	5.63037
PA2902	hypothetical protein[Pseudomonas aeruginosa PAO1 PAO1-UW]	29.79	6	6	14	282	30.4286	5.13525
PA2905	precorrin isomerase CobH[Pseudomonas aeruginosa PAO1 PAO1-UW]	6.73	1	1	1	208	21.6363	5.93506
PA2907	precorrin-6y-dependent methyltransferase CobL[Pseudomonas aeruginosa PAO1 PAO1-UW]	18.8	6	6	17	415	44.0685	7.94287
PA2915	hypothetical protein[Pseudomonas aeruginosa PAO1 PAO1-UW]	11.46	2	2	6	288	31.9928	6.1001
PA2918	probable short-chain dehydrogenase[Pseudomonas aeruginosa PAO1 PAO1-UW]	39.69	8	8	19	257	26.7218	7.12256
PA2920	probable chemotaxis transducer[Pseudomonas aeruginosa PAO1 PAO1-UW]	49.36	20	22	324	545	58.2854	5.17334
PA2927	hypothetical protein[Pseudomonas aeruginosa PAO1 PAO1-UW]	38.37	13	13	37	443	49.4486	6.63916
PA2937	hypothetical protein[Pseudomonas aeruginosa PAO1 PAO1-UW]	17.65	2	2	3	102	11.0166	7.18115
PA2939	probable aminopeptidase[Pseudomonas aeruginosa PAO1 PAO1-UW]	69.78	36	36	1473	536	57.4756	5.13525
PA2942	probable magnesium chelatase[Pseudomonas aeruginosa PAO1 PAO1-UW]	28.99	8	8	8	338	36.5232	5.90967
PA2944	cobalamin biosynthetic protein CobN[Pseudomonas aeruginosa PAO1 PAO1-UW]	13.14	12	12	17	1248	138.415	5.56689
PA2945	conserved hypothetical protein[Pseudomonas aeruginosa PAO1 PAO1-UW]	39.47	10	10	77	375	41.1493	5.23682
PA2949	probable lipase[Pseudomonas aeruginosa PAO1 PAO1-UW]	31.43	6	6	15	315	34.8154	6.55127
PA2950	proton motive force protein, PMF[Pseudomonas aeruginosa PAO1 PAO1-UW]	65.08	24	24	165	398	43.5013	5.13525
PA2951	electron transfer flavoprotein alpha-subunit[Pseudomonas aeruginosa PAO1 PAO1-UW]	86.73	21	21	701	309	31.4036	5.13525
PA2952	electron transfer flavoprotein beta-subunit[Pseudomonas aeruginosa PAO1 PAO1-UW]	81.53	23	23	475	249	26.3604	8.98291
PA2953	electron transfer flavoprotein-ubiquinone oxidoreductase[Pseudomonas aeruginosa PAO1 PAO1-UW]	52.27	26	26	212	551	59.859	5.79541
PA2954	hypothetical protein[Pseudomonas aeruginosa PAO1 PAO1-UW]	37.57	5	5	12	189	21.227	5.2876
PA2955	hypothetical protein[Pseudomonas aeruginosa PAO1 PAO1-UW]	42.86	6	6	17	210	23.6769	5.47803
PA2956	conserved hypothetical protein[Pseudomonas aeruginosa PAO1 PAO1-UW]	16.44	4	4	14	298	33.5453	6.12549
PA2957	probable transcriptional regulator[Pseudomonas aeruginosa PAO1 PAO1-UW]	34.91	7	7	9	212	25.0129	7.1958
PA2958	hypothetical protein[Pseudomonas aeruginosa PAO1 PAO1-UW]	13.26	4	4	7	377	42.0832	6.31592
PA2959	conserved hypothetical protein[Pseudomonas aeruginosa PAO1 PAO1-UW]	36.43	7	7	23	258	28.0965	5.56689
PA2961	DNA polymerase III, delta prime subunit[Pseudomonas aeruginosa PAO1 PAO1-UW]	29.88	6	6	9	328	35.7238	6.63916
PA2962	thymidylate kinase[Pseudomonas aeruginosa PAO1 PAO1-UW]	40.48	8	8	29	210	23.0632	5.22412
PA2963	conserved hypothetical protein[Pseudomonas aeruginosa PAO1 PAO1-UW]	14.33	3	3	6	349	39.5375	8.49951
PA2964	4-amino-4-deoxychorismate lyase[Pseudomonas aeruginosa PAO1 PAO1-UW]	16.61	4	4	6	271	29.8677	5.89697
PA2965	beta-ketoacyl-acyl carrier protein synthase II[Pseudomonas aeruginosa PAO1 PAO1-UW]	41.3	12	12	50	414	43.4377	5.96045
PA2966	acyl carrier protein[Pseudomonas aeruginosa PAO1 PAO1-UW]	20.51	1	1	25	78	8.73533	4.11963
PA2967	3-oxoacyl-[acyl-carrier-protein] reductase[Pseudomonas aeruginosa PAO1 PAO1-UW]	67.21	12	12	152	247	25.5694	6.59521
PA2968	malonyl-CoA-[acyl-carrier-protein] transacylase[Pseudomonas aeruginosa PAO1 PAO1-UW]	44.55	12	12	104	312	32.4238	5.12256
PA2969	fatty acid biosynthesis protein PlsX[Pseudomonas aeruginosa PAO1 PAO1-UW]	5.83	1	1	2	326	34.5442	7.81104
PA2971	conserved hypothetical protein[Pseudomonas aeruginosa PAO1 PAO1-UW]	21.35	3	3	15	178	19.5568	4.64014
PA2972	conserved hypothetical protein[Pseudomonas aeruginosa PAO1 PAO1-UW]	33.85	5	5	18	192	21.0411	6.12549
PA2973	probable peptidase[Pseudomonas aeruginosa PAO1 PAO1-UW]	30.06	7	7	13	326	36.0407	8.17725
PA2974	probable hydrolase[Pseudomonas aeruginosa PAO1 PAO1-UW]	4.35	1	1	3	230	25.3058	5.64307
PA2975	ribosomal large subunit pseudouridine synthase C[Pseudomonas aeruginosa PAO1 PAO1-UW]	20.44	6	6	17	318	35.6193	9.90576
PA2976	ribonuclease E[Pseudomonas aeruginosa PAO1 PAO1-UW]	51.94	50	50	1667	1057	117.395	4.94482
PA2977	UDP-N-acetylpyruvoylglucosamine reductase[Pseudomonas aeruginosa PAO1 PAO1-UW]	10.03	3	3	3	339	37.5728	6.72705
PA2979	3-deoxy-manno-octulosonate cytidylyltransferase[Pseudomonas aeruginosa PAO1 PAO1-UW]	48.03	12	12	52	254	27.6294	5.64307
PA2982	conserved hypothetical protein[Pseudomonas aeruginosa PAO1 PAO1-UW]	19.18	2	2	6	146	15.6742	5.85889
PA2983	probable tolQ-type transport protein[Pseudomonas aeruginosa PAO1 PAO1-UW]	30.33	5	5	19	211	22.8433	6.80029
PA2986	conserved hypothetical protein[Pseudomonas aeruginosa PAO1 PAO1-UW]	9.7	3	3	4	433	47.3255	9.67139
PA2987	probable ATP-binding component of ABC transporter[Pseudomonas aeruginosa PAO1 PAO1-UW]	38.77	4	5	29	227	24.635	6.63916
PA2988	conserved hypothetical protein[Pseudomonas aeruginosa PAO1 PAO1-UW]	10.82	5	5	9	416	45.3363	9.0415
PA2989	hypothetical protein[Pseudomonas aeruginosa PAO1 PAO1-UW]	26.77	5	5	21	254	28.3585	6.60986
PA2990	probable phosphodiesterase[Pseudomonas aeruginosa PAO1 PAO1-UW]	29.58	7	7	36	240	26.839	8.80713
PA2991	soluble pyridine nucleotide transhydrogenase[Pseudomonas aeruginosa PAO1 PAO1-UW]	59.27	26	26	169	464	51.1291	6.69775
PA2993	conserved hypothetical protein[Pseudomonas aeruginosa PAO1 PAO1-UW]	15.79	5	5	11	342	37.3448	5.60498
PA2994	Na+-translocating NADH:quinone oxidoreductase, subunit Nqr6[Pseudomonas aeruginosa PAO1 PAO1-UW]	17.44	8	8	30	407	45.4095	5.13525
PA2997	Na+-translocating NADH:ubiquinone oxidoreductase subunit Nrq3[Pseudomonas aeruginosa PAO1 PAO1-UW]	54.41	10	10	49	261	27.7626	5.99854
PA2998	Na+-translocating NADH:ubiquinone oxidoreductase subunit Nrq2[Pseudomonas aeruginosa PAO1 PAO1-UW]	2.48	1	1	1	403	44.0395	7.28369
PA2999	Na+-translocating NADH:ubiquinone oxidoreductase subunit Nrq1[Pseudomonas aeruginosa PAO1 PAO1-UW]	45.17	17	17	69	445	48.0513	7.54736
PA3001	probable glyceraldehyde-3-phosphate dehydrogenase[Pseudomonas aeruginosa PAO1 PAO1-UW]	69.63	32	32	332	461	50.08	7.89893
PA3002	transcription-repair coupling protein Mfd[Pseudomonas aeruginosa PAO1 PAO1-UW]	44.25	48	48	323	1148	128.684	5.90967
PA3003	hypothetical protein[Pseudomonas aeruginosa PAO1 PAO1-UW]	52.63	6	6	13	209	22.4603	4.91943
PA3004	5-methylthioadenosine phosphorylase MtnP[Pseudomonas aeruginosa PAO1 PAO1-UW]	39.18	7	8	58	245	26.2495	6.63916
PA3005	beta-N-acetyl-D-glucosaminidase[Pseudomonas aeruginosa PAO1 PAO1-UW]	42.77	15	15	53	332	36.0786	6.23975
PA3006	transcriptional regulator PsrA[Pseudomonas aeruginosa PAO1 PAO1-UW]	22.32	4	4	6	233	25.7675	9.34912
PA3007	repressor protein LexA[Pseudomonas aeruginosa PAO1 PAO1-UW]	52.94	9	9	27	204	22.4919	6.56592
PA3009	hypothetical protein[Pseudomonas aeruginosa PAO1 PAO1-UW]	16.88	1	1	3	77	8.56121	4.70361
PA3010	hypothetical protein[Pseudomonas aeruginosa PAO1 PAO1-UW]	31.4	5	5	17	172	19.059	4.95752
PA3011	DNA topoisomerase I[Pseudomonas aeruginosa PAO1 PAO1-UW]	52.07	42	42	217	868	97.2214	8.48486
PA3012	hypothetical protein[Pseudomonas aeruginosa PAO1 PAO1-UW]	12.1	1	1	3	124	14.1072	5.52881
PA3013	fatty-acid oxidation complex beta-subunit[Pseudomonas aeruginosa PAO1 PAO1-UW]	59.59	15	15	80	391	41.6159	6.80029
PA3014	fatty-acid oxidation complex alpha-subunit[Pseudomonas aeruginosa PAO1 PAO1-UW]	60.42	39	39	608	715	76.9052	5.85889
PA3015	hypothetical protein[Pseudomonas aeruginosa PAO1 PAO1-UW]	12.5	3	3	9	272	30.4506	6.12549
PA3017	conserved hypothetical protein[Pseudomonas aeruginosa PAO1 PAO1-UW]	37.24	7	7	44	145	15.834	6.31592
PA3019	probable ATP-binding component of ABC transporter[Pseudomonas aeruginosa PAO1 PAO1-UW]	28.59	17	17	54	640	71.1126	5.36377
PA3020	probable soluble lytic transglycosylase[Pseudomonas aeruginosa PAO1 PAO1-UW]	52.8	27	27	139	642	73.3449	9.48096
PA3022	hypothetical protein[Pseudomonas aeruginosa PAO1 PAO1-UW]	76.12	21	21	157	268	29.5605	6.13818
PA3023	conserved hypothetical protein[Pseudomonas aeruginosa PAO1 PAO1-UW]	73.84	16	16	98	302	31.4855	5.07178
PA3025	probable FAD-dependent glycerol-3-phosphate dehydrogenase[Pseudomonas aeruginosa PAO1 PAO1-UW]	2.85	1	1	3	526	58.2513	8.77783
PA3026	conserved hypothetical protein[Pseudomonas aeruginosa PAO1 PAO1-UW]	34.84	12	12	27	531	57.9841	8.49951
PA3028	molybdenum cofactor biosynthesis protein A2[Pseudomonas aeruginosa PAO1 PAO1-UW]	17.53	4	4	13	405	43.3321	5.32568
PA3029	molybdopterin biosynthetic protein B2[Pseudomonas aeruginosa PAO1 PAO1-UW]	91.62	12	12	153	179	19.2118	5.8335
PA3030	molybdopterin-guanine dinucleotide biosynthesis protein MobA[Pseudomonas aeruginosa PAO1 PAO1-UW]	6.06	1	1	1	198	21.8565	7.51807
PA3031	hypothetical protein[Pseudomonas aeruginosa PAO1 PAO1-UW]	35.62	2	2	66	73	8.00713	5.05908
PA3032	cytochrome c Snr1[Pseudomonas aeruginosa PAO1 PAO1-UW]	8.35	4	4	8	467	52.4679	6.771
PA3034	probable transcriptional regulator[Pseudomonas aeruginosa PAO1 PAO1-UW]	17.3	3	3	9	185	20.9749	8.23584
PA3038	probable porin[Pseudomonas aeruginosa PAO1 PAO1-UW]	42.76	11	11	45	421	46.6833	7.07861
PA3040	conserved hypothetical protein[Pseudomonas aeruginosa PAO1 PAO1-UW]	49.54	6	6	39	109	11.9092	5.97314
PA3041	hypothetical protein[Pseudomonas aeruginosa PAO1 PAO1-UW]	19.84	2	2	2	126	13.9105	5.41455
PA3043	conserved hypothetical protein[Pseudomonas aeruginosa PAO1 PAO1-UW]	7.45	4	4	8	443	50.0523	6.52197
PA3046	conserved hypothetical protein[Pseudomonas aeruginosa PAO1 PAO1-UW]	7.02	1	1	6	114	13.0165	4.85596
PA3047	probable D-alanyl-D-alanine carboxypeptidase[Pseudomonas aeruginosa PAO1 PAO1-UW]	19.54	7	7	19	476	51.8281	9.68604
PA3048	conserved hypothetical protein[Pseudomonas aeruginosa PAO1 PAO1-UW]	35.31	21	21	88	725	81.1047	7.89893
PA3050	dihydroorotate dehydrogenase[Pseudomonas aeruginosa PAO1 PAO1-UW]	59.94	15	15	49	342	36.1063	8.5874
PA3052	hypothetical protein[Pseudomonas aeruginosa PAO1 PAO1-UW]	34.36	11	11	21	326	36.3401	9.0415
PA3053	probable hydrolytic enzyme[Pseudomonas aeruginosa PAO1 PAO1-UW]	22.99	6	6	9	335	37.4611	7.84033
PA3054	hypothetical protein[Pseudomonas aeruginosa PAO1 PAO1-UW]	8.52	4	4	7	634	71.1213	6.60986
PA3063	PelB[Pseudomonas aeruginosa PAO1 PAO1-UW]	0.5	0	1	1	1193	135.016	5.70654
PA3066	hypothetical protein[Pseudomonas aeruginosa PAO1 PAO1-UW]	9.47	2	2	4	190	20.7789	7.02002
PA3068	NAD-dependent glutamate dehydrogenase[Pseudomonas aeruginosa PAO1 PAO1-UW]	69.38	130	130	7262	1620	182.525	6.22705
PA3070	conserved hypothetical protein[Pseudomonas aeruginosa PAO1 PAO1-UW]	51.23	13	13	61	326	36.1259	5.2749
PA3071	hypothetical protein[Pseudomonas aeruginosa PAO1 PAO1-UW]	8.33	2	2	2	312	35.693	8.38232
PA3073	hypothetical protein[Pseudomonas aeruginosa PAO1 PAO1-UW]	16.18	4	4	7	340	37.5701	8.42627
PA3074	hypothetical protein[Pseudomonas aeruginosa PAO1 PAO1-UW]	2.22	1	1	1	586	65.6061	5.60498
PA3075	hypothetical protein[Pseudomonas aeruginosa PAO1 PAO1-UW]	18.78	6	6	22	543	59.3069	5.2876
PA3076	hypothetical protein[Pseudomonas aeruginosa PAO1 PAO1-UW]	18.94	4	4	10	359	39.3623	8.25049
PA3077	CprR[Pseudomonas aeruginosa PAO1 PAO1-UW]	4.48	1	1	1	223	24.8139	6.34131
PA3079	hypothetical protein[Pseudomonas aeruginosa PAO1 PAO1-UW]	3.28	3	3	3	793	87.2954	7.10791
PA3080	hypothetical protein[Pseudomonas aeruginosa PAO1 PAO1-UW]	26.58	6	6	15	365	38.4555	5.18604
PA3081	conserved hypothetical protein[Pseudomonas aeruginosa PAO1 PAO1-UW]	27.03	9	9	16	455	50.6487	8.93896
PA3082	glycine betaine transmethylase[Pseudomonas aeruginosa PAO1 PAO1-UW]	16.21	9	9	29	654	71.3598	4.90674
PA3083	aminopeptidase N[Pseudomonas aeruginosa PAO1 PAO1-UW]	61.69	48	48	689	885	99.9843	5.23682
PA3084	hypothetical protein[Pseudomonas aeruginosa PAO1 PAO1-UW]	29.7	6	6	12	266	29.9713	7.57666
PA3087	hypothetical protein[Pseudomonas aeruginosa PAO1 PAO1-UW]	8.59	2	2	3	326	37.1877	6.354
PA3088	conserved hypothetical protein[Pseudomonas aeruginosa PAO1 PAO1-UW]	17.63	5	5	24	295	32.1197	7.26904
PA3089	hypothetical protein[Pseudomonas aeruginosa PAO1 PAO1-UW]	13.08	3	3	5	321	36.618	7.07861
PA3091	hypothetical protein[Pseudomonas aeruginosa PAO1 PAO1-UW]	2.51	1	1	1	479	54.3155	5.8208
PA3092	2,4-dienoyl-CoA reductase FadH1[Pseudomonas aeruginosa PAO1 PAO1-UW]	16.2	9	9	19	679	72.924	7.1665
PA3093	hypothetical protein[Pseudomonas aeruginosa PAO1 PAO1-UW]	17.2	5	5	23	372	40.8451	6.45557
PA3095	general secretion pathway protein M[Pseudomonas aeruginosa PAO1 PAO1-UW]	25.86	3	3	10	174	19.2532	9.39307
PA3096	general secretion pathway protein L[Pseudomonas aeruginosa PAO1 PAO1-UW]	24.35	5	5	6	382	41.2932	5.17334
PA3098	general secretion pathway protein J[Pseudomonas aeruginosa PAO1 PAO1-UW]	5.91	1	1	2	237	27.1138	5.41455
PA3099	general secretion pathway protein I[Pseudomonas aeruginosa PAO1 PAO1-UW]	10.85	1	1	2	129	14.3715	10.1694
PA3101	general secretion pathway protein G[Pseudomonas aeruginosa PAO1 PAO1-UW]	12.84	1	1	1	148	16.1024	8.27979
PA3102	general secretion pathway protein F[Pseudomonas aeruginosa PAO1 PAO1-UW]	6.17	3	3	8	405	44.0341	10.1841
PA3103	general secretion pathway protein E[Pseudomonas aeruginosa PAO1 PAO1-UW]	9.16	3	3	7	502	55.49	6.27783
PA3104	secretion protein XcpP[Pseudomonas aeruginosa PAO1 PAO1-UW]	19.57	4	4	13	235	25.4811	5.66846
PA3105	general secretion pathway protein D[Pseudomonas aeruginosa PAO1 PAO1-UW]	41.49	19	20	137	658	69.9108	6.1001
PA3106	probable short-chain dehydrogenase[Pseudomonas aeruginosa PAO1 PAO1-UW]	40.78	7	7	31	255	26.9808	5.0083
PA3107	o-succinylhomoserine sulfhydrylase[Pseudomonas aeruginosa PAO1 PAO1-UW]	56.58	19	19	108	403	43.158	6.30322
PA3108	amidophosphoribosyltransferase[Pseudomonas aeruginosa PAO1 PAO1-UW]	61.88	23	23	151	501	55.3353	6.80029
PA3110	hypothetical protein[Pseudomonas aeruginosa PAO1 PAO1-UW]	21	5	5	31	219	23.5444	5.71924
PA3111	folylpolyglutamate synthetase[Pseudomonas aeruginosa PAO1 PAO1-UW]	29.37	7	7	15	429	46.4764	5.36377
PA3112	acetyl-CoA carboxylase beta subunit[Pseudomonas aeruginosa PAO1 PAO1-UW]	35.52	10	10	77	290	31.8224	7.06396
PA3113	N-(5'phosphoribosyl)anthranilate (PRA) isomerase[Pseudomonas aeruginosa PAO1 PAO1-UW]	31.28	4	4	11	211	22.2668	6.80029
PA3114	tRNA-pseudouridine synthase I[Pseudomonas aeruginosa PAO1 PAO1-UW]	24.56	5	5	10	285	31.4633	9.05615
PA3115	Motility protein FimV[Pseudomonas aeruginosa PAO1 PAO1-UW]	60.07	42	42	1957	919	96.8705	4.36084
PA3116	probable aspartate-semialdehyde dehydrogenase[Pseudomonas aeruginosa PAO1 PAO1-UW]	3.87	1	1	3	336	35.3273	4.86865
PA3117	aspartate semialdehyde dehydrogenase[Pseudomonas aeruginosa PAO1 PAO1-UW]	58.38	18	18	95	370	40.4688	5.78271
PA3118	3-isopropylmalate dehydrogenase[Pseudomonas aeruginosa PAO1 PAO1-UW]	32.22	11	11	47	360	39.0961	5.16064
PA3119	conserved hypothetical protein[Pseudomonas aeruginosa PAO1 PAO1-UW]	12.3	2	2	7	187	21.1429	5.66846
PA3120	3-isopropylmalate dehydratase small subunit[Pseudomonas aeruginosa PAO1 PAO1-UW]	67.92	11	11	39	212	23.9962	5.07178
PA3121	3-isopropylmalate dehydratase large subunit[Pseudomonas aeruginosa PAO1 PAO1-UW]	30.17	11	11	38	474	51.01	6.30322
PA3122	probable transcriptional regulator[Pseudomonas aeruginosa PAO1 PAO1-UW]	30.98	7	7	12	297	32.8153	6.45557
PA3123	conserved hypothetical protein[Pseudomonas aeruginosa PAO1 PAO1-UW]	56.8	6	6	63	125	13.5078	4.95752
PA3124	probable transcriptional regulator[Pseudomonas aeruginosa PAO1 PAO1-UW]	17.16	3	3	4	303	32.8924	8.33838
PA3126	heat-shock protein IbpA[Pseudomonas aeruginosa PAO1 PAO1-UW]	82.55	15	15	120	149	16.5726	6.18896
PA3127	hypothetical protein[Pseudomonas aeruginosa PAO1 PAO1-UW]	41.2	8	8	40	267	29.3851	5.33838
PA3128	probable short-chain dehydrogenase[Pseudomonas aeruginosa PAO1 PAO1-UW]	54.44	12	12	45	248	26.2036	6.81494
PA3130	hypothetical protein[Pseudomonas aeruginosa PAO1 PAO1-UW]	26.9	3	3	10	145	16.5444	5.57959
PA3131	probable aldolase[Pseudomonas aeruginosa PAO1 PAO1-UW]	61.4	9	9	36	215	22.8382	5.57959
PA3133	probable transcriptional regulator[Pseudomonas aeruginosa PAO1 PAO1-UW]	6.67	1	1	2	180	19.1631	6.34131
PA3134	glutamyl-tRNA synthetase[Pseudomonas aeruginosa PAO1 PAO1-UW]	45.55	20	20	51	494	56.7129	6.69775
PA3138	excinuclease ABC subunit B[Pseudomonas aeruginosa PAO1 PAO1-UW]	30.9	19	19	73	670	76.0205	5.45264
PA3139	probable amino acid aminotransferase[Pseudomonas aeruginosa PAO1 PAO1-UW]	79.15	28	28	431	398	43.2924	6.66846
PA3141	nucleotide sugar epimerase/dehydratase WbpM[Pseudomonas aeruginosa PAO1 PAO1-UW]	31.58	15	16	86	665	74.3685	9.29053
PA3147	probable glycosyl transferase WbpJ[Pseudomonas aeruginosa PAO1 PAO1-UW]	24.46	7	7	15	413	45.2524	6.99072
PA3148	UDP-N-acetylglucosamine 2-epimerase WbpI[Pseudomonas aeruginosa PAO1 PAO1-UW]	70.9	22	22	336	354	38.8824	5.97314
PA3149	probable glycosyltransferase WbpH[Pseudomonas aeruginosa PAO1 PAO1-UW]	15.82	6	6	15	373	41.9128	8.63135
PA3150	LPS biosynthesis protein WbpG[Pseudomonas aeruginosa PAO1 PAO1-UW]	40.85	12	12	73	377	43.4438	8.11865
PA3151	imidazoleglycerol-phosphate synthase, cyclase subunit[Pseudomonas aeruginosa PAO1 PAO1-UW]	55.78	11	11	34	251	27.4313	5.90967
PA3152	glutamine amidotransferase[Pseudomonas aeruginosa PAO1 PAO1-UW]	35.64	6	6	26	202	22.6485	7.03467
PA3155	UDP-2-acetamido-2-dideoxy-d-ribo-hex-3-uluronic acid transaminase, wbpE[Pseudomonas aeruginosa PAO1 PAO1-UW]	73.54	22	22	241	359	38.9002	6.11279
PA3156	UDP-2-acetamido-3-amino-2,3-dideoxy-d-glucuronic acid N-acetyltransferase, WbpD[Pseudomonas aeruginosa PAO1 PAO1-UW]	28.8	5	5	23	191	20.5493	7.7085
PA3157	probable acetyltransferase[Pseudomonas aeruginosa PAO1 PAO1-UW]	1.59	1	1	1	629	69.9667	9.08545
PA3158	UDP-2-acetamido-2-deoxy-d-glucuronic acid 3-dehydrogenase, WbpB[Pseudomonas aeruginosa PAO1 PAO1-UW]	68.99	19	19	124	316	35.695	6.58057
PA3159	UDP-N-acetyl-d-glucosamine 6-Dehydrogenase[Pseudomonas aeruginosa PAO1 PAO1-UW]	80.96	34	34	340	436	48.1249	5.5415
PA3160	O-antigen chain length regulator[Pseudomonas aeruginosa PAO1 PAO1-UW]	35.34	10	10	83	348	39.2378	6.43018
PA3161	integration host factor beta subunit[Pseudomonas aeruginosa PAO1 PAO1-UW]	11.7	1	1	1	94	10.6256	9.5249
PA3162	30S ribosomal protein S1[Pseudomonas aeruginosa PAO1 PAO1-UW]	73.35	51	51	2107	559	61.832	4.93213
PA3163	cytidylate kinase[Pseudomonas aeruginosa PAO1 PAO1-UW]	48.03	9	9	35	229	24.6219	5.16064
PA3165	histidinol-phosphate aminotransferase[Pseudomonas aeruginosa PAO1 PAO1-UW]	17.34	3	3	14	369	39.4585	5.18604
PA3166	chorismate mutase[Pseudomonas aeruginosa PAO1 PAO1-UW]	45.21	16	16	59	365	40.607	6.31592
PA3167	3-phosphoserine aminotransferase[Pseudomonas aeruginosa PAO1 PAO1-UW]	55.12	18	18	107	361	39.8921	5.09717
PA3168	DNA gyrase subunit A[Pseudomonas aeruginosa PAO1 PAO1-UW]	51.35	41	41	408	923	101.072	4.97021
PA3169	5-methylthioribose-1-phosphate isomerase MtnA[Pseudomonas aeruginosa PAO1 PAO1-UW]	25.7	7	7	22	358	39.4004	5.42725
PA3170	conserved hypothetical protein[Pseudomonas aeruginosa PAO1 PAO1-UW]	20.27	7	7	43	444	48.4629	5.73193
PA3171	3-demethylubiquinone-9 3-methyltransferase[Pseudomonas aeruginosa PAO1 PAO1-UW]	60.78	12	12	84	232	25.8432	6.34131
PA3172	probable hydrolase[Pseudomonas aeruginosa PAO1 PAO1-UW]	58.85	10	10	66	226	24.9288	5.36377
PA3173	probable short-chain dehydrogenase[Pseudomonas aeruginosa PAO1 PAO1-UW]	55.69	9	9	49	246	26.3151	5.21143
PA3179	conserved hypothetical protein[Pseudomonas aeruginosa PAO1 PAO1-UW]	36.53	12	12	25	386	43.6978	10.3159
PA3181	2-keto-3-deoxy-6-phosphogluconate aldolase[Pseudomonas aeruginosa PAO1 PAO1-UW]	56.36	13	13	81	220	23.9385	7.47412
PA3182	6-phosphogluconolactonase[Pseudomonas aeruginosa PAO1 PAO1-UW]	50.84	10	10	59	238	25.5555	6.53662
PA3183	glucose-6-phosphate 1-dehydrogenase[Pseudomonas aeruginosa PAO1 PAO1-UW]	51.94	20	20	77	489	55.5857	5.88428
PA3184	probable transcriptional regulator[Pseudomonas aeruginosa PAO1 PAO1-UW]	36.84	9	9	21	285	31.1504	6.80029
PA3185	hypothetical protein[Pseudomonas aeruginosa PAO1 PAO1-UW]	25.8	5	5	10	283	32.3275	7.81104
PA3186	Glucose/carbohydrate outer membrane porin OprB precursor[Pseudomonas aeruginosa PAO1 PAO1-UW]	49.34	1	18	97	454	50.7221	5.77002
PA3187	probable ATP-binding component of ABC transporter[Pseudomonas aeruginosa PAO1 PAO1-UW]	41.45	10	10	46	386	42.2141	7.43018
PA3190	probable binding protein component of ABC sugar transporter[Pseudomonas aeruginosa PAO1 PAO1-UW]	58.81	23	23	233	420	45.1028	5.98584
PA3192	two-component response regulator GltR[Pseudomonas aeruginosa PAO1 PAO1-UW]	2.48	1	1	13	242	27.3643	5.92236
PA3193	glucokinase[Pseudomonas aeruginosa PAO1 PAO1-UW]	45.32	9	9	29	331	34.5847	5.35107
PA3194	phosphogluconate dehydratase[Pseudomonas aeruginosa PAO1 PAO1-UW]	49.67	22	22	170	608	65.1413	6.7124
PA3195	glyceraldehyde 3-phosphate dehydrogenase[Pseudomonas aeruginosa PAO1 PAO1-UW]	72.75	21	21	233	334	36.1476	6.63916
PA3196	hypothetical protein[Pseudomonas aeruginosa PAO1 PAO1-UW]	14.2	2	2	5	176	19.2808	4.28467
PA3197	hypothetical protein[Pseudomonas aeruginosa PAO1 PAO1-UW]	18.98	6	6	10	332	36.8827	4.37354
PA3199	conserved hypothetical protein[Pseudomonas aeruginosa PAO1 PAO1-UW]	35.89	5	5	11	209	23.129	6.68311
PA3200	conserved hypothetical protein[Pseudomonas aeruginosa PAO1 PAO1-UW]	8.47	1	1	2	295	32.1954	6.80029
PA3202	conserved hypothetical protein[Pseudomonas aeruginosa PAO1 PAO1-UW]	20.2	3	3	13	99	10.6026	6.53662
PA3204	probable two-component response regulator[Pseudomonas aeruginosa PAO1 PAO1-UW]	11.11	2	2	6	225	24.8341	6.07471
PA3206	probable two-component sensor[Pseudomonas aeruginosa PAO1 PAO1-UW]	3.6	2	2	2	445	50.2549	9.51025
PA3208	conserved hypothetical protein[Pseudomonas aeruginosa PAO1 PAO1-UW]	61.29	10	10	76	186	19.9354	6.52197
PA3211	probable permease of ABC transporter[Pseudomonas aeruginosa PAO1 PAO1-UW]	9.71	3	3	3	381	40.6658	5.60498
PA3212	probable ATP-binding component of ABC transporter[Pseudomonas aeruginosa PAO1 PAO1-UW]	6.44	2	2	6	264	28.4082	6.44287
PA3213	hypothetical protein[Pseudomonas aeruginosa PAO1 PAO1-UW]	42.31	8	8	27	312	33.3555	6.97607
PA3214	hypothetical protein[Pseudomonas aeruginosa PAO1 PAO1-UW]	50.93	8	8	39	214	23.2003	9.96436
PA3215	probable transcriptional regulator[Pseudomonas aeruginosa PAO1 PAO1-UW]	13.65	3	3	3	337	38.3929	8.63135
PA3217	CyaB[Pseudomonas aeruginosa PAO1 PAO1-UW]	2.38	1	1	1	463	51.3709	9.08545
PA3221	CsaA protein[Pseudomonas aeruginosa PAO1 PAO1-UW]	30.63	2	2	5	111	12.0834	6.06201
PA3224	hypothetical protein[Pseudomonas aeruginosa PAO1 PAO1-UW]	16.19	1	1	1	105	11.423	9.05615
PA3225	probable transcriptional regulator[Pseudomonas aeruginosa PAO1 PAO1-UW]	46.6	14	14	50	309	34.0769	7.38623
PA3226	probable hydrolase[Pseudomonas aeruginosa PAO1 PAO1-UW]	20.36	4	4	8	275	30.4539	7.7085
PA3227	peptidyl-prolyl cis-trans isomerase A[Pseudomonas aeruginosa PAO1 PAO1-UW]	62.57	9	9	84	187	20.0915	8.1333
PA3228	probable ATP-binding/permease fusion ABC transporter[Pseudomonas aeruginosa PAO1 PAO1-UW]	8.85	5	5	13	610	67.751	7.51807
PA3230	conserved hypothetical protein[Pseudomonas aeruginosa PAO1 PAO1-UW]	3.74	1	1	1	374	42.2433	6.23975
PA3232	probable nuclease[Pseudomonas aeruginosa PAO1 PAO1-UW]	6.73	1	1	1	208	23.9298	9.34912
PA3233	hypothetical protein[Pseudomonas aeruginosa PAO1 PAO1-UW]	10.85	4	4	16	599	66.5219	6.31592
PA3234	probable sodium:solute symporter[Pseudomonas aeruginosa PAO1 PAO1-UW]	3.63	2	2	5	551	58.6913	9.27588
PA3236	probable glycine betaine-binding protein precursor[Pseudomonas aeruginosa PAO1 PAO1-UW]	7.37	1	1	1	285	31.06	8.41162
PA3238	hypothetical protein[Pseudomonas aeruginosa PAO1 PAO1-UW]	21.85	5	5	10	453	50.9536	6.62451
PA3239	conserved hypothetical protein[Pseudomonas aeruginosa PAO1 PAO1-UW]	15.73	5	5	10	267	30.3482	5.88428
PA3240	conserved hypothetical protein[Pseudomonas aeruginosa PAO1 PAO1-UW]	3.16	1	1	1	285	31.608	5.63037
PA3241	hypothetical protein[Pseudomonas aeruginosa PAO1 PAO1-UW]	10.8	3	3	5	389	42.0385	10.0962
PA3242	probable lauroyl acyltransferase[Pseudomonas aeruginosa PAO1 PAO1-UW]	5.77	2	2	2	312	36.0409	9.81787
PA3243	cell division inhibitor MinC[Pseudomonas aeruginosa PAO1 PAO1-UW]	57.79	10	10	61	263	28.1069	6.58057
PA3244	cell division inhibitor MinD[Pseudomonas aeruginosa PAO1 PAO1-UW]	84.87	26	26	251	271	29.5987	5.78271
PA3245	cell division topological specificity factor MinE[Pseudomonas aeruginosa PAO1 PAO1-UW]	33.33	4	4	16	84	9.78417	6.03662
PA3246	pseudouridine synthase RluA[Pseudomonas aeruginosa PAO1 PAO1-UW]	19.43	4	4	6	211	24.3236	7.03467
PA3247	hypothetical protein[Pseudomonas aeruginosa PAO1 PAO1-UW]	55.01	18	18	84	429	46.6297	6.03662
PA3248	hypothetical protein[Pseudomonas aeruginosa PAO1 PAO1-UW]	3.83	1	1	1	183	20.7467	7.89893
PA3249	probable transcriptional regulator[Pseudomonas aeruginosa PAO1 PAO1-UW]	12.61	3	3	5	238	26.7851	8.32373
PA3250	hypothetical protein[Pseudomonas aeruginosa PAO1 PAO1-UW]	58.24	15	15	104	352	38.2618	6.29053
PA3251	hypothetical protein[Pseudomonas aeruginosa PAO1 PAO1-UW]	10.78	2	2	6	269	29.9597	6.15088
PA3255	hypothetical protein[Pseudomonas aeruginosa PAO1 PAO1-UW]	47.4	7	7	25	192	21.622	4.76709
PA3256	probable oxidoreductase[Pseudomonas aeruginosa PAO1 PAO1-UW]	52.81	17	17	120	320	33.3667	5.52881
PA3257	periplasmic tail-specific protease[Pseudomonas aeruginosa PAO1 PAO1-UW]	34.67	24	25	119	698	78.1348	6.65381
PA3258	hypothetical protein[Pseudomonas aeruginosa PAO1 PAO1-UW]	1	0	1	2	601	67.1556	6.06201
PA3261	hypothetical protein[Pseudomonas aeruginosa PAO1 PAO1-UW]	3.23	1	1	1	248	28.1264	6.80029
PA3262	probable peptidyl-prolyl cis-trans isomerase, FkbP-type[Pseudomonas aeruginosa PAO1 PAO1-UW]	64.43	18	18	186	253	26.8288	5.21143
PA3263	conserved hypothetical protein[Pseudomonas aeruginosa PAO1 PAO1-UW]	73.2	17	17	93	306	33.9938	5.10986
PA3266	cold acclimation protein B[Pseudomonas aeruginosa PAO1 PAO1-UW]	59.42	3	4	32	69	7.60084	8.6167
PA3267	hypothetical protein[Pseudomonas aeruginosa PAO1 PAO1-UW]	4.97	3	3	4	624	68.5287	8.66064
PA3268	probable TonB-dependent receptor[Pseudomonas aeruginosa PAO1 PAO1-UW]	9.43	3	3	10	721	79.3231	5.2749
PA3270	hypothetical protein[Pseudomonas aeruginosa PAO1 PAO1-UW]	45.64	6	6	22	195	21.8875	9.48096
PA3271	probable two-component sensor[Pseudomonas aeruginosa PAO1 PAO1-UW]	2.33	2	2	2	1159	127.373	8.11865
PA3272	probable ATP-dependent DNA helicase[Pseudomonas aeruginosa PAO1 PAO1-UW]	10.15	13	14	42	1448	158.767	6.66846
PA3285	probable sigma-70 factor, ECF subfamily[Pseudomonas aeruginosa PAO1 PAO1-UW]	9.85	2	2	2	203	22.7909	5.80811
PA3286	hypothetical protein[Pseudomonas aeruginosa PAO1 PAO1-UW]	52.29	15	15	111	350	38.1154	6.37939
PA3288	hypothetical protein[Pseudomonas aeruginosa PAO1 PAO1-UW]	8.38	1	1	3	167	18.3496	6.37939
PA3289	hypothetical protein[Pseudomonas aeruginosa PAO1 PAO1-UW]	43.07	3	3	15	137	14.6605	6.53662
PA3295	probable HIT family protein[Pseudomonas aeruginosa PAO1 PAO1-UW]	41.38	4	4	28	145	16.1554	6.17627
PA3297	probable ATP-dependent helicase[Pseudomonas aeruginosa PAO1 PAO1-UW]	24.51	27	27	144	1326	149.816	8.27979
PA3299	long-chain-fatty-acid--CoA ligase[Pseudomonas aeruginosa PAO1 PAO1-UW]	54.98	22	22	193	562	61.615	7.40088
PA3300	long-chain-fatty-acid--CoA ligase[Pseudomonas aeruginosa PAO1 PAO1-UW]	40.93	19	19	96	562	61.6972	7.15186
PA3301	hypothetical protein[Pseudomonas aeruginosa PAO1 PAO1-UW]	32.59	7	7	16	316	35.2869	7.26904
PA3302	conserved hypothetical protein[Pseudomonas aeruginosa PAO1 PAO1-UW]	64.74	7	7	63	156	16.8909	5.32568
PA3304	conserved hypothetical protein[Pseudomonas aeruginosa PAO1 PAO1-UW]	19.65	4	5	5	285	31.5165	8.92432
PA3308	RNA helicase HepA[Pseudomonas aeruginosa PAO1 PAO1-UW]	31.47	25	25	131	950	106.774	5.19873
PA3309	conserved hypothetical protein[Pseudomonas aeruginosa PAO1 PAO1-UW]	94.7	24	24	663	151	16.4857	5.68115
PA3310	conserved hypothetical protein[Pseudomonas aeruginosa PAO1 PAO1-UW]	1.09	0	1	35	551	61.3827	7.28369
PA3311	conserved hypothetical protein[Pseudomonas aeruginosa PAO1 PAO1-UW]	3.83	3	3	4	783	86.7608	7.6499
PA3312	probable 3-hydroxyisobutyrate dehydrogenase[Pseudomonas aeruginosa PAO1 PAO1-UW]	21.62	4	4	6	296	30.8881	5.77002
PA3313	hypothetical protein[Pseudomonas aeruginosa PAO1 PAO1-UW]	56.12	21	21	153	335	36.5162	9.61279
PA3314	probable ATP-binding component of ABC transporter[Pseudomonas aeruginosa PAO1 PAO1-UW]	5.99	1	1	1	267	28.6145	9.70068
PA3317	hypothetical protein[Pseudomonas aeruginosa PAO1 PAO1-UW]	24.79	5	5	18	242	25.9204	7.21045
PA3322	hypothetical protein[Pseudomonas aeruginosa PAO1 PAO1-UW]	18.97	4	4	4	232	25.975	5.70654
PA3326	ClpP2[Pseudomonas aeruginosa PAO1 PAO1-UW]	63.18	15	15	212	201	22.1283	5.66846
PA3327	probable non-ribosomal peptide synthetase[Pseudomonas aeruginosa PAO1 PAO1-UW]	42.26	73	73	815	2352	259.246	5.71924
PA3328	probable FAD-dependent monooxygenase[Pseudomonas aeruginosa PAO1 PAO1-UW]	21.65	6	6	13	388	42.472	8.20654
PA3329	hypothetical protein[Pseudomonas aeruginosa PAO1 PAO1-UW]	23.08	8	8	29	442	49.1044	6.25244
PA3330	probable short chain dehydrogenase[Pseudomonas aeruginosa PAO1 PAO1-UW]	57.57	11	11	48	304	32.012	8.63135
PA3331	cytochrome P450[Pseudomonas aeruginosa PAO1 PAO1-UW]	24.4	5	5	25	418	46.3171	5.85889
PA3332	conserved hypothetical protein[Pseudomonas aeruginosa PAO1 PAO1-UW]	92.2	12	12	100	141	15.9101	5.73193
PA3333	3-oxoacyl-[acyl-carrier-protein] synthase III[Pseudomonas aeruginosa PAO1 PAO1-UW]	39.39	7	7	27	330	33.9824	5.35107
PA3335	hypothetical protein[Pseudomonas aeruginosa PAO1 PAO1-UW]	2.4	0	1	7	250	27.6148	5.49072
PA3336	probable major facilitator superfamily (MFS) transporter[Pseudomonas aeruginosa PAO1 PAO1-UW]	2.32	1	1	6	388	39.5107	9.59814
PA3339	patatin-like protein, PlpD [Pseudomonas aeruginosa PAO1 PAO1-UW]	6.18	3	3	10	728	80.8488	5.52881
PA3340	hypothetical protein[Pseudomonas aeruginosa PAO1 PAO1-UW]	33.28	16	16	93	682	73.2932	4.94482
PA3341	probable transcriptional regulator[Pseudomonas aeruginosa PAO1 PAO1-UW]	43.75	4	4	16	144	16.0617	8.26514
PA3344	ATP-dependent DNA helicase RecQ[Pseudomonas aeruginosa PAO1 PAO1-UW]	14.75	10	10	26	712	79.4	5.96045
PA3346	two-component response regulator[Pseudomonas aeruginosa PAO1 PAO1-UW]	28.37	15	15	42	571	63.1107	5.74463
PA3347	hypothetical protein[Pseudomonas aeruginosa PAO1 PAO1-UW]	62.38	10	10	84	101	11.2188	5.87158
PA3348	probable chemotaxis protein methyltransferase[Pseudomonas aeruginosa PAO1 PAO1-UW]	40.88	11	11	30	274	30.5959	9.23193
PA3349	probable chemotaxis protein[Pseudomonas aeruginosa PAO1 PAO1-UW]	58.06	23	23	251	310	34.3812	6.18896
PA3350	hypothetical protein[Pseudomonas aeruginosa PAO1 PAO1-UW]	3.02	1	1	1	232	25.4886	8.29443
PA3352	hypothetical protein[Pseudomonas aeruginosa PAO1 PAO1-UW]	30.13	4	4	10	156	17.245	5.40186
PA3353	hypothetical protein[Pseudomonas aeruginosa PAO1 PAO1-UW]	40.3	10	10	35	263	29.8335	6.80029
PA3354	hypothetical protein[Pseudomonas aeruginosa PAO1 PAO1-UW]	27.09	5	5	24	203	22.3838	5.84619
PA3356	Glutamylpolyamine synthetase[Pseudomonas aeruginosa PAO1 PAO1-UW]	62.23	14	14	81	413	45.1325	5.75732
PA3357	D-serine dehydratase[Pseudomonas aeruginosa PAO1 PAO1-UW]	37.28	10	10	30	448	48.1707	6.07471
PA3361	fucose-binding lectin PA-IIL[Pseudomonas aeruginosa PAO1 PAO1-UW]	42.61	1	1	11	115	11.8559	4.22119
PA3363	aliphatic amidase regulator[Pseudomonas aeruginosa PAO1 PAO1-UW]	30.1	4	4	21	196	21.8896	6.53662
PA3364	aliphatic amidase expression-regulating protein[Pseudomonas aeruginosa PAO1 PAO1-UW]	46.49	12	12	68	385	42.7804	5.96045
PA3365	probable chaperone[Pseudomonas aeruginosa PAO1 PAO1-UW]	36.66	10	10	47	371	42.104	8.38232
PA3366	aliphatic amidase[Pseudomonas aeruginosa PAO1 PAO1-UW]	72.54	34	34	596	346	38.4697	5.46533
PA3379	conserved hypothetical protein[Pseudomonas aeruginosa PAO1 PAO1-UW]	2.87	0	1	2	209	22.1603	4.64014
PA3392	nitrous-oxide reductase precursor[Pseudomonas aeruginosa PAO1 PAO1-UW]	37.74	25	25	143	636	70.6153	6.50732
PA3396	NosL protein[Pseudomonas aeruginosa PAO1 PAO1-UW]	21.35	2	2	2	178	19.2696	5.70654
PA3397	NADP+-dependent ferredoxin reductase[Pseudomonas aeruginosa PAO1 PAO1-UW]	67.44	17	17	142	258	29.499	5.98584
PA3402	hypothetical protein[Pseudomonas aeruginosa PAO1 PAO1-UW]	28.17	8	8	11	323	36.1841	6.30322
PA3407	heme acquisition protein HasAp[Pseudomonas aeruginosa PAO1 PAO1-UW]	30.73	2	2	2	205	20.8902	4.57666
PA3414	hypothetical protein[Pseudomonas aeruginosa PAO1 PAO1-UW]	15.98	2	2	4	194	20.905	7.94287
PA3415	probable dihydrolipoamide acetyltransferase[Pseudomonas aeruginosa PAO1 PAO1-UW]	64.05	16	16	110	370	39.4966	5.73193
PA3416	probable pyruvate dehydrogenase E1 component, beta chain[Pseudomonas aeruginosa PAO1 PAO1-UW]	51.05	14	14	148	333	36.1209	5.87158
PA3417	probable pyruvate dehydrogenase E1 component, alpha subunit[Pseudomonas aeruginosa PAO1 PAO1-UW]	68.49	17	17	133	365	40.3894	5.52881
PA3418	leucine dehydrogenase[Pseudomonas aeruginosa PAO1 PAO1-UW]	82.7	18	18	139	341	35.6113	5.99854
PA3419	hypothetical protein[Pseudomonas aeruginosa PAO1 PAO1-UW]	22.96	6	6	20	270	29.9167	6.1001
PA3420	probable transcriptional regulator[Pseudomonas aeruginosa PAO1 PAO1-UW]	0.85	1	1	1	827	91.7235	6.18896
PA3421	conserved hypothetical protein[Pseudomonas aeruginosa PAO1 PAO1-UW]	6.8	1	3	34	456	50.6588	8.80713
PA3422	hypothetical protein[Pseudomonas aeruginosa PAO1 PAO1-UW]	1.37	0	1	13	585	64.3092	5.13525
PA3423	probable transcriptional regulator[Pseudomonas aeruginosa PAO1 PAO1-UW]	16.6	2	2	2	247	28.3194	8.60205
PA3424	hypothetical protein[Pseudomonas aeruginosa PAO1 PAO1-UW]	1.28	1	1	1	468	52.2139	6.75635
PA3425	hypothetical protein[Pseudomonas aeruginosa PAO1 PAO1-UW]	28.07	2	2	4	114	12.5864	5.19873
PA3426	probable enoyl CoA-hydratase/isomerase[Pseudomonas aeruginosa PAO1 PAO1-UW]	47.27	12	12	46	256	26.9818	4.84326
PA3427	probable short-chain dehydrogenases[Pseudomonas aeruginosa PAO1 PAO1-UW]	43.89	11	11	51	303	32.3032	5.90967
PA3429	probable epoxide hydrolase[Pseudomonas aeruginosa PAO1 PAO1-UW]	4.03	1	1	1	298	33.7617	8.01611
PA3430	probable aldolase[Pseudomonas aeruginosa PAO1 PAO1-UW]	24.32	6	6	13	259	27.9752	6.58057
PA3435	conserved hypothetical protein[Pseudomonas aeruginosa PAO1 PAO1-UW]	70.67	6	6	24	150	15.861	4.61475
PA3437	dihydromonapterin reductase, FolM[Pseudomonas aeruginosa PAO1 PAO1-UW]	25.21	4	4	9	234	25.3871	7.00537
PA3438	GTP cyclohydrolase I precursor[Pseudomonas aeruginosa PAO1 PAO1-UW]	31.72	3	6	19	186	20.8197	7.50342
PA3439	d-erythro-7,8-dihydroneopterin triphosphate epimerase[Pseudomonas aeruginosa PAO1 PAO1-UW]	36.59	4	4	27	123	14.1916	6.18896
PA3440	conserved hypothetical protein[Pseudomonas aeruginosa PAO1 PAO1-UW]	8.74	1	1	1	103	11.6297	5.90967
PA3445	conserved hypothetical protein[Pseudomonas aeruginosa PAO1 PAO1-UW]	2.48	1	1	5	323	35.1629	8.63135
PA3450	probable antioxidant protein[Pseudomonas aeruginosa PAO1 PAO1-UW]	57.08	11	11	42	212	24.1496	5.50342
PA3452	malate:quinone oxidoreductase[Pseudomonas aeruginosa PAO1 PAO1-UW]	32.12	14	14	63	523	57.1741	5.94775
PA3453	conserved hypothetical protein[Pseudomonas aeruginosa PAO1 PAO1-UW]	25.79	6	6	14	221	24.1456	5.64307
PA3455	conserved hypothetical protein[Pseudomonas aeruginosa PAO1 PAO1-UW]	50.81	19	20	73	496	58.2953	8.22119
PA3456	hypothetical protein[Pseudomonas aeruginosa PAO1 PAO1-UW]	23.24	14	14	43	654	70.4735	7.1665
PA3458	probable transcriptional regulator[Pseudomonas aeruginosa PAO1 PAO1-UW]	19.11	3	3	5	157	17.5884	5.8208
PA3459	probable glutamine amidotransferase[Pseudomonas aeruginosa PAO1 PAO1-UW]	35.99	18	18	70	589	65.9867	5.89697
PA3460	probable acetyltransferase[Pseudomonas aeruginosa PAO1 PAO1-UW]	4.27	2	2	4	585	64.9376	6.29053
PA3461	conserved hypothetical protein[Pseudomonas aeruginosa PAO1 PAO1-UW]	44.97	12	12	53	398	43.2678	5.37646
PA3466	probable ATP-dependent RNA helicase[Pseudomonas aeruginosa PAO1 PAO1-UW]	26.23	10	10	16	446	48.9595	9.77393
PA3468	conserved hypothetical protein[Pseudomonas aeruginosa PAO1 PAO1-UW]	4.52	2	2	2	442	49.364	8.35303
PA3469	conserved hypothetical protein[Pseudomonas aeruginosa PAO1 PAO1-UW]	11.11	2	2	10	180	19.6168	5.33838
PA3470	hypothetical protein[Pseudomonas aeruginosa PAO1 PAO1-UW]	7.89	1	1	1	152	16.6626	5.52881
PA3471	probable malic enzyme[Pseudomonas aeruginosa PAO1 PAO1-UW]	69.68	27	28	410	564	62.3808	5.50342
PA3475	cyclohexadienyl dehydratase precursor[Pseudomonas aeruginosa PAO1 PAO1-UW]	39.93	7	7	40	268	30.4286	6.88818
PA3477	transcriptional regulator RhlR[Pseudomonas aeruginosa PAO1 PAO1-UW]	72.61	15	15	90	241	27.56	7.1665
PA3478	rhamnosyltransferase chain B[Pseudomonas aeruginosa PAO1 PAO1-UW]	24.88	9	9	25	426	47.0424	8.48486
PA3479	rhamnosyltransferase chain A[Pseudomonas aeruginosa PAO1 PAO1-UW]	62.03	14	14	40	295	32.9419	7.41553
PA3480	probable deoxycytidine triphosphate deaminase[Pseudomonas aeruginosa PAO1 PAO1-UW]	62.77	10	10	67	188	21.1406	6.34131
PA3481	conserved hypothetical protein[Pseudomonas aeruginosa PAO1 PAO1-UW]	42.31	12	12	93	364	38.8642	5.42725
PA3482	methionyl-tRNA synthetase[Pseudomonas aeruginosa PAO1 PAO1-UW]	52.58	36	36	422	677	74.8558	5.64307
PA3483	hypothetical protein[Pseudomonas aeruginosa PAO1 PAO1-UW]	17.29	4	4	12	266	28.6019	6.80029
PA3484	Tse3[Pseudomonas aeruginosa PAO1 PAO1-UW]	1.72	1	2	4	408	44.3669	8.74854
PA3490	probable ferredoxin[Pseudomonas aeruginosa PAO1 PAO1-UW]	11.7	1	1	1	188	20.0119	4.75439
PA3491	probable ferredoxin[Pseudomonas aeruginosa PAO1 PAO1-UW]	3.1	1	1	6	774	82.3084	6.85889
PA3493	conserved hypothetical protein[Pseudomonas aeruginosa PAO1 PAO1-UW]	12.15	1	1	3	214	22.7101	9.0415
PA3502	hypothetical protein[Pseudomonas aeruginosa PAO1 PAO1-UW]	25.71	1	1	1	105	12.1363	6.07471
PA3504	probable aldehyde dehydrogenase[Pseudomonas aeruginosa PAO1 PAO1-UW]	4.45	1	2	5	494	53.2482	6.48096
PA3515	hypothetical protein[Pseudomonas aeruginosa PAO1 PAO1-UW]	6.16	1	1	1	357	39.7384	5.19873
PA3518	hypothetical protein[Pseudomonas aeruginosa PAO1 PAO1-UW]	12.8	2	2	2	328	37.4974	6.37939
PA3524	lactoylglutathione lyase[Pseudomonas aeruginosa PAO1 PAO1-UW]	17.19	3	3	27	128	14.242	5.08447
PA3525	argininosuccinate synthase[Pseudomonas aeruginosa PAO1 PAO1-UW]	60.99	21	21	111	405	45.269	5.57959
PA3526	probable outer membrane protein precursor[Pseudomonas aeruginosa PAO1 PAO1-UW]	19.94	5	5	10	321	35.0466	9.77393
PA3527	dihydroorotase[Pseudomonas aeruginosa PAO1 PAO1-UW]	62.36	15	15	100	348	38.3826	6.63916
PA3528	ribonuclease T[Pseudomonas aeruginosa PAO1 PAO1-UW]	23.66	3	3	8	224	24.7071	5.13525
PA3529	alkylhydroperoxide reductase C[Pseudomonas aeruginosa PAO1 PAO1-UW]	84	20	20	1153	200	21.8082	5.60498
PA3531	bacterioferritin[Pseudomonas aeruginosa PAO1 PAO1-UW]	87.34	11	11	105	158	18.5414	5.17334
PA3533	conserved hypothetical protein[Pseudomonas aeruginosa PAO1 PAO1-UW]	24.07	2	2	11	108	11.835	4.88135
PA3535	probable serine protease[Pseudomonas aeruginosa PAO1 PAO1-UW]	25.43	13	13	53	995	104.404	5.57959
PA3537	ornithine carbamoyltransferase, anabolic[Pseudomonas aeruginosa PAO1 PAO1-UW]	25.9	8	8	25	305	33.9031	5.88428
PA3538	probable ATP-binding component of ABC transporter[Pseudomonas aeruginosa PAO1 PAO1-UW]	8.06	2	2	9	360	39.1656	6.43018
PA3539	conserved hypothetical protein[Pseudomonas aeruginosa PAO1 PAO1-UW]	54.83	10	10	30	259	29.5421	6.7124
PA3544	Alginate production outer membrane protein AlgE precursor[Pseudomonas aeruginosa PAO1 PAO1-UW]	4.08	1	1	1	490	54.3885	5.08447
PA3549	alginate o-acetyltransferase AlgJ[Pseudomonas aeruginosa PAO1 PAO1-UW]	1.53	1	1	1	391	43.0802	5.51611
PA3552	ArnB[Pseudomonas aeruginosa PAO1 PAO1-UW]	4.71	1	1	1	382	41.841	7.89893
PA3553	ArnC[Pseudomonas aeruginosa PAO1 PAO1-UW]	2.36	1	1	1	339	37.2724	8.104
PA3554	ArnA[Pseudomonas aeruginosa PAO1 PAO1-UW]	7.4	3	3	7	662	74.3143	6.69775
PA3560	phosphotransferase system transporter fructose-specific IIBC component, FruA[Pseudomonas aeruginosa PAO1 PAO1-UW]	9.06	3	3	5	585	58.9475	8.14795
PA3561	1-phosphofructokinase[Pseudomonas aeruginosa PAO1 PAO1-UW]	16.56	3	3	7	314	33.3606	5.75732
PA3562	phosphotransferase system transporter enzyme I, FruI[Pseudomonas aeruginosa PAO1 PAO1-UW]	31.49	20	20	40	956	101.511	5.14795
PA3563	fructose transport system repressor FruR[Pseudomonas aeruginosa PAO1 PAO1-UW]	31.61	8	8	15	329	36.3472	6.45557
PA3566	conserved hypothetical protein[Pseudomonas aeruginosa PAO1 PAO1-UW]	15.46	2	2	2	97	11.1606	6.25244
PA3567	probable oxidoreductase[Pseudomonas aeruginosa PAO1 PAO1-UW]	41.25	11	11	35	337	36.6555	6.59521
PA3568	probable acetyl-coa synthetase[Pseudomonas aeruginosa PAO1 PAO1-UW]	29.46	12	12	56	628	68.9473	6.66846
PA3569	3-hydroxyisobutyrate dehydrogenase[Pseudomonas aeruginosa PAO1 PAO1-UW]	70.13	13	13	178	298	30.4666	6.29053
PA3570	methylmalonate-semialdehyde dehydrogenase[Pseudomonas aeruginosa PAO1 PAO1-UW]	69.62	28	30	517	497	53.6295	6.41748
PA3574	NalD[Pseudomonas aeruginosa PAO1 PAO1-UW]	23.58	3	3	5	212	24.5045	6.30322
PA3575	hypothetical protein[Pseudomonas aeruginosa PAO1 PAO1-UW]	13.64	2	2	7	176	19.1216	10.1548
PA3576	hypothetical protein[Pseudomonas aeruginosa PAO1 PAO1-UW]	7.86	1	1	2	140	14.3134	5.35107
PA3578	conserved hypothetical protein[Pseudomonas aeruginosa PAO1 PAO1-UW]	37.55	5	5	16	261	28.8877	5.24951
PA3579	probable carbohydrate kinase[Pseudomonas aeruginosa PAO1 PAO1-UW]	10.53	4	4	12	494	54.1734	5.84619
PA3582	glycerol kinase[Pseudomonas aeruginosa PAO1 PAO1-UW]	56.63	22	22	68	505	55.9311	6.02393
PA3583	glycerol-3-phosphate regulon repressor[Pseudomonas aeruginosa PAO1 PAO1-UW]	28.69	6	6	16	251	27.5513	5.65576
PA3584	glycerol-3-phosphate dehydrogenase[Pseudomonas aeruginosa PAO1 PAO1-UW]	55.27	26	26	126	512	57.0997	8.30908
PA3586	probable hydrolase[Pseudomonas aeruginosa PAO1 PAO1-UW]	2.74	1	1	1	328	35.5819	6.68311
PA3587	transcriptional regulator MetR[Pseudomonas aeruginosa PAO1 PAO1-UW]	26.8	7	7	17	306	34.1947	5.8335
PA3591	probable enoyl-CoA hydratase/isomerase[Pseudomonas aeruginosa PAO1 PAO1-UW]	2.26	0	1	6	265	28.267	6.68311
PA3598	conserved hypothetical protein[Pseudomonas aeruginosa PAO1 PAO1-UW]	5.9	1	1	1	271	29.5721	5.21143
PA3599	probable transcriptional regulator[Pseudomonas aeruginosa PAO1 PAO1-UW]	21.07	4	4	7	261	29.4111	5.71924
PA3602	conserved hypothetical protein[Pseudomonas aeruginosa PAO1 PAO1-UW]	23.32	10	10	28	536	58.749	7.73779
PA3604	response regulator ErdR[Pseudomonas aeruginosa PAO1 PAO1-UW]	53.46	10	10	34	217	23.5163	5.10986
PA3607	polyamine transport protein PotA[Pseudomonas aeruginosa PAO1 PAO1-UW]	6.34	2	2	2	363	39.9879	5.51611
PA3610	polyamine transport protein PotD[Pseudomonas aeruginosa PAO1 PAO1-UW]	7.63	1	1	1	354	39.2361	5.80811
PA3611	hypothetical protein[Pseudomonas aeruginosa PAO1 PAO1-UW]	44.12	4	4	20	136	14.9766	8.646
PA3613	hypothetical protein[Pseudomonas aeruginosa PAO1 PAO1-UW]	62.42	46	46	736	801	88.324	6.41748
PA3614	hypothetical protein[Pseudomonas aeruginosa PAO1 PAO1-UW]	54.39	24	24	107	467	51.8895	6.96143
PA3615	hypothetical protein[Pseudomonas aeruginosa PAO1 PAO1-UW]	39.61	16	16	78	356	40.4395	6.06201
PA3617	RecA protein[Pseudomonas aeruginosa PAO1 PAO1-UW]	66.18	19	19	104	346	36.8562	5.51611
PA3618	conserved hypothetical protein[Pseudomonas aeruginosa PAO1 PAO1-UW]	66.07	6	6	30	168	17.7039	5.31299
PA3620	DNA mismatch repair protein MutS[Pseudomonas aeruginosa PAO1 PAO1-UW]	24.8	18	18	68	855	94.9184	6.20166
PA3621	ferredoxin I[Pseudomonas aeruginosa PAO1 PAO1-UW]	14.95	2	2	8	107	12.1505	4.09424
PA3622	sigma factor RpoS[Pseudomonas aeruginosa PAO1 PAO1-UW]	42.51	9	10	39	334	38.212	5.38916
PA3623	conserved hypothetical protein[Pseudomonas aeruginosa PAO1 PAO1-UW]	26.26	6	6	14	297	30.8163	10.4185
PA3624	L-isoaspartate protein carboxylmethyltransferase type II[Pseudomonas aeruginosa PAO1 PAO1-UW]	49.29	8	8	37	211	23.3924	6.21436
PA3625	survival protein SurE[Pseudomonas aeruginosa PAO1 PAO1-UW]	47.79	8	8	35	249	26.3516	5.5542
PA3626	conserved hypothetical protein[Pseudomonas aeruginosa PAO1 PAO1-UW]	7.04	2	2	6	355	38.7581	6.80029
PA3627	2C-methyl-D-erythritol 2,4-cyclodiphosphate synthase[Pseudomonas aeruginosa PAO1 PAO1-UW]	43.31	6	6	38	157	16.6518	7.07861
PA3628	probable esterase[Pseudomonas aeruginosa PAO1 PAO1-UW]	31.1	7	7	14	283	31.2235	6.29053
PA3629	alcohol dehydrogenase class III[Pseudomonas aeruginosa PAO1 PAO1-UW]	41.62	15	15	111	370	39.183	5.69385
PA3633	4-diphosphocytidyl-2-C-methylerythritol synthase[Pseudomonas aeruginosa PAO1 PAO1-UW]	18.38	4	4	5	234	25.5972	5.50342
PA3635	enolase[Pseudomonas aeruginosa PAO1 PAO1-UW]	78.79	34	35	534	429	45.1671	5.19873
PA3636	2-dehydro-3-deoxyphosphooctonate aldolase[Pseudomonas aeruginosa PAO1 PAO1-UW]	57.3	18	18	124	281	31.1231	6.53662
PA3637	CTP synthase[Pseudomonas aeruginosa PAO1 PAO1-UW]	79.34	34	34	756	542	59.5806	5.65576
PA3638	conserved hypothetical protein[Pseudomonas aeruginosa PAO1 PAO1-UW]	9.05	2	2	4	442	48.6246	8.54346
PA3639	acetyl-coenzyme A carboxylase carboxyl transferase (alpha subunit)[Pseudomonas aeruginosa PAO1 PAO1-UW]	50.32	14	14	92	316	34.9248	5.47803
PA3640	DNA polymerase III, alpha chain[Pseudomonas aeruginosa PAO1 PAO1-UW]	43.9	44	44	239	1173	130.822	5.42725
PA3643	lipid A-disaccharide synthase[Pseudomonas aeruginosa PAO1 PAO1-UW]	4.23	1	1	2	378	41.2683	9.1001
PA3644	UDP-N-acetylglucosamine acyltransferase[Pseudomonas aeruginosa PAO1 PAO1-UW]	36.43	7	7	22	258	27.9923	7.04932
PA3645	(3R)-hydroxymyristoyl-[acyl carrier protein] dehydratase[Pseudomonas aeruginosa PAO1 PAO1-UW]	60.96	9	9	43	146	16.7627	7.45947
PA3646	UDP-3-O-[3-hydroxylauroyl] glucosamine N-acyltransferase[Pseudomonas aeruginosa PAO1 PAO1-UW]	41.64	10	10	38	353	36.1685	6.27783
PA3647	probable outer membrane protein precursor[Pseudomonas aeruginosa PAO1 PAO1-UW]	49.4	10	10	34	168	19.046	9.37842
PA3648	outer membrane protein Opr86[Pseudomonas aeruginosa PAO1 PAO1-UW]	58.97	33	33	441	797	88.2326	5.19873
PA3649	MucP[Pseudomonas aeruginosa PAO1 PAO1-UW]	3.56	1	1	1	450	48.5001	6.90283
PA3650	1-deoxy-d-xylulose 5-phosphate reductoisomerase[Pseudomonas aeruginosa PAO1 PAO1-UW]	19.44	6	6	14	396	42.4819	5.84619
PA3652	undecaprenyl pyrophosphate synthetase[Pseudomonas aeruginosa PAO1 PAO1-UW]	25.9	4	4	7	251	28.0224	7.44482
PA3653	ribosome recycling factor[Pseudomonas aeruginosa PAO1 PAO1-UW]	77.84	19	19	96	185	20.4727	6.11279
PA3654	uridylate kinase[Pseudomonas aeruginosa PAO1 PAO1-UW]	50.2	9	9	57	245	26.2555	5.70654
PA3655	elongation factor Ts[Pseudomonas aeruginosa PAO1 PAO1-UW]	84.78	37	37	562	289	30.6341	5.2876
PA3656	30S ribosomal protein S2[Pseudomonas aeruginosa PAO1 PAO1-UW]	74.8	22	22	181	246	27.3191	8.52881
PA3657	methionine aminopeptidase[Pseudomonas aeruginosa PAO1 PAO1-UW]	77.39	18	18	114	261	29.0678	6.31592
PA3658	protein-PII uridylyltransferase[Pseudomonas aeruginosa PAO1 PAO1-UW]	4.22	3	3	7	900	103.34	5.71924
PA3659	probable aminotransferase[Pseudomonas aeruginosa PAO1 PAO1-UW]	44.53	16	16	48	402	44.5168	5.75732
PA3664	conserved hypothetical protein[Pseudomonas aeruginosa PAO1 PAO1-UW]	67.83	9	9	35	115	13.1027	8.42627
PA3666	tetrahydrodipicolinate succinylase[Pseudomonas aeruginosa PAO1 PAO1-UW]	35.76	15	15	117	344	35.9509	6.07471
PA3667	probable pyridoxal-phosphate dependent enzyme[Pseudomonas aeruginosa PAO1 PAO1-UW]	30.92	12	12	27	401	43.2475	6.32861
PA3668	conserved hypothetical protein[Pseudomonas aeruginosa PAO1 PAO1-UW]	22.86	3	3	4	140	15.9172	6.37939
PA3669	hypothetical protein[Pseudomonas aeruginosa PAO1 PAO1-UW]	3.68	1	1	1	326	36.2425	9.64209
PA3670	hypothetical protein[Pseudomonas aeruginosa PAO1 PAO1-UW]	19.67	7	7	18	615	68.2647	5.52881
PA3672	probable ATP-binding component of ABC transporter[Pseudomonas aeruginosa PAO1 PAO1-UW]	17.26	4	4	6	307	33.4787	6.58057
PA3673	glycerol-3-phosphate acyltransferase[Pseudomonas aeruginosa PAO1 PAO1-UW]	23.14	15	15	35	834	94.7574	9.31982
PA3674	hypothetical protein[Pseudomonas aeruginosa PAO1 PAO1-UW]	67.42	7	7	105	132	14.3845	7.44482
PA3675	hypothetical protein[Pseudomonas aeruginosa PAO1 PAO1-UW]	24.34	6	6	17	226	23.6304	8.88037
PA3676	probable Resistance-Nodulation-Cell Division (RND) efflux transporter[Pseudomonas aeruginosa PAO1 PAO1-UW]	2.15	2	2	2	1025	113.205	6.88818
PA3677	probable Resistance-Nodulation-Cell Division (RND) efflux membrane fusion protein precursor[Pseudomonas aeruginosa PAO1 PAO1-UW]	12.26	4	4	12	367	40.1002	9.43701
PA3678	probable transcriptional regulator[Pseudomonas aeruginosa PAO1 PAO1-UW]	33.96	6	7	14	212	23.1359	6.30322
PA3680	conserved hypothetical protein[Pseudomonas aeruginosa PAO1 PAO1-UW]	28.35	4	4	5	261	27.8868	8.76318
PA3682	hypothetical protein[Pseudomonas aeruginosa PAO1 PAO1-UW]	54.74	11	11	60	274	29.1321	5.41455
PA3685	conserved hypothetical protein[Pseudomonas aeruginosa PAO1 PAO1-UW]	20.35	4	4	16	226	24.1655	5.14795
PA3686	adenylate kinase[Pseudomonas aeruginosa PAO1 PAO1-UW]	67.44	13	13	104	215	23.0931	6.43018
PA3687	phosphoenolpyruvate carboxylase[Pseudomonas aeruginosa PAO1 PAO1-UW]	47.84	35	35	197	878	97.7794	6.22705
PA3690	probable metal-transporting P-type ATPase[Pseudomonas aeruginosa PAO1 PAO1-UW]	42.3	27	28	213	740	78.6796	6.03662
PA3691	hypothetical protein[Pseudomonas aeruginosa PAO1 PAO1-UW]	31.34	7	7	38	134	14.4593	8.1333
PA3692	Lipotoxon F, LptF[Pseudomonas aeruginosa PAO1 PAO1-UW]	69.73	21	21	318	261	28.4966	9.43701
PA3693	conserved hypothetical protein[Pseudomonas aeruginosa PAO1 PAO1-UW]	28.32	3	3	6	173	18.2074	7.00537
PA3694	hypothetical protein[Pseudomonas aeruginosa PAO1 PAO1-UW]	24.3	2	2	2	107	11.7242	5.87158
PA3695	hypothetical protein[Pseudomonas aeruginosa PAO1 PAO1-UW]	14.95	4	4	8	301	33.2804	7.02002
PA3696	conserved hypothetical protein[Pseudomonas aeruginosa PAO1 PAO1-UW]	56.85	11	11	46	248	26.5344	5.65576
PA3697	hypothetical protein[Pseudomonas aeruginosa PAO1 PAO1-UW]	23.67	8	8	12	431	48.581	6.48096
PA3698	hypothetical protein[Pseudomonas aeruginosa PAO1 PAO1-UW]	53.55	7	7	41	183	20.3383	4.85596
PA3699	probable transcriptional regulator[Pseudomonas aeruginosa PAO1 PAO1-UW]	27.85	4	4	13	237	26.2968	5.69385
PA3700	lysyl-tRNA synthetase[Pseudomonas aeruginosa PAO1 PAO1-UW]	53.09	31	31	354	501	57.2932	5.37646
PA3702	WspR[Pseudomonas aeruginosa PAO1 PAO1-UW]	23.92	9	9	33	347	37.8634	5.84619
PA3703	probable methylesterase[Pseudomonas aeruginosa PAO1 PAO1-UW]	13.73	3	3	5	335	35.6568	6.56592
PA3704	probable chemotaxis sensor/effector fusion protein[Pseudomonas aeruginosa PAO1 PAO1-UW]	17.95	11	11	28	769	84.2729	5.17334
PA3705	hypothetical protein[Pseudomonas aeruginosa PAO1 PAO1-UW]	24.89	3	3	6	229	24.8918	5.57959
PA3707	hypothetical protein[Pseudomonas aeruginosa PAO1 PAO1-UW]	26.32	5	5	15	171	19.1631	7.25439
PA3708	probable chemotaxis transducer[Pseudomonas aeruginosa PAO1 PAO1-UW]	56.09	19	19	113	542	58.9913	5.0083
PA3710	probable GMC-type oxidoreductase[Pseudomonas aeruginosa PAO1 PAO1-UW]	1.26	1	1	2	557	60.5017	7.45947
PA3712	hypothetical protein[Pseudomonas aeruginosa PAO1 PAO1-UW]	47.19	9	9	38	231	24.7118	5.98584
PA3713	spermidine dehydrogenase, SpdH[Pseudomonas aeruginosa PAO1 PAO1-UW]	27.74	13	13	39	620	68.8188	6.72705
PA3715	hypothetical protein[Pseudomonas aeruginosa PAO1 PAO1-UW]	15.36	3	3	4	267	29.5158	5.69385
PA3716	hypothetical protein[Pseudomonas aeruginosa PAO1 PAO1-UW]	52.11	16	16	95	568	60.4659	4.55127
PA3717	probable peptidyl-prolyl cis-trans isomerase, FkbP-type[Pseudomonas aeruginosa PAO1 PAO1-UW]	10.62	1	1	1	113	12.6366	6.78564
PA3720	hypothetical protein[Pseudomonas aeruginosa PAO1 PAO1-UW]	14.89	1	1	2	141	15.5841	4.97021
PA3721	NalC[Pseudomonas aeruginosa PAO1 PAO1-UW]	12.21	2	2	2	213	23.5179	5.84619
PA3723	probable FMN oxidoreductase[Pseudomonas aeruginosa PAO1 PAO1-UW]	82.34	24	24	330	368	40.2939	6.30322
PA3724	elastase LasB[Pseudomonas aeruginosa PAO1 PAO1-UW]	79.52	41	41	2963	498	53.6535	6.75635
PA3725	single-stranded-DNA-specific exonuclease RecJ[Pseudomonas aeruginosa PAO1 PAO1-UW]	4.03	1	1	1	571	62.2178	5.96045
PA3726	conserved hypothetical protein[Pseudomonas aeruginosa PAO1 PAO1-UW]	32.4	5	5	18	179	20.5836	5.14795
PA3728	hypothetical protein[Pseudomonas aeruginosa PAO1 PAO1-UW]	21.19	31	31	108	1746	197.013	5.23682
PA3729	conserved hypothetical protein[Pseudomonas aeruginosa PAO1 PAO1-UW]	41.57	34	34	153	688	75.8361	5.22412
PA3730	hypothetical protein[Pseudomonas aeruginosa PAO1 PAO1-UW]	11.27	2	2	2	213	23.1587	5.60498
PA3731	conserved hypothetical protein[Pseudomonas aeruginosa PAO1 PAO1-UW]	39.39	7	7	13	231	24.8781	7.26904
PA3732	conserved hypothetical protein[Pseudomonas aeruginosa PAO1 PAO1-UW]	12.24	1	1	2	147	15.9491	4.28467
PA3733	hypothetical protein[Pseudomonas aeruginosa PAO1 PAO1-UW]	29.1	7	7	22	409	44.7381	6.06201
PA3734	hypothetical protein[Pseudomonas aeruginosa PAO1 PAO1-UW]	38.15	12	12	153	401	42.6503	8.1626
PA3735	threonine synthase[Pseudomonas aeruginosa PAO1 PAO1-UW]	55.86	18	18	114	469	51.7625	6.62451
PA3736	homoserine dehydrogenase[Pseudomonas aeruginosa PAO1 PAO1-UW]	41.47	12	12	84	434	46.1632	5.41455
PA3737	thiol:disulfide interchange protein DsbC[Pseudomonas aeruginosa PAO1 PAO1-UW]	35.12	6	6	25	242	26.0784	8.5874
PA3738	integrase/recombinase XerD[Pseudomonas aeruginosa PAO1 PAO1-UW]	4.7	1	1	1	298	33.6067	8.11865
PA3739	probable sodium/hydrogen antiporter[Pseudomonas aeruginosa PAO1 PAO1-UW]	3.11	1	1	1	611	65.5726	8.95361
PA3742	50S ribosomal protein L19[Pseudomonas aeruginosa PAO1 PAO1-UW]	70.69	12	12	106	116	13.0242	10.4038
PA3743	tRNA (guanine-N1)-methyltransferase[Pseudomonas aeruginosa PAO1 PAO1-UW]	14.29	3	3	6	252	28.3414	5.24951
PA3744	16S rRNA processing protein[Pseudomonas aeruginosa PAO1 PAO1-UW]	33.71	5	5	11	175	19.7772	5.021
PA3745	30S ribosomal protein S16[Pseudomonas aeruginosa PAO1 PAO1-UW]	65.06	6	6	37	83	9.19886	10.8726
PA3746	signal recognition particle protein Ffh[Pseudomonas aeruginosa PAO1 PAO1-UW]	32.17	10	10	32	457	49.3281	9.5542
PA3751	phosphoribosylglycinamide formyltransferase 2[Pseudomonas aeruginosa PAO1 PAO1-UW]	61.58	20	20	98	393	42.316	6.15088
PA3753	conserved hypothetical protein[Pseudomonas aeruginosa PAO1 PAO1-UW]	35.06	5	5	29	174	18.4974	6.94678
PA3754	hypothetical protein[Pseudomonas aeruginosa PAO1 PAO1-UW]	38.42	5	5	16	203	22.8407	4.86865
PA3755	conserved hypothetical protein[Pseudomonas aeruginosa PAO1 PAO1-UW]	10.33	1	1	3	184	20.8163	4.94482
PA3757	Transcriptional regulator of N-Acetylglucosamine catabolism operon[Pseudomonas aeruginosa PAO1 PAO1-UW]	14.98	2	2	2	247	27.4925	7.50342
PA3758	probable N-acetylglucosamine-6-phosphate deacetylase[Pseudomonas aeruginosa PAO1 PAO1-UW]	17.08	4	4	12	363	38.8061	6.46826
PA3759	probable aminotransferase[Pseudomonas aeruginosa PAO1 PAO1-UW]	29.12	6	6	15	340	36.1008	5.84619
PA3760	N-Acetyl-D-Glucosamine phosphotransferase system transporter[Pseudomonas aeruginosa PAO1 PAO1-UW]	4.04	2	2	9	842	89.1409	5.65576
PA3762	hypothetical protein[Pseudomonas aeruginosa PAO1 PAO1-UW]	26.67	2	2	9	105	11.6948	5.70654
PA3763	phosphoribosylformylglycinamidine synthase[Pseudomonas aeruginosa PAO1 PAO1-UW]	56.39	58	58	2139	1298	140.559	5.18604
PA3764	conserved hypothetical protein[Pseudomonas aeruginosa PAO1 PAO1-UW]	29.65	11	11	27	452	51.099	6.25244
PA3765	hypothetical protein[Pseudomonas aeruginosa PAO1 PAO1-UW]	15.46	3	3	3	194	20.8907	6.354
PA3768	probable metallo-oxidoreductase[Pseudomonas aeruginosa PAO1 PAO1-UW]	46.65	13	13	45	463	51.4162	6.62451
PA3769	GMP synthase[Pseudomonas aeruginosa PAO1 PAO1-UW]	57.9	32	32	335	525	57.9228	5.78271
PA3770	inosine-5'-monophosphate dehydrogenase[Pseudomonas aeruginosa PAO1 PAO1-UW]	86.3	43	43	515	489	51.6749	6.68311
PA3777	exodeoxyribonuclease VII large subunit[Pseudomonas aeruginosa PAO1 PAO1-UW]	7.84	3	3	3	459	51.2009	10.8579
PA3778	probable transcriptional regulator[Pseudomonas aeruginosa PAO1 PAO1-UW]	2.57	1	1	1	311	33.8982	8.92432
PA3779	hypothetical protein[Pseudomonas aeruginosa PAO1 PAO1-UW]	34.39	8	8	20	346	37.6731	5.56689
PA3782	probable transcriptional regulator[Pseudomonas aeruginosa PAO1 PAO1-UW]	3.47	1	1	1	317	34.6609	7.21045
PA3785	conserved hypothetical protein[Pseudomonas aeruginosa PAO1 PAO1-UW]	54.43	10	10	64	158	16.9895	6.80029
PA3787	conserved hypothetical protein[Pseudomonas aeruginosa PAO1 PAO1-UW]	34.4	6	6	11	282	30.7543	9.86182
PA3790	Putative copper transport outer membrane porin OprC precursor[Pseudomonas aeruginosa PAO1 PAO1-UW]	63.9	36	36	363	723	79.2539	6.45557
PA3792	2-isopropylmalate synthase[Pseudomonas aeruginosa PAO1 PAO1-UW]	49.83	21	21	73	592	65.7346	5.73193
PA3793	hypothetical protein[Pseudomonas aeruginosa PAO1 PAO1-UW]	10	1	1	4	110	12.4518	4.17041
PA3794	hypothetical protein[Pseudomonas aeruginosa PAO1 PAO1-UW]	16.56	2	2	3	151	15.9666	7.34229
PA3795	probable oxidoreductase[Pseudomonas aeruginosa PAO1 PAO1-UW]	47.15	9	9	39	316	34.7818	5.57959
PA3797	conserved hypothetical protein[Pseudomonas aeruginosa PAO1 PAO1-UW]	54.17	11	11	44	264	29.9771	5.88428
PA3798	probable aminotransferase[Pseudomonas aeruginosa PAO1 PAO1-UW]	28.53	10	10	22	382	42.5676	6.23975
PA3799	conserved hypothetical protein[Pseudomonas aeruginosa PAO1 PAO1-UW]	41.18	13	13	61	493	54.972	9.08545
PA3800	conserved hypothetical protein[Pseudomonas aeruginosa PAO1 PAO1-UW]	83.68	21	21	155	380	40.3721	5.50342
PA3801	conserved hypothetical protein[Pseudomonas aeruginosa PAO1 PAO1-UW]	71.5	12	12	42	214	23.0941	5.14795
PA3802	histidyl-tRNA synthetase[Pseudomonas aeruginosa PAO1 PAO1-UW]	54.55	18	18	65	429	47.4505	5.38916
PA3803	probable isoprenoid biosynthetic protein GcpE[Pseudomonas aeruginosa PAO1 PAO1-UW]	54.18	19	19	83	371	40.0311	6.46826
PA3804	hypothetical protein[Pseudomonas aeruginosa PAO1 PAO1-UW]	49.86	12	12	69	347	36.0806	5.18604
PA3805	type 4 fimbrial biogenesis protein PilF[Pseudomonas aeruginosa PAO1 PAO1-UW]	57.14	9	10	24	252	28.5197	7.18115
PA3806	conserved hypothetical protein[Pseudomonas aeruginosa PAO1 PAO1-UW]	26.39	7	7	26	379	41.6733	8.26514
PA3807	nucleoside diphosphate kinase[Pseudomonas aeruginosa PAO1 PAO1-UW]	83.22	12	12	291	143	15.582	5.63037
PA3809	ferredoxin [2Fe-2S][Pseudomonas aeruginosa PAO1 PAO1-UW]	34.82	3	3	12	112	12.2328	4.41162
PA3810	heat shock protein HscA[Pseudomonas aeruginosa PAO1 PAO1-UW]	52.34	25	25	158	619	66.4056	4.99561
PA3812	probable iron-binding protein IscA[Pseudomonas aeruginosa PAO1 PAO1-UW]	32.71	5	5	17	107	11.5617	4.90674
PA3813	probable iron-binding protein IscU[Pseudomonas aeruginosa PAO1 PAO1-UW]	42.97	6	6	36	128	13.744	5.97314
PA3814	L-cysteine desulfurase (pyridoxal phosphate-dependent)[Pseudomonas aeruginosa PAO1 PAO1-UW]	62.13	21	21	80	404	44.6387	6.02393
PA3815	IscR[Pseudomonas aeruginosa PAO1 PAO1-UW]	6.13	1	1	2	163	17.842	6.85889
PA3816	O-acetylserine synthase[Pseudomonas aeruginosa PAO1 PAO1-UW]	49.61	12	12	42	258	27.8732	6.53662
PA3817	probable methyltransferase[Pseudomonas aeruginosa PAO1 PAO1-UW]	35.02	6	6	12	257	28.4757	6.22705
PA3818	extragenic suppressor protein SuhB[Pseudomonas aeruginosa PAO1 PAO1-UW]	45.02	17	17	44	271	29.5032	6.65381
PA3819	conserved hypothetical protein[Pseudomonas aeruginosa PAO1 PAO1-UW]	56.04	9	9	36	182	18.9288	8.98291
PA3820	secretion protein SecF[Pseudomonas aeruginosa PAO1 PAO1-UW]	26.14	6	6	46	306	33.0206	4.98291
PA3821	secretion protein SecD[Pseudomonas aeruginosa PAO1 PAO1-UW]	42.9	23	23	219	620	67.6322	8.89502
PA3822	conserved hypothetical protein[Pseudomonas aeruginosa PAO1 PAO1-UW]	41.96	5	5	75	112	11.8544	8.99756
PA3823	queuine tRNA-ribosyltransferase[Pseudomonas aeruginosa PAO1 PAO1-UW]	12.9	5	5	9	372	41.1787	6.88818
PA3824	S-adenosylmethionine:trna ribosyltransferase-isomerase[Pseudomonas aeruginosa PAO1 PAO1-UW]	17	4	4	21	347	38.1367	6.48096
PA3825	hypothetical protein[Pseudomonas aeruginosa PAO1 PAO1-UW]	9.13	3	3	4	526	58.2726	6.02393
PA3826	hypothetical protein[Pseudomonas aeruginosa PAO1 PAO1-UW]	22.42	2	2	6	165	18.902	9.71533
PA3827	conserved hypothetical protein[Pseudomonas aeruginosa PAO1 PAO1-UW]	9.01	4	4	20	355	39.175	8.99756
PA3828	conserved hypothetical protein[Pseudomonas aeruginosa PAO1 PAO1-UW]	9.41	3	3	10	372	41.2863	9.45166
PA3831	leucine aminopeptidase[Pseudomonas aeruginosa PAO1 PAO1-UW]	66.46	38	38	379	495	52.2988	8.48486
PA3832	DNA polymerase III, chi subunit[Pseudomonas aeruginosa PAO1 PAO1-UW]	15.49	2	2	3	142	16.0992	5.84619
PA3834	valyl-tRNA synthetase[Pseudomonas aeruginosa PAO1 PAO1-UW]	45.37	37	37	345	950	107.64	5.5542
PA3836	hypothetical protein[Pseudomonas aeruginosa PAO1 PAO1-UW]	76.31	20	20	151	325	34.1991	8.1333
PA3838	probable ATP-binding component of ABC transporter[Pseudomonas aeruginosa PAO1 PAO1-UW]	35.61	6	6	13	264	28.426	6.96143
PA3839	probable sodium:sulfate symporter[Pseudomonas aeruginosa PAO1 PAO1-UW]	5.25	1	1	1	610	65.1546	8.42627
PA3844	hypothetical protein[Pseudomonas aeruginosa PAO1 PAO1-UW]	52.71	10	10	28	203	22.781	5.13525
PA3846	hypothetical protein[Pseudomonas aeruginosa PAO1 PAO1-UW]	53.33	7	7	59	180	19.8795	5.46533
PA3848	hypothetical protein[Pseudomonas aeruginosa PAO1 PAO1-UW]	53.66	22	22	145	451	50.5162	8.25049
PA3849	conserved hypothetical protein[Pseudomonas aeruginosa PAO1 PAO1-UW]	39.22	10	10	49	334	37.9069	5.41455
PA3852	hypothetical protein[Pseudomonas aeruginosa PAO1 PAO1-UW]	30.55	10	10	66	311	33.9574	5.64307
PA3853	probable transferase[Pseudomonas aeruginosa PAO1 PAO1-UW]	16.59	3	3	3	229	25.5604	9.49561
PA3855	hypothetical protein[Pseudomonas aeruginosa PAO1 PAO1-UW]	27.04	6	6	13	233	26.2696	7.81104
PA3856	hypothetical protein[Pseudomonas aeruginosa PAO1 PAO1-UW]	11.88	2	2	5	160	18.3153	9.61279
PA3858	probable amino acid-binding protein[Pseudomonas aeruginosa PAO1 PAO1-UW]	55.13	19	19	79	341	37.0199	7.72314
PA3859	carboxylesterase[Pseudomonas aeruginosa PAO1 PAO1-UW]	50.23	7	7	85	215	23.406	5.24951
PA3860	probable AMP-binding enzyme[Pseudomonas aeruginosa PAO1 PAO1-UW]	25.16	10	10	22	632	68.9439	6.21436
PA3861	ATP-dependent RNA helicase RhlB[Pseudomonas aeruginosa PAO1 PAO1-UW]	39.29	13	13	41	397	44.2279	6.34131
[truncated: 1,044 more rows]

## Sheet: Quant. Proteins
Accession	Peptide	Peptides used	Confidence	Anova (p)	Description	Normalized abundance								Relative Standard Deviation (RSD)
	count	for quantitation	score			UC1	UC2	UC3	AC1	AC2	AC3	AC/UC Ratio		UC samples	AC samples			UC samples	AC samples
PA0002	6	6	21.3858	0.0261616	DNA polymerase III, beta chain	1.43896e+07	1.68913e+07	1.48222e+07	1.9235e+07	1.97486e+07	2.45972e+07	1.3791		0.0870078	0.139606		Mean	0.216603	0.23205
PA0011	4	4	11.6202	4.17547e-05	2-OH-lauroyltransferase	1.49127e+06	2.04796e+06	2.82074e+06	39079.3	28779.6	38749.8	0.0167624		0.314933	0.164726		Median	0.15999	0.177104
PA0017	2	2	7.34455	0.000486846	conserved hypothetical protein	300694	416860	436587	73383.3	86234.2	59211	0.189603		0.190865	0.185309		SEM	0.00661126	0.00623171
PA0020	6	5	22.7109	0.00965401	hypothetical protein	7.52619e+06	5.55586e+06	7.12345e+06	3.52579e+06	2.37389e+06	3.59461e+06	0.469886		0.154558	0.216693		n	865	865
PA0023	9	8	32.6997	0.00163184	quinone oxidoreductase	1.95697e+07	2.23583e+07	2.25687e+07	3.00408e+07	3.09519e+07	3.1017e+07	1.42658		0.0778663	0.0177953
PA0024	2	2	7.42161	0.0100662	coproporphyrinogen III oxidase, aerobic	5.19255e+06	5.69705e+06	5.3359e+06	4.50992e+06	4.04372e+06	4.54559e+06	0.807323		0.0480662	0.0641315
PA0025	2	2	7.39641	0.000759673	shikimate dehydrogenase	815870	775818	811756	2.15077e+06	1.57994e+06	1.86552e+06	2.32842		0.0275013	0.153005
PA0036	2	2	11.165	0.00288125	tryptophan synthase beta chain	660550	763707	1.47663e+06	13310.2	65974.6	30525.7	0.0378541		0.459572	0.73362
PA0049	3	3	12.4996	0.0212664	hypothetical protein	9.09435e+06	1.98351e+06	1.93196e+06	382139	640533	302600	0.101867		0.950146	0.399945
PA0052	2	2	4.9067	0.0158999	hypothetical protein	149332	109594	91176.4	246679	547539	689119	4.23687		0.254686	0.456973
PA0055	4	4	16.4092	0.00280588	hypothetical protein	2.01115e+07	2.26465e+07	1.98301e+07	3.77362e+07	3.0419e+07	3.52785e+07	1.65261		0.0743544	0.108003
PA0059	3	3	16.5914	0.0114632	osmotically inducible protein OsmC	9.48373e+06	6.94409e+06	7.14534e+06	1.57269e+07	1.76949e+07	1.21703e+07	1.93406		0.179665	0.18425
PA0102	3	3	11.1328	0.00753194	probable carbonic anhydrase	1.04647e+07	9.4289e+06	9.4075e+06	1.77273e+07	1.3266e+07	1.53687e+07	1.58226		0.0618709	0.144422
PA0118	2	2	6.22955	4.7767e-06	hypothetical protein	494943	527102	503413	210476	202842	216314	0.41275		0.0327809	0.0321908
PA0130	6	6	36.1904	0.00621642	3-Oxopropanoate dehydrogenase	1.1059e+07	1.47395e+07	1.44138e+07	2.88672e+06	5.61308e+06	4.62509e+06	0.326389		0.152001	0.315496
PA0132	2	2	5.56463	0.0136867	Beta-alanine:pyruvate transaminase	317953	176567	303630	118183	89157.4	115569	0.404572		0.292519	0.149175
PA0139	9	9	27.9298	0.0242709	alkyl hydroperoxide reductase subunit C	1.29693e+08	1.06219e+08	1.1911e+08	1.61979e+08	1.40994e+08	1.71885e+08	1.33754		0.0993372	0.0996491
PA0140	2	2	6.58331	0.0108397	alkyl hydroperoxide reductase subunit F	720829	819935	712199	1.36896e+06	1.58291e+06	1.05952e+06	1.78049		0.0797163	0.196796
PA0141	11	10	40.1486	0.00176279	conserved hypothetical protein	1.36115e+07	9.18289e+06	9.21814e+06	3.60027e+06	2.46015e+06	2.6528e+06	0.272181		0.238666	0.210124
PA0143	3	3	12.0076	0.0102467	purine nucleosidase Nuh	7.15954e+07	1.56594e+07	4.22231e+07	3.79869e+06	4.93578e+06	4.9718e+06	0.105858		0.64829	0.146022
PA0157	5	5	18.3468	0.000751223	Resistance-Nodulation-Cell Division (RND) triclosan efflux membrane fusion protein, TriB	2.09479e+06	2.29776e+06	2.3548e+06	4.44238e+06	4.36084e+06	3.72204e+06	1.85632		0.0607617	0.0944799
PA0173	4	3	13.4673	0.00257631	probable methylesterase	1.85748e+06	2.25674e+06	2.00002e+06	111140	364670	186629	0.108344		0.0992761	0.589529
PA0176	4	4	12.7683	0.00229448	aerotaxis transducer Aer2	1.58092e+07	1.01207e+07	1.24421e+07	3.61588e+06	4.95028e+06	3.67887e+06	0.319114		0.223617	0.184457
PA0178	5	5	15.3624	0.00895855	probable two-component sensor	2.6451e+07	2.35076e+07	2.15032e+07	4.31088e+07	7.09486e+07	4.65881e+07	2.24799		0.104475	0.283276
PA0179	4	4	16.8164	0.00560845	probable two-component response regulator	1.39453e+06	3.8233e+06	1.67525e+06	1.42101e+07	1.13142e+07	1.05853e+07	5.23852		0.578255	0.159293
PA0180	6	4	18.2601	0.000806894	chemotactic transducer for trichloroethylene [positive chemotaxis], CttP	541417	783625	1.15435e+06	1.33332e+07	2.11925e+07	9.66355e+06	17.8226		0.373526	0.39987
PA0195	6	6	25.4852	0.00309245	putative NAD(P) transhydrogenase, subunit alpha part 1	5.45817e+06	6.18396e+06	5.78246e+06	8.6903e+06	1.09617e+07	9.21285e+06	1.65656		0.0625974	0.123639
PA0212	5	5	15.2118	0.003109	malonate decarboxylase gamma subunit	3.27017e+06	3.82649e+06	3.29495e+06	777377	976467	1.45145e+06	0.30845		0.090732	0.324137
PA0243	2	2	7.55883	0.000715035	probable transcriptional regulator	330968	386779	327020	52795	22979.6	32226.7	0.103374		0.095966	0.423932
PA0265	9	8	42.0051	0.00395521	succinate-semialdehyde dehydrogenase	1.75663e+07	1.66159e+07	1.41949e+07	2.59964e+07	2.59353e+07	3.16022e+07	1.72672		0.1078	0.116872
PA0266	17	16	84.5196	0.0120438	4-aminobutyrate aminotransferase	6.35777e+07	8.81953e+07	6.90678e+07	1.73801e+07	3.38629e+07	3.13782e+07	0.374121		0.175552	0.322665
PA0269	2	2	9.28395	0.000277767	conserved hypothetical protein	4.49927e+06	6.90282e+06	4.06837e+06	3.5194e+07	4.23936e+07	4.114e+07	7.67447		0.296182	0.0971853
PA0270	3	3	11.3407	0.000975509	hypothetical protein	104979	235228	108099	1.67504e+06	3.2945e+06	2.55387e+06	16.7819		0.497306	0.323274
PA0283	2	2	7.74319	0.00116058	sulfate-binding protein precursor	637968	326265	1.06445e+06	35592	20408.9	22389.1	0.0386408		0.548006	0.315879
PA0291	4	4	13.4394	0.0216779	Anaerobically-induced outer membrane porin OprE precursor	1.80811e+07	1.67955e+07	2.13683e+07	1.28968e+07	1.33246e+07	1.49701e+07	0.73236		0.125786	0.0797207
PA0292	7	7	24.9906	0.00332668	agmatine deiminase	7.61685e+06	7.56563e+06	6.68709e+06	1.0371e+07	9.80602e+06	9.52664e+06	1.35822		0.071694	0.0434454
PA0295	3	3	8.92305	0.0244179	probable periplasmic polyamine binding protein	481676	317402	535526	2.73171e+06	1.03018e+06	1.14569e+06	3.67718		0.255412	0.581216
PA0299	10	10	43.6612	0.000749413	Polyamine:pyruvate transaminase	3.78224e+07	5.28072e+07	5.52182e+07	4.67457e+06	8.59076e+06	6.95897e+06	0.138667		0.193865	0.291798
PA0300	13	13	50.662	8.63214e-05	polyamine transport protein	9.65155e+07	1.06413e+08	1.06198e+08	3.54063e+07	3.78282e+07	4.23016e+07	0.37375		0.0548636	0.0908323
PA0308	3	3	8.58561	0.00240155	hypothetical protein	284538	506791	405765	65493.6	66641.9	31969.6	0.137086		0.278873	0.360043
PA0309	4	4	13.1914	0.0247111	hypothetical protein	1.02032e+07	4.62552e+07	2.09707e+07	1.24909e+08	1.16572e+08	8.20581e+07	4.17853		0.717046	0.210662
PA0315	4	4	16.4759	3.40716e-05	hypothetical protein	3.57182e+06	2.81298e+06	3.54411e+06	2.09651e+07	2.03329e+07	2.38544e+07	6.56188		0.130026	0.0864489
PA0316	19	19	85.0648	0.000728897	D-3-phosphoglycerate dehydrogenase	5.87687e+07	6.3175e+07	6.76457e+07	2.84757e+07	3.02803e+07	3.52474e+07	0.495827		0.0702341	0.111914
PA0317	4	4	10.8431	0.0118179	hypothetical protein	4.46828e+06	5.92465e+06	5.15972e+06	7.19031e+06	7.71274e+06	7.43176e+06	1.43608		0.140521	0.0351195
PA0318	2	2	3.79552	0.00150724	conserved hypothetical protein	678511	594553	537146	1.08638e+06	1.33038e+06	1.19372e+06	1.99451		0.117826	0.101614
PA0329	7	7	28.9869	0.0107988	conserved hypothetical protein	1.84498e+07	1.5772e+07	1.39943e+07	3.60166e+07	2.44629e+07	2.95695e+07	1.86761		0.139551	0.192887
PA0331	3	3	10.5206	0.0024618	threonine dehydratase, biosynthetic	1.26188e+06	1.69709e+06	1.97251e+06	602498	674311	545698	0.369565		0.217965	0.106094
PA0335	2	2	4.88399	0.00866327	hypothetical protein	1.31175e+06	1.01579e+06	1.08195e+06	1.58386e+06	1.74719e+06	1.80416e+06	1.50615		0.136678	0.0668031
PA0354	2	2	6.01971	0.00321271	conserved hypothetical protein	490495	617372	798509	102522	118367	47072	0.14056		0.243606	0.419121
PA0361	2	2	6.43946	0.0430998	probable gamma-glutamyltranspeptidase precursor	337983	158799	308552	2626.05		759.436	0.00420382		0.357948	0.779737
PA0363	2	2	5.23009	0.0191573	phosphopantetheine adenylyltransferase	1.98792e+06	2.05312e+06	1.38752e+06	2.89288e+06	3.87538e+06	4.97595e+06	2.16341		0.202769	0.266197
PA0366	2	2	11.2904	0.00728495	probable aldehyde dehydrogenase	2.09106e+06	2.36067e+06	2.21765e+06	298702	410943	841946	0.232644		0.0606763	0.5545
PA0372	6	6	19.6309	0.00298266	probable zinc protease	3.24105e+06	3.22281e+06	2.8695e+06	6.36531e+06	8.52722e+06	5.82341e+06	2.21956		0.0673229	0.20716
PA0373	3	3	12.8885	0.0114	signal recognition particle receptor FtsY	2.0798e+07	1.46325e+07	1.2611e+07	1.81894e+06	5.72929e+06	2.87389e+06	0.21694		0.266317	0.582341
PA0374	5	5	26.6193	0.00336163	cell division protein FtsE	3.26102e+06	3.95811e+06	3.71963e+06	415857	347796	945296	0.156229		0.0971666	0.574202
PA0382	3	3	9.88212	0.00155819	DNA mismatch repair protein MicA	1.06322e+06	1.05175e+06	757501	3243.39	9038.48	25559.2	0.0131737		0.180984	0.918014
PA0388	7	7	22.6924	6.76666e-05	hypothetical protein	1.39647e+07	1.61273e+07	1.37946e+07	5.06772e+07	4.38231e+07	5.06793e+07	3.30806		0.0888949	0.0817851
PA0393	2	2	6.83331	0.0158597	pyrroline-5-carboxylate reductase	1.3241e+06	1.04113e+06	1.00679e+06	1.69192e+06	1.92194e+06	2.54151e+06	1.82542		0.154923	0.214168
PA0396	2	2	6.38558	0.00738255	twitching motility protein PilU	262938	252822	342264	88239.4	118014	54369.7	0.303748		0.171257	0.366554
PA0400	9	9	43.3583	3.84924e-05	probable cystathionine gamma-lyase	2.93624e+07	3.50682e+07	3.56069e+07	8.65866e+06	9.139e+06	9.33176e+06	0.271193		0.10377	0.0383319
PA0401	5	5	18.2477	0.000457049	noncatalytic dihydroorotase-like protein	6.12379e+06	5.80736e+06	6.24104e+06	8.99902e+06	9.33821e+06	8.43565e+06	1.47329		0.0370349	0.0510849
PA0402	3	3	13.6853	0.00910487	aspartate carbamoyltransferase	2.77895e+06	3.93316e+06	3.21073e+06	2.02534e+06	2.06112e+06	1.82596e+06	0.595839		0.176312	0.0642935
PA0407	3	2	12.7806	0.00454781	glutathione synthetase	350924	369668	216715	49802.4	83179.2	34546.3	0.178733		0.267014	0.445408
PA0408	4	4	12.7838	0.00253251	twitching motility protein PilG	907152	801087	657511	4.97192e+06	2.65923e+06	2.89982e+06	4.45143		0.158879	0.362213
PA0409	3	3	11.2393	0.0058749	twitching motility protein PilH	695383	238071	375874	2.37444e+06	3.44293e+06	6.18473e+06	9.16661		0.537517	0.491271
PA0411	5	4	15.1281	0.010843	twitching motility protein PilJ	1.38586e+06	2.03795e+06	3.53991e+06	3.36983e+07	1.91573e+07	8.93388e+06	8.87304		0.475872	0.604218
PA0420	3	3	9.32461	0.00850513	adenosylmethionine-8-amino-7-oxononanoate aminotransferase	1.5466e+06	1.56214e+06	1.24594e+06	762391	986340	746160	0.572921		0.122792	0.161404
PA0421	5	5	15.5893	0.000213582	hypothetical protein	3.80874e+06	4.10188e+06	4.267e+06	2.28859e+06	2.165e+06	2.40177e+06	0.562948		0.0571768	0.0518227
PA0423	8	8	38.0934	0.00863871	PasP	6.5373e+07	4.60617e+07	4.49663e+07	1.00707e+08	1.10674e+08	1.53701e+08	2.33427		0.220178	0.231429
PA0425	3	2	7.71137	0.00959708	Resistance-Nodulation-Cell Division (RND) multidrug efflux membrane fusion protein MexA precursor	1.14922e+07	1.26418e+07	1.26763e+07	2.65947e+07	2.04607e+07	1.79855e+07	1.76692		0.0549222	0.204439
PA0426	4	4	9.96135	0.0158497	Resistance-Nodulation-Cell Division (RND) multidrug efflux transporter MexB	77621.7	410430	929478	1.16105e+07	1.06784e+07	4.00737e+06	18.5508		0.908569	0.473094
PA0427	9	9	27.5934	0.000283125	Major intrinsic multiple antibiotic resistance efflux outer membrane protein OprM precursor	1.82499e+07	1.64232e+07	1.64498e+07	2.95491e+07	2.77995e+07	2.72966e+07	1.65572		0.0614449	0.0419055
PA0428	10	9	38.6479	0.000557332	probable ATP-dependent RNA helicase	2.54775e+07	4.47611e+07	3.89256e+07	2.0902e+06	2.53025e+06	1.1297e+06	0.0526744		0.271767	0.373666
PA0429	2	2	10.1443	0.0115495	hypothetical protein	833092	296975	1.66449e+06	83287.4	73596.3	34410.3	0.0684524		0.739705	0.405857
PA0432	9	7	33.0879	0.00605248	S-adenosyl-L-homocysteine hydrolase	3.66462e+07	3.73159e+07	3.93706e+07	2.08914e+07	2.46119e+07	2.76083e+07	0.645106		0.0375802	0.138076
PA0437	3	3	12.0631	0.00440967	cytosine deaminase	1.86437e+06	1.4177e+06	1.33828e+06	362506	654844	462538	0.320298		0.184146	0.301191
PA0447	15	15	63.6498	0.00918328	glutaryl-CoA dehydrogenase	4.40415e+07	5.93343e+07	5.87234e+07	8.41567e+07	8.51183e+07	8.55066e+07	1.57176		0.160241	0.00818327
PA0456	5	4	16.8407	0.00726066	probable cold-shock protein	839557	664140	463755	2.60846e+06	1.7818e+06	1.64379e+06	3.06694		0.286725	0.259377
PA0459	17	14	50.4414	0.00914625	probable ClpA/B protease ATP binding subunit	3.07211e+08	2.28742e+08	2.41913e+08	1.40757e+08	1.59508e+08	1.13823e+08	0.532338		0.162064	0.166372
PA0462	11	9	32.8865	0.00114494	hypothetical protein	1.53571e+06	1.85713e+06	1.25091e+06	5.1692e+06	6.87525e+06	8.21353e+06	4.36242		0.195939	0.225965
PA0468	3	3	10.515	0.00401089	hypothetical protein	2.47898e+06	1.46887e+06	1.9684e+06	4.57475e+06	5.09381e+06	5.63977e+06	2.5875		0.256109	0.104368
PA0469	2	2	5.3331	0.0183426	hypothetical protein	1.38744e+06	1.68571e+06	1.75472e+06	2.68801e+06	2.09607e+06	2.82605e+06	1.57629		0.121299	0.152874
PA0484	2	2	9.72386	0.00900354	conserved hypothetical protein	1.24889e+06	1.53012e+06	1.74811e+06	2.64273e+06	2.56498e+06	3.46968e+06	1.91675		0.165849	0.173345
PA0486	2	2	6.36534	0.0135819	conserved hypothetical protein	210528	61565.5	45105.4	4.3101e+06	6.19968e+06	702401	35.3475		0.861865	0.74732
PA0487	4	4	13.3637	6.29305e-05	probable molybdenum transport regulator	1.37697e+06	1.2616e+06	1.6444e+06	11431.2	13356.5	5455.17	0.00706118		0.137546	0.4087
PA0506	4	4	12.72	0.00648335	probable acyl-CoA dehydrogenase	8.40744e+07	5.9526e+07	6.27594e+07	1.16265e+08	1.48532e+08	1.46373e+08	1.99249		0.193904	0.131615
PA0519	17	16	63.2567	0.00170657	nitrite reductase precursor	1.21752e+07	1.39687e+07	8.16185e+06	3.47548e+06	2.92076e+06	3.05026e+06	0.275362		0.260013	0.09216
PA0534	4	3	14.4022	0.0107347	FAD-dependent oxidoreductase	4.6601e+06	4.84681e+06	3.62228e+06	2.91688e+06	2.89248e+06	2.69445e+06	0.647702		0.150746	0.0430365
PA0546	8	8	29.4306	0.000774744	methionine adenosyltransferase	2.05258e+07	2.07474e+07	2.11868e+07	4.28534e+07	3.99637e+07	3.41572e+07	1.87278		0.0161566	0.113586
PA0548	6	6	18.6572	0.00123987	transketolase	7.0751e+07	8.05111e+07	8.37688e+07	1.40175e+08	1.6786e+08	1.39863e+08	1.9057		0.086467	0.107669
PA0552	8	8	30.3583	5.80047e-05	phosphoglycerate kinase	3.85136e+07	3.94377e+07	3.8407e+07	5.9308e+07	6.16471e+07	6.46069e+07	1.59475		0.0146133	0.0429313
PA0555	12	12	45.7229	7.69487e-05	fructose-1,6-bisphosphate aldolase	4.62447e+07	4.76754e+07	4.35731e+07	8.11538e+07	7.79352e+07	8.40838e+07	1.76862		0.0454315	0.0379414
PA0565	2	2	5.80915	0.00247233	conserved hypothetical protein	24782.7	49759.5	10984.3	478562	425873	505399	16.4842		0.689412	0.0860891
PA0572	56	55	220.026	0.00353661	hypothetical protein	1.97915e+09	5.23264e+08	6.58493e+08	4.92862e+07	7.97198e+07	5.68491e+07	0.058798		0.763419	0.255772
PA0576	10	9	28.419	0.003243	sigma factor RpoD	6.94455e+07	5.38595e+07	5.18151e+07	2.16172e+07	2.91655e+07	2.70545e+07	0.444479		0.165197	0.150096
PA0578	2	2	5.15828	0.0332984	conserved hypothetical protein		105.925	3960.51	157915	256928	396851	199.608		1.34054	0.443702
PA0586	2	2	8.92457	0.00728928	conserved hypothetical protein	704039	1.11347e+06	4.08644e+06	68175.4	117083	98058.6	0.0479878		0.938027	0.261058
PA0591	3	3	10.777	0.000139981	conserved hypothetical protein	247141	443731	307255	3.80024e+06	3.65551e+06	4.03968e+06	11.517		0.302776	0.0506345
PA0592	5	5	23.7949	0.00586148	rRNA (adenine-N6,N6)-dimethyltransferase	2.97372e+06	2.92323e+06	3.47232e+06	405486	185938	62384.3	0.0697822		0.0971782	0.797364
PA0594	8	6	31.9717	0.000448533	peptidyl-prolyl cis-trans isomerase SurA	1.20403e+07	1.40922e+07	1.28142e+07	2.53844e+07	2.34085e+07	2.25975e+07	1.83303		0.0798183	0.0602376
PA0595	6	4	14.5884	0.0192158	organic solvent tolerance protein OstA precursor	1.2796e+07	9.43203e+06	1.08785e+07	1.57128e+07	2.16336e+07	1.70243e+07	1.64229		0.152911	0.171584
PA0596	8	6	31.4316	9.89825e-05	hypothetical protein	4.84353e+06	7.76061e+06	5.53942e+06	488258	503897	383355	0.0758125		0.251916	0.142962
PA0603	2	2	7.7595	0.00374	probable ATP-binding component of ABC transporter	390034	387850	369697	816759	651802	996160	2.14775		0.0291864	0.209634
PA0622	12	11	47.4238	0.000349532	probable bacteriophage protein	2.05798e+07	1.38055e+07	1.29063e+07	1.45387e+06	1.02817e+06	1.75354e+06	0.0895631		0.266105	0.258174
PA0623	2	2	7.64279	0.00744699	probable bacteriophage protein	4.20174e+06	2.22453e+06	2.50224e+06	1.0791e+06	780426	619575	0.277662		0.359664	0.282179
PA0652	5	5	19.2175	1.09364e-05	transcriptional regulator Vfr	8.29956e+06	8.40953e+06	1.03734e+07	579069	633497	495693	0.0630762		0.129258	0.121891
PA0660	2	2	9.05599	0.0289198	hypothetical protein	1.73421e+06	1.80538e+06	1.58167e+06	1.94975e+06	2.34388e+06	2.48484e+06	1.32359		0.066953	0.122749
PA0668	3	2	10.8611	0.023924	tyrosyl-tRNA synthetase 2	2.58089e+06	823145	3.19215e+06	193964	215645	548678	0.145279		0.559355	0.622457
PA0672	9	9	27.7276	0.00307554	heme oxygenase	1.98795e+06	1.80399e+06	1.17003e+06	7.5193e+06	1.74692e+07	1.81916e+07	8.70222		0.259433	0.414363
PA0704	2	2	4.83446	0.00133126	probable amidase	1.40759e+06	1.50664e+06	1.36246e+06	1.91684e+06	1.82034e+06	1.94089e+06	1.32768		0.0517326	0.0337109
PA0705	4	3	10.3298	0.00028906	alpha-1,6-rhamnosyltransferase MigA	1.30607e+06	936994	1.32094e+06	278181	231746	273922	0.219935		0.183086	0.0982391
PA0715	2	2	7.29114	0.017645	hypothetical protein	648976	475786	672329	93736.7	89895.3	13808.1	0.109867		0.179239	0.684949
PA0744	3	2	8.77317	0.016871	probable enoyl-CoA hydratase/isomerase	908792	1.0734e+06	1.00278e+06	1.92402e+06	1.43019e+06	1.38703e+06	1.58837		0.0829965	0.188782
PA0750	2	2	5.06769	0.0282104	uracil-DNA glycosylase	1.78324e+06	1.47188e+06	1.25305e+06	632908	712099	1.07375e+06	0.536527		0.177301	0.291494
PA0754	3	3	12.8123	0.0066866	hypothetical protein	2.77562e+06	2.20857e+06	2.3695e+06	4.24536e+06	3.55287e+06	4.56177e+06	1.68079		0.119215	0.125242
PA0759	2	2	5.33263	0.0149814	conserved hypothetical protein	365377	364094	538740	770002	682371	912067	1.86439		0.237651	0.147077
PA0762	3	3	6.25279	0.00230806	sigma factor AlgU	39086.3	14390.6	6653.87	499033	893046	1.18841e+06	42.9145		0.845112	0.402088
PA0763	5	5	26.018	2.33783e-05	anti-sigma factor MucA	302768	388425	430549	3.93924e+06	4.2902e+06	4.12489e+06	11.0135		0.174144	0.0426364
PA0764	4	4	15.329	0.000361046	negative regulator for alginate biosynthesis MucB	1.59501e+06	1.46049e+06	1.62788e+06	2.87726e+06	2.93121e+06	3.36916e+06	1.95961		0.0568097	0.0881851
PA0771	3	3	10.7827	0.00380456	GTP-binding protein Era	3.16742e+06	2.78921e+06	1.75872e+06	676153	650598	886790	0.286901		0.283495	0.175673
PA0779	2	2	5.6481	0.0125743	AsrA	1.16222e+06	1.32723e+06	2.97621e+06	165445	293455	451875	0.166636		0.550569	0.472621
PA0782	13	13	43.7548	0.00091116	proline dehydrogenase PutA	6.11798e+07	6.0725e+07	7.02469e+07	1.22387e+08	1.58865e+08	1.4513e+08	2.21898		0.083856	0.129626
PA0784	2	2	8.51048	0.00107724	probable transcriptional regulator	1.99865e+06	1.95524e+06	2.14764e+06	920478	1.1465e+06	1.1342e+06	0.524652		0.0496173	0.119105
PA0792	8	8	42.187	0.00138159	propionate catabolic protein PrpD	1.97385e+07	2.58893e+07	2.71907e+07	6.41174e+06	7.87992e+06	9.15166e+06	0.321941		0.163987	0.175461
PA0794	5	5	11.4137	0.0192333	probable aconitate hydratase	3.39208e+07	2.32613e+07	2.56625e+07	4.82294e+07	4.82925e+07	7.6716e+07	2.09112		0.202483	0.284497
PA0795	9	9	32.5069	0.00496126	citrate synthase 2	5.88812e+07	6.55539e+07	7.06963e+07	1.01203e+08	8.93719e+07	9.10806e+07	1.44342		0.0910779	0.0681129
PA0807	7	6	27.259	0.00971029	AmpDh3	1.92365e+07	1.0403e+07	1.11259e+07	1.71796e+06	3.96957e+06	1.21665e+06	0.169364		0.360943	0.63712
PA0833	6	6	23.3615	0.00925856	hypothetical protein	2.15606e+07	1.65504e+07	1.85004e+07	3.11173e+07	2.98398e+07	4.06432e+07	1.7947		0.133834	0.174307
PA0836	8	8	33.504	0.000137295	acetate kinase	9.3162e+06	1.01239e+07	1.06731e+07	2.20649e+06	2.85453e+06	2.83842e+06	0.262325		0.0679968	0.140358
PA0838	4	3	15.9911	0.000685351	probable glutathione peroxidase	7.43255e+06	5.75246e+06	6.30416e+06	1.51635e+07	1.43285e+07	1.71864e+07	2.39509		0.131824	0.0944473
PA0840	4	4	9.75599	0.00312091	probable oxidoreductase	527228	621349	551178	1.14694e+06	1.13059e+06	886464	1.86144		0.0863344	0.138333
PA0852	93	86	430.163	0.000721449	chitin-binding protein CbpD precursor	8.92008e+09	6.59152e+09	6.76674e+09	8.77817e+08	1.56381e+09	9.712e+08	0.15319		0.174624	0.327039
PA0853	5	5	23.8326	0.00626837	probable oxidoreductase	7.31062e+06	1.05198e+07	9.9791e+06	1.59791e+06	887349	336497	0.101467		0.185348	0.672337
PA0854	18	18	74.3364	0.0067795	fumarate hydratase	1.58688e+07	3.43127e+07	2.13522e+07	1.32522e+08	1.29656e+08	7.15173e+07	4.66487		0.397205	0.309475
PA0871	5	5	18.3643	0.0245485	pterin-4-alpha-carbinolamine dehydratase	1.75034e+07	2.77343e+07	1.46918e+07	3.72293e+07	4.87519e+07	7.56981e+07	2.69782		0.343599	0.366337
PA0892	3	3	10.7326	0.00166583	arginine/ornithine transport protein AotP	680759	734291	636008	205166	159433	104692	0.228804		0.071973	0.321577
PA0893	3	2	11.3299	0.000787353	transcriptional regulator ArgR	668120	796004	922558	50987.9	96620.2	38884.2	0.0781388		0.159912	0.48979
PA0895	10	10	44.3505	0.00262017	N-succinylglutamate 5-semialdehyde dehydrogenase	4.16631e+07	4.34543e+07	3.69808e+07	5.92845e+07	5.92348e+07	5.53973e+07	1.4244		0.0821298	0.0384682
PA0897	3	3	14.5622	0.0235456	arginine/ornithine succinyltransferase AII subunit	5.76186e+06	5.31475e+06	5.60207e+06	1.18298e+06	3.16289e+06	2.13875e+06	0.388797		0.0407526	0.458077
PA0898	6	6	19.9722	0.00096556	succinylglutamate 5-semialdehyde dehydrogenase	8.38269e+06	9.21365e+06	7.92511e+06	1.24599e+07	1.30266e+07	1.25408e+07	1.49001		0.0767857	0.0241807
PA0899	2	2	5.20267	0.0163631	succinylarginine dihydrolase	2.11018e+06	2.27083e+06	1.74976e+06	3.36927e+06	3.3743e+06	2.68857e+06	1.53849		0.130574	0.125463
PA0903	5	5	13.3292	0.022068	alanyl-tRNA synthetase	2.03954e+06	1.21094e+06	1.60724e+06	1.35712e+07	9.31056e+06	3.48935e+06	5.42871		0.25594	0.575747
PA0904	5	5	16.1533	0.000234057	aspartate kinase alpha and beta chain	6.13509e+06	6.98521e+06	7.2357e+06	1.43162e+07	1.3602e+07	1.31247e+07	2.01626		0.08502	0.0438334
PA0916	2	2	4.13673	0.0169164	conserved hypothetical protein	475504	292809	339154	623840	1.04469e+06	840620	2.26567		0.257265	0.251627
PA0927	2	2	9.14002	0.0178331	D-lactate dehydrogenase (fermentative)	635037	1.39424e+06	1.37233e+06	135193	367252	257843	0.223509		0.381121	0.458085
PA0932	2	2	3.23069	0.0072427	cysteine synthase B	201143	183281	89457.3	614914	903304	1.51717e+06	6.40536		0.379805	0.455435
PA0934	2	2	4.95779	0.00336983	GTP pyrophosphokinase	2.30376e+06	3.27393e+06	2.86292e+06	5.43881e+06	5.8239e+06	6.86105e+06	2.14721		0.17308	0.121764
PA0936	2	2	7.24382	0.00130048	lipopolysaccharide biosynthetic protein LpxO2	283968	876852	1.35535e+06	3.0231e+07	4.51453e+07	2.97944e+07	41.798		0.63991	0.249295
PA0938	5	3	11.9155	0.0417477	hypothetical protein	1.05416e+06	1.48469e+06	2.55212e+06	8.88748e+06	1.26733e+07	3.02733e+06	4.82975		0.45446	0.592971
PA0945	3	3	10.6671	0.00422642	phosphoribosylaminoimidazole synthetase	1.53236e+06	1.33754e+06	1.00062e+06	2.54355e+06	2.97437e+06	3.0065e+06	2.2024		0.20851	0.0909774
PA0946	5	5	12.9353	0.00887671	hypothetical protein	3.32571e+06	2.34516e+06	2.38715e+06	4.75833e+06	5.29669e+06	6.80392e+06	2.09219		0.206402	0.188685
PA0950	3	2	8.1231	0.0094958	probable arsenate reductase	157912	10931.3	50021.5	1.37801e+06	1.76549e+06	2.0455e+06	23.7087		1.04348	0.193784
PA0962	7	6	23.6231	0.00166834	DNA-binding protein from starved cells, Dps	7.74859e+07	7.67634e+07	6.45729e+07	1.6492e+08	2.01911e+08	2.52646e+08	2.83096		0.0994752	0.213287
PA0968	2	2	9.85183	0.0448808	conserved hypothetical protein	325156	1.73228e+06	1.91445e+06	97898	1614.71	44033.1	0.0361405		0.656947	1.00849
PA0969	6	5	19.0879	2.64199e-05	TolQ protein	4.75006e+06	4.21357e+06	3.85265e+06	3.17088e+07	3.03618e+07	2.56772e+07	6.84658		0.1057	0.108242
PA0973	19	19	82.0487	0.00012035	Peptidoglycan associated lipoprotein OprL precursor	2.37957e+08	2.2168e+08	2.50317e+08	5.99219e+08	7.38499e+08	6.80887e+08	2.84329		0.0606927	0.10401
PA0974	3	2	10.5685	0.000296733	conserved hypothetical protein	168422	255900	283603	1.61149e+06	1.47263e+06	1.6593e+06	6.70045		0.254773	0.0613258
PA0976	2	2	5.53959	0.00224631	conserved hypothetical protein	632730	527014	634367	1.22112e+06	1.26105e+06	1.69053e+06	2.32578		0.102859	0.187112
PA0999	2	2	6.10187	0.00137014	3-oxoacyl-[acyl-carrier-protein] synthase III	1.83846e+06	1.6459e+06	1.57712e+06	2.43492e+06	2.66222e+06	2.62773e+06	1.52621		0.0802931	0.0475706
PA1004	4	4	17.4867	0.0199073	quinolinate synthetase A	3.35996e+06	2.70528e+06	3.90798e+06	1.71983e+06	2.29525e+06	1.60044e+06	0.563061		0.181127	0.198472
PA1008	5	4	20.5645	0.00285024	bacterioferritin comigratory protein	4.45675e+06	3.90717e+06	4.58356e+06	1.20233e+07	8.06883e+06	1.1391e+07	2.43161		0.0833084	0.202418
PA1011	5	5	18.5908	0.00037823	hypothetical protein	1.08722e+07	1.03472e+07	9.88306e+06	2.10965e+07	1.80674e+07	1.84889e+07	1.85364		0.0477346	0.0853792
PA1023	2	2	6.4785	0.011814	probable short-chain dehydrogenase	1.06053e+06	766781	854335	1.37641e+06	1.30171e+06	1.42996e+06	1.53193		0.168718	0.04704
PA1027	2	2	4.10333	0.03893	probable aldehyde dehydrogenase	3.23348e+06	2.80476e+06	2.44207e+06	3.96417e+07	3.72513e+07	5.53624e+06	9.72008		0.140147	0.692896
PA1036	2	2	7.57059	0.0292083	hypothetical protein	608462	751030	951372	1.92234e+06	1.26297e+06	3.02439e+06	2.68718		0.223636	0.42994
PA1041	3	3	10.268	0.0328379	probable outer membrane protein precursor	7.90041e+06	6.63532e+06	2.78601e+07	6.75835e+07	6.16777e+07	3.76924e+07	3.93797		0.842471	0.284461
PA1047	3	3	11.1827	0.000733134	probable esterase	1.17056e+06	1.36592e+06	1.12901e+06	2.84949e+06	2.69752e+06	2.34642e+06	2.15344		0.103533	0.0980639
PA1048	2	2	4.65074	0.0311755	probable outer membrane protein precursor	1.52695e+06	683359	598008	287086	274995	381415	0.335965		0.548509	0.185265
PA1049	8	8	32.1569	0.00173853	pyridoxine 5'-phosphate oxidase	8.14096e+06	8.27813e+06	7.64098e+06	2.22366e+07	1.8695e+07	3.02797e+07	2.95973		0.0418144	0.250086
PA1053	6	6	19.1401	0.00118446	conserved hypothetical protein	7.93206e+06	1.45665e+07	9.47795e+06	6.03372e+07	7.00127e+07	4.79754e+07	5.57675		0.325674	0.185827
PA1061	3	3	15.4595	0.0174675	conserved hypothetical protein	1.73833e+06	1.92651e+06	2.57787e+06	638984	993888	1.14327e+06	0.444703		0.211714	0.279918
PA1066	2	2	5.11448	0.0263501	probable short-chain dehydrogenase	1.749e+06	1.32664e+06	1.18671e+06	2.0345e+06	2.0912e+06	2.45299e+06	1.54344		0.206032	0.103526
PA1070	2	2	6.08219	0.0155739	branched-chain amino acid transport protein BraG	230567	194053	136118	400782	408968	710140	2.71051		0.254811	0.347972
PA1071	5	5	18.823	0.00203637	branched-chain amino acid transport protein BraF	3.08154e+06	3.37751e+06	3.30479e+06	230137	359166	649445	0.126871		0.0473897	0.520104
PA1074	9	8	41.3401	0.00296958	branched-chain amino acid transport protein BraC	4.96325e+07	5.04157e+07	3.99384e+07	8.58138e+07	7.64453e+07	7.71729e+07	1.71039		0.125071	0.0652993
PA1076	6	6	23.2673	0.000987829	hypothetical protein	4.29106e+06	4.45322e+06	2.21949e+06	2.48093e+07	2.3944e+07	2.71438e+07	6.92254		0.340798	0.0654236
PA1080	4	4	26.68	0.0200251	flagellar hook protein FlgE	1.48282e+07	1.54854e+07	1.37299e+07	2.64446e+06	7.90556e+06	4.15251e+06	0.333819		0.0604108	0.552803
PA1094	32	30	136.527	0.00704107	flagellar capping protein FliD	8.25484e+07	6.62384e+07	6.34304e+07	3.58385e+07	4.07327e+07	4.57697e+07	0.576489		0.145932	0.121769
PA1097	10	8	38.5917	0.00895367	transcriptional regulator FleQ	2.22611e+07	1.78776e+07	2.38486e+07	4.0126e+06	6.85166e+06	9.0916e+06	0.311872		0.144998	0.382652
PA1123	2	2	5.32873	0.000830683	hypothetical protein	927210	923148	731582	2.11449e+06	2.04588e+06	2.57444e+06	2.60843		0.129893	0.128026
PA1135	8	8	41.2353	0.00410717	conserved hypothetical protein	4.60445e+07	3.9332e+07	4.85794e+07	1.54779e+07	1.36662e+07	2.26202e+07	0.386427		0.107014	0.274364
PA1155	9	8	23.966	0.000285831	NrdB, tyrosyl radical-harboring component of class Ia ribonucleotide reductase	8.50672e+06	1.02075e+07	1.00665e+07	2.10647e+07	2.43308e+07	2.38429e+07	2.40573		0.0983863	0.0763377
PA1156	3	3	8.33571	0.0294213	NrdA, catalytic component of class Ia ribonucleotide reductase	2.32415e+06	3.35873e+06	3.57161e+06	6.60599e+06	6.67334e+06	4.3617e+06	1.90621		0.21632	0.223731
PA1159	6	6	20.1984	0.000619297	probable cold-shock protein	1.79046e+07	1.91163e+07	1.20797e+07	7.39679e+07	6.54436e+07	8.04398e+07	4.47758		0.229848	0.102635
PA1171	9	9	35.0413	3.2577e-05	probable transglycolase	8.36215e+06	8.64607e+06	9.18354e+06	1.5878e+06	1.3552e+06	1.18054e+06	0.157436		0.0477826	0.148649
PA1178	8	8	32.1355	0.0021602	PhoP/Q and low Mg2+ inducible outer membrane protein H1 precursor	7.29711e+07	1.02777e+08	9.93354e+07	2.07907e+08	2.51879e+08	2.84415e+08	2.70536		0.17783	0.154781
PA1179	5	5	24.8972	0.00273068	two-component response regulator PhoP	6.70652e+06	6.91775e+06	8.04359e+06	1.1681e+07	1.06074e+07	1.23124e+07	1.59687		0.099518	0.0747397
PA1203	3	2	10.923	0.0153524	hypothetical protein	200752	145981	44423.1	696316	888111	639787	5.68626		0.608372	0.175555
PA1249	35	34	182.718	0.00104028	alkaline metalloproteinase precursor	1.06564e+09	2.94408e+08	5.61635e+08	2.22658e+07	2.22234e+07	1.4961e+07	0.0309365		0.611383	0.212207
PA1250	3	3	11.0919	0.000757082	alkaline proteinase inhibitor AprI	292890	471854	277004	1.65177e+06	1.83677e+06	1.59515e+06	4.87996		0.311599	0.0745742
PA1272	4	4	11.5224	0.000197019	cob(I)alamin adenosyltransferase	1.39175e+06	1.13494e+06	1.06529e+06	25275.9	46939.2	56943.2	0.0359574		0.143603	0.37599
PA1287	7	7	26.1931	0.00633624	probable glutathione peroxidase	5.54329e+06	1.87762e+06	2.2834e+06	1.73575e+07	1.50779e+07	1.89153e+07	5.29154		0.621221	0.112753
PA1288	8	7	32.425	0.00305399	probable outer membrane protein precursor	2.1259e+07	2.63876e+07	2.27556e+07	3.64184e+07	3.69059e+07	3.44781e+07	1.53124		0.112382	0.0357403
PA1301	3	3	9.79474	0.0103727	probable transmembrane sensor	36065.6	216146	48961.7	704437	1.40121e+06	1.31238e+06	11.349		1.00063	0.332866
PA1307	2	2	7.60697	0.0171083	conserved hypothetical protein	2.56685e+06	2.73026e+06	3.02289e+06	4.10414e+06	3.34649e+06	3.78295e+06	1.35019		0.0833117	0.101557
PA1337	16	16	74.1448	4.59617e-05	glutaminase-asparaginase	4.54073e+07	4.40506e+07	4.73083e+07	7.22607e+07	6.95727e+07	7.10364e+07	1.55645		0.0358952	0.0189667
PA1341	2	2	5.83164	0.00275931	amino acid ABC transporter membrane protein	116211	189584	1.02986e+06	3.2735e+07	4.66502e+07	1.88318e+07	73.5347		1.14021	0.424851
PA1342	7	6	26.1799	0.00224162	probable binding protein component of ABC transporter	1.8718e+07	1.58995e+07	1.59972e+07	2.67755e+07	2.44768e+07	2.52027e+07	1.51053		0.0948238	0.0461077
PA1402	2	2	9.2346	0.00615399	hypothetical protein	58682	71205.1	70032.7	639792	518962	211151	6.85228		0.103792	0.484004
PA1429	2	2	5.77222	0.00380567	probable cation-transporting P-type ATPase	97335.4	107094	118953	3.73576e+06	3.31781e+06	804029	24.2981		0.100431	0.605457
PA1433	3	3	5.9245	0.021936	conserved hypothetical protein	431862	324976	997555	5.66929e+06	7.55208e+06	1.67637e+06	8.49167		0.618045	0.604187
PA1443	2	2	8.85694	0.00583764	flagellar motor switch protein FliM	2.76013e+06	2.28462e+06	2.66762e+06	204363	670800	429579	0.169175		0.0980679	0.536346
PA1444	2	2	6.49524	0.00645987	flagellar motor switch protein FliN	3.47363e+06	2.37379e+06	2.50002e+06	6.5021e+06	6.27405e+06	9.97204e+06	2.72517		0.216308	0.273298
PA1454	8	8	35.4034	0.000148048	flagellar synthesis regulator FleN	1.04275e+07	1.08119e+07	9.75737e+06	1.7771e+06	2.05636e+06	2.58163e+06	0.206959		0.0516526	0.191028
PA1456	2	2	13.9307	0.0182683	two-component response regulator CheY	142605	419826	46463	3.75781e+06	3.19068e+06	1.14687e+06	13.2952		0.955151	0.508922
PA1457	9	9	24.5312	0.0284784	chemotaxis protein CheZ	3.14528e+06	5.94263e+06	5.53978e+06	8.08291e+06	1.23483e+07	1.20703e+07	2.22192		0.310144	0.220275
PA1458	3	3	12.5712	0.011321	probable two-component sensor	1.34408e+07	1.01009e+07	1.29656e+07	5.08312e+06	6.66572e+06	3.58657e+06	0.420065		0.148476	0.301219
PA1459	8	8	32.6363	0.00479285	probable methyltransferase	2.32534e+07	2.34407e+07	2.35292e+07	6.57628e+06	1.05695e+07	1.10318e+07	0.401258		0.00601588	0.260833
PA1462	4	4	13.4026	0.00114456	probable plasmid partitioning protein	455447	617947	749647	22626.6	4842.51	5670.06	0.018178		0.24251	0.908649
PA1464	2	2	5.15333	0.0113615	probable purine-binding chemotaxis protein	3.44991e+06	2.59905e+06	2.52042e+06	4.65869e+06	4.47638e+06	5.69593e+06	1.7307		0.18045	0.133065
PA1482	3	3	8.82353	0.0218699	cytochrome C-type biogenesis protein CcmH	795618	618657	748453	1.09845e+06	1.41868e+06	2.06354e+06	2.118		0.127117	0.321935
PA1483	5	5	22.5701	0.0161044	cytochrome c-type biogenesis protein	4.99996e+06	4.95406e+06	6.4545e+06	7.69393e+06	8.56284e+06	7.57758e+06	1.45256		0.156017	0.0677681
PA1493	12	11	44.4637	6.65941e-05	sulfate-binding protein of ABC transporter	3.9105e+07	4.45185e+07	3.88179e+07	3.00925e+06	4.03659e+06	4.67636e+06	0.0957373		0.0786879	0.21524
PA1516	4	4	19.2769	0.000225439	hypothetical protein	766374	1.03033e+06	810949	2.82906e+06	2.73773e+06	2.69339e+06	3.16767		0.162555	0.0251247
PA1520	3	3	10.4762	0.000433759	probable transcriptional regulator	2.31812e+06	1.94434e+06	1.86095e+06	766285	599260	595606	0.320271		0.119283	0.149153
PA1521	3	3	11.3842	0.00515358	probable guanine deaminase	1.26424e+06	1.57119e+06	1.30713e+06	2.28652e+06	2.59114e+06	2.07424e+06	1.67816		0.120381	0.112124
PA1527	3	2	5.88234	0.0235815	conserved hypothetical protein	1.65367e+07	4.66664e+06	8.75718e+06	1.90555e+06	1.35916e+06	2.84535e+06	0.203937		0.603776	0.36909
PA1532	2	2	6.70884	0.0279454	DNA polymerase subunits gamma and tau	1.48253e+06	1.25949e+06	1.84968e+06	805985	686316	339852	0.399014		0.194708	0.396398
PA1544	4	4	12.8696	0.00511116	transcriptional regulator Anr	5.23158e+06	6.2712e+06	4.87434e+06	561222	739798	1.62677e+06	0.178773		0.132931	0.584747
PA1553	2	2	7.13896	0.00444419	Cytochrome c oxidase, cbb3-type, CcoO subunit	7.97807e+06	9.89687e+06	8.67978e+06	1.25879e+07	1.42043e+07	1.33106e+07	1.5102		0.109683	0.0605751
PA1555	7	5	26.1582	0.00406701	Cytochrome c oxidase, cbb3-type, CcoP subunit	8.26777e+06	9.97583e+06	1.01752e+07	1.41038e+07	1.6873e+07	1.64338e+07	1.66828		0.110679	0.0941758
PA1561	10	8	30.7282	2.68571e-05	aerotaxis receptor Aer	3.78544e+06	4.06406e+06	4.62811e+06	5.57963e+07	7.22879e+07	5.04006e+07	14.3044		0.103221	0.191659
PA1562	7	7	34.8679	0.0034557	aconitate hydratase 1	7.48505e+06	9.63212e+06	7.14326e+06	1.2955e+06	1.24379e+06	2.61653e+06	0.21252		0.166833	0.452724
PA1563	2	2	4.63208	0.00121199	conserved hypothetical protein	550103	636636	529382	166610	219530	240761	0.3653		0.0994554	0.182744
PA1579	3	3	10.0722	0.028507	hypothetical protein	1.51478e+06	1.51968e+06	1.13482e+06	2.05469e+06	3.70495e+06	4.5433e+06	2.47115		0.158874	0.368687
PA1580	12	12	55.9871	0.000238446	citrate synthase	5.08706e+07	5.63115e+07	5.04414e+07	1.27175e+07	1.56858e+07	1.74652e+07	0.291		0.0622793	0.156872
PA1584	7	6	28.3031	4.37904e-05	succinate dehydrogenase (B subunit)	1.97596e+07	1.81932e+07	1.90326e+07	3.61828e+07	3.36416e+07	3.49993e+07	1.83948		0.041268	0.0363919
PA1586	31	31	168.056	9.50008e-05	dihydrolipoamide succinyltransferase (E2 subunit)	2.33153e+08	2.2323e+08	2.36351e+08	6.22899e+07	7.13241e+07	8.01854e+07	0.308631		0.0296297	0.125556
PA1588	6	6	23.1637	0.00441255	succinyl-CoA synthetase beta chain	1.94691e+07	2.27962e+07	2.37727e+07	3.82042e+07	3.23735e+07	4.01718e+07	1.67706		0.102497	0.109857
PA1589	4	4	10.7731	0.0247166	succinyl-CoA synthetase alpha chain	3.69271e+06	5.35617e+06	3.56039e+06	1.25051e+07	1.31413e+07	6.55621e+06	2.55388		0.238106	0.338376
PA1596	12	10	38.2167	0.00144836	heat shock protein HtpG	4.05047e+08	3.41276e+08	3.69194e+08	6.95924e+08	8.25035e+08	9.42337e+08	2.20821		0.0859712	0.150108
PA1610	6	6	22.1869	0.0052878	beta-hydroxydecanoyl-ACP dehydrase	1.77921e+07	1.58668e+07	1.2346e+07	3.56724e+06	4.58241e+06	6.63037e+06	0.321271		0.180095	0.316707
PA1614	4	4	18.9728	0.000392487	glycerol-3-phosphate dehydrogenase, biosynthetic	9.78868e+06	1.048e+07	1.02726e+07	3.33728e+06	3.62293e+06	2.55577e+06	0.311579		0.0348452	0.174164
PA1623	3	3	11.5359	0.00145234	conserved hypothetical protein	2.04481e+06	2.33023e+06	1.84269e+06	3.63266e+06	3.98487e+06	4.3007e+06	1.91681		0.118187	0.0841196
PA1642	7	4	24.3622	0.00307031	selenophosphate synthetase	3.99118e+06	3.81999e+06	3.79987e+06	5.92301e+06	6.67898e+06	5.3246e+06	1.54393		0.0271623	0.113583
PA1681	8	6	36.268	0.000230018	chorismate synthase	5.9047e+06	7.26959e+06	5.90803e+06	883607	658400	1.07806e+06	0.137303		0.123737	0.240472
PA1683	4	4	13.3069	0.000445494	probable sugar aldolase	2.18149e+06	2.10753e+06	1.84125e+06	4.26227e+06	3.99798e+06	4.71672e+06	2.11687		0.0875718	0.0840425
PA1746	3	2	10.0405	0.0129822	hypothetical protein	6.96831e+06	4.20507e+06	3.74684e+06	1.10103e+07	1.6646e+07	2.28308e+07	3.3838		0.350417	0.351322
PA1748	2	2	12.9789	0.00226485	probable enoyl-CoA hydratase/isomerase	2.74614e+07	4.21315e+07	1.66369e+07	2.99016e+06	1.71599e+06	1.12861e+06	0.0676654		0.445167	0.489302
PA1750	6	6	22.3236	0.00335623	phospho-2-dehydro-3-deoxyheptonate aldolase	7.60616e+06	5.4163e+06	7.41623e+06	2.20439e+06	2.50281e+06	3.17278e+06	0.385543		0.178076	0.188806
PA1752	2	2	6.32961	0.00440794	hypothetical protein	913639	807542	825818	1.60482e+06	1.22997e+06	1.37565e+06	1.6531		0.066808	0.134642
PA1754	12	12	49.46	0.000125843	transcriptional regulator CysB	4.06002e+07	4.94247e+07	4.11903e+07	1.59665e+07	1.4847e+07	1.6341e+07	0.359369		0.112791	0.0494549
PA1766	3	2	11.7051	0.0121494	hypothetical protein	1.23041e+06	677083	1.34318e+06	228762	348288	399276	0.300345		0.329014	0.268935
PA1769	4	3	19.4004	0.000907918	conserved hypothetical protein	1.91471e+06	1.93384e+06	1.83524e+06	614660	824128	848565	0.402435		0.0275959	0.168631
PA1777	46	41	162.32	0.00389352	Major porin and structural outer membrane porin OprF precursor	5.51671e+08	4.308e+08	3.89633e+08	9.6077e+08	1.0912e+09	1.41833e+09	2.52918		0.184147	0.203777
PA1787	7	7	27.3409	0.00987494	aconitate hydratase 2	1.12692e+08	7.93078e+07	8.43045e+07	4.8945e+07	5.7788e+07	4.74427e+07	0.557991		0.195505	0.108769
PA1789	4	4	18.2128	0.0311846	hypothetical protein	1.21468e+07	1.23833e+07	1.42362e+07	1.68756e+07	1.51073e+07	1.90858e+07	1.31735		0.0885452	0.117097
PA1793	8	8	45.2697	0.00105095	peptidyl-prolyl cis-trans isomerase B	2.25948e+07	1.86591e+07	1.90519e+07	4.09044e+07	4.71758e+07	5.3997e+07	2.35595		0.107841	0.138268
PA1794	6	6	24.7745	0.0224716	glutaminyl-tRNA synthetase	1.41609e+08	1.13596e+08	1.28299e+08	4.33743e+07	5.57474e+07	1.74345e+07	0.303924		0.109612	0.503261
PA1800	12	12	40.5581	0.000776328	trigger factor	2.3845e+07	2.54256e+07	2.33869e+07	9.92331e+06	1.16274e+07	1.29597e+07	0.474974		0.044164	0.132308
PA1801	5	4	24.4354	0.00131933	ClpP	2.62211e+07	2.49705e+07	2.23714e+07	3.97182e+07	4.04662e+07	3.63263e+07	1.58382		0.0800868	0.0568053
PA1802	13	13	55.3109	0.000559613	ClpX	3.91959e+07	3.89736e+07	3.78151e+07	1.09742e+07	1.37391e+07	1.5769e+07	0.349031		0.0191765	0.178359
PA1803	2	2	5.37133	0.0316361	Lon protease	267552	749759	1.46898e+06	175169	25201.6	31977.1	0.0934513		0.729519	1.09356
PA1804	4	4	17.958	0.00127289	DNA-binding protein HU	1.86533e+07	3.02199e+07	1.77773e+07	4.87918e+06	4.15228e+06	5.41461e+06	0.216744		0.312587	0.131575
PA1805	17	17	45.5881	0.00203728	peptidyl-prolyl cis-trans isomerase D	8.58819e+06	2.77239e+06	6.09597e+06	8.58706e+07	9.94073e+07	5.54761e+07	13.7916		0.501437	0.280347
PA1813	2	2	8.00373	0.0103369	probable hydroxyacylglutathione hydrolase	712588	741280	858353	1.07712e+06	1.00495e+06	1.20288e+06	1.42069		0.100188	0.0914786
PA1818	3	3	8.32922	0.00428228	lysine-specific pyridoxal 5'-phosphate-dependent carboxylase, LdcA	1.09678e+07	1.12924e+07	9.47123e+06	1.60287e+07	1.84935e+07	2.1013e+07	1.75017		0.0918389	0.134629
PA1822	2	2	9.81104	0.0231131	hypothetical protein	623721	425794	464366	63240.2	56552.8	230773	0.231568		0.207928	0.84474
PA1829	2	2	7.84941	0.025802	hypothetical protein	1.25046e+06	1.63482e+06	1.7326e+06	2.10518e+06	2.26836e+06	2.69595e+06	1.5309		0.165576	0.129467
PA1833	5	5	22.5248	0.00460121	probable oxidoreductase	243565	61587.2	320864	5.19584e+06	2.70215e+06	6.34544e+06	22.7525		0.637908	0.392288
PA1847	2	2	5.97609	0.0262061	NfuA	1.58021e+06	1.50632e+06	1.35515e+06	2.07635e+06	3.00681e+06	4.06884e+06	2.06048		0.0774865	0.326804
PA1860	5	5	21.2535	0.00104445	hypothetical protein	4.15952e+06	3.96008e+06	3.75689e+06	581564	785180	1.10691e+06	0.208282		0.0508536	0.32124
PA1871	35	32	136.001	0.00209452	LasA protease precursor	4.53215e+08	2.89819e+08	2.9454e+08	9.61656e+07	1.20133e+08	1.11037e+08	0.315481		0.268907	0.110886
PA1874	6	5	29.9107	0.0168707	hypothetical protein	2.60019e+08	5.63369e+08	4.18281e+08	9.54435e+08	1.51435e+09	1.01114e+09	2.80262		0.366578	0.2657
PA1880	4	3	10.1902	0.0107764	probable oxidoreductase	1.36083e+07	9.53005e+06	9.65893e+06	1.80934e+07	1.9714e+07	2.372e+07	1.876		0.212053	0.141222
PA1881	2	2	7.31518	0.0105009	probable oxidoreductase	858980	466958	399598	1.68838e+06	1.45812e+06	1.66895e+06	2.7907		0.431302	0.0795577
PA1887	2	2	5.44436	0.00840213	hypothetical protein	101492	14626.6	15670.2	568369	584641	890425	15.5054		1.13484	0.266352
PA1904	3	2	9.68909	0.00370733	probable phenazine biosynthesis protein	6.28354e+06	6.35764e+06	5.62896e+06	8.29123e+06	7.70383e+06	8.46085e+06	1.33857		0.0658494	0.0487317
PA1914	4	4	16.5331	6.45196e-05	conserved hypothetical protein	4.33383e+06	3.36983e+06	3.93173e+06	700301	737664	850691	0.196698		0.124844	0.102641
PA1930	4	2	14.273	0.00160806	probable chemotaxis transducer	1.52269e+06	1.6439e+06	1.73916e+06	626699	563787	822063	0.410243		0.0663449	0.20076
PA1999	3	2	13.1337	0.016821	DhcA, dehydrocarnitine CoA transferase, subunit A	4.78603e+07	3.91295e+07	4.4769e+07	8.60432e+07	6.07304e+07	6.64996e+07	1.61866		0.100797	0.18661
PA2008	14	13	60.9345	0.0397828	fumarylacetoacetase	1.68745e+07	3.48915e+07	2.34485e+07	3.19711e+06	1.06095e+07	8.70826e+06	0.299343		0.36366	0.512983
PA2015	7	7	22.9112	0.000511004	putative isovaleryl-CoA dehydrogenase	2.04189e+07	1.96017e+07	1.88862e+07	2.93021e+07	2.76821e+07	3.09081e+07	1.49206		0.0390583	0.0550553
PA2021	3	2	6.87142	0.00119632	hypothetical protein	334682	335664	180616	1.41886e+06	1.68933e+06	1.76797e+06	5.73018		0.314591	0.11267
PA2025	7	7	29.1925	0.0135821	glutathione reductase	1.90874e+07	1.51728e+07	2.39759e+07	7.87405e+06	8.60222e+06	1.14391e+07	0.479349		0.227207	0.202426
PA2033	3	3	8.16648	0.0107133	hypothetical protein	4.03985e+06	4.17674e+06	4.00356e+06	2.66245e+06	2.42808e+06	3.24378e+06	0.682014		0.0224209	0.15117
PA2034	2	2	5.93783	0.0182506	hypothetical protein	586596	890914	692160	141725	240581	53287.9	0.200765		0.213653	0.645289
PA2069	4	2	11.9966	0.0171112	probable carbamoyl transferase	1.49193e+06	1.52211e+06	1.33519e+06	747089	1.07453e+06	968142	0.641437		0.0692202	0.17962
PA2071	7	6	23.7516	0.00510265	elongation factor G	1.44257e+07	1.35762e+07	1.24734e+07	2.44725e+07	2.98682e+07	3.99788e+07	2.3303		0.0725536	0.250373
PA2080	2	2	6.53219	0.00597489	kynureninase KynU	1.03772e+06	2.04728e+06	1.30688e+06	488975	465396	495745	0.330181		0.357105	0.0329596
PA2081	3	3	10.5226	0.00439771	kynurenine formamidase, KynB	955765	785774	817094	1.3664e+06	1.63359e+06	1.88521e+06	1.9093		0.106074	0.159324
PA2116	2	2	7.0403	0.0148037	conserved hypothetical protein	2.37681e+06	995060	1.10247e+06	508616	309467	354875	0.262152		0.515356	0.266941
PA2117	2	2	6.08299	0.00136697	hypothetical protein	449174	540885	472431	947283	1.28154e+06	1.18667e+06	2.3354		0.0977969	0.151302
PA2119	2	2	6.35804	7.36415e-06	alcohol dehydrogenase (Zn-dependent)	2.50836e+06	2.62816e+06	2.6335e+06	4.36205e+06	4.35945e+06	4.46167e+06	1.69667		0.0273195	0.013262
PA2184	2	2	4.99377	0.00919622	conserved hypothetical protein	8985.86	504.982	4370.79	120095	200193	243756	40.6911		0.918929	0.333608
PA2195	2	2	11.0382	0.00635959	hydrogen cyanide synthase HcnC	1.99665e+06	1.28495e+06	2.92738e+06	104436	109376	368732	0.0938227		0.397962	0.778579
PA2197	3	2	14.1615	0.0164055	conserved hypothetical protein	318938	688989	640635	153789	187962	211713	0.335726		0.366044	0.15783
PA2235	23	21	66.4776	0.0030512	PslE	1.92775e+07	4.89097e+07	7.38531e+07	5.39925e+08	7.07626e+08	4.95497e+08	12.2715		0.577048	0.192551
PA2236	7	6	25.95	0.000963545	PslF	3.62e+06	3.44172e+06	4.17874e+06	1.31502e+06	1.74443e+06	1.33517e+06	0.390964		0.102628	0.165418
PA2239	2	2	6.22381	0.000649948	PslI	4.94525e+06	3.4552e+06	3.67109e+06	1.09583e+06	1.25674e+06	973703	0.275547		0.200114	0.128034
PA2247	7	6	25.4091	0.00472057	2-oxoisovalerate dehydrogenase (alpha subunit)	1.71549e+06	2.56551e+06	2.26188e+06	8.90355e+06	5.74845e+06	5.45928e+06	3.07377		0.197505	0.284998
PA2248	3	3	8.38931	0.00530778	2-oxoisovalerate dehydrogenase (beta subunit)	3.76046e+06	3.50471e+06	3.51146e+06	6.45296e+06	7.91276e+06	1.07331e+07	2.329		0.040574	0.260068
PA2249	20	18	90.3564	0.00418994	branched-chain alpha-keto acid dehydrogenase (lipoamide component)	1.09967e+08	1.58519e+08	1.25014e+08	2.15139e+07	4.16245e+07	3.87286e+07	0.258873		0.189483	0.320174
PA2259	4	4	13.7017	0.00356483	transcriptional regulator PtxS	2.06349e+06	1.46518e+06	1.66922e+06	592142	296915	457109	0.258983		0.175544	0.329362
PA2290	5	5	14.8968	0.0174249	glucose dehydrogenase	8.62719e+06	2.51762e+07	1.39319e+07	4.85908e+07	6.91809e+07	4.58723e+07	3.42816		0.531071	0.23365
PA2300	34	32	118.943	2.48165e-05	chitinase	2.26753e+08	2.4923e+08	2.25645e+08	4.99415e+08	5.25568e+08	5.16627e+08	2.19719		0.0569023	0.0258684
PA2301	2	2	7.50524	0.000518839	hypothetical protein	1.16673e+06	1.23878e+06	1.25055e+06	1.67941e+06	1.8496e+06	1.73594e+06	1.44006		0.037234	0.0493919
PA2304	5	5	18.2788	0.00997267	AmbC	3.69208e+06	3.73947e+06	2.94068e+06	1.98511e+06	2.19481e+06	1.54798e+06	0.552235		0.129614	0.172843
PA2305	3	3	8.91842	0.000629165	AmbB	1.32285e+06	2.74471e+06	1.27199e+06	423.161	2227.92	4006.75	0.00124689		0.469692	0.807384
PA2328	6	6	28.2442	0.00207257	hypothetical protein	5.4404e+06	6.20061e+06	6.32279e+06	679369	956106	1.5834e+06	0.179187		0.0798426	0.431708
PA2329	2	2	10.7155	0.00921583	probable ATP-binding component of ABC transporter	1.76139e+06	1.4075e+06	1.74165e+06	1.10106e+06	995807	1.16469e+06	0.664194		0.121492	0.0784505
PA2330	6	6	32.641	0.00101901	hypothetical protein	8.07107e+06	1.54398e+07	1.40375e+07	1.49667e+06	2.0475e+06	1.86863e+06	0.144155		0.312626	0.155743
PA2331	7	7	24.1744	0.000653615	hypothetical protein	3.60925e+07	3.04484e+07	3.14744e+07	1.04145e+08	1.08352e+08	1.54562e+08	3.74492		0.0920212	0.228625
PA2345	2	2	7.64243	0.0244335	conserved hypothetical protein	3.65875e+06	4.41591e+06	3.73192e+06	1.6652e+06	2.90423e+06	1.86906e+06	0.545331		0.106118	0.309561
PA2413	2	2	8.09138	0.0279143	L-2,4-diaminobutyrate:2-ketoglutarate 4-aminotransferase, PvdH	980430	316306	1.63378e+06	41391.9	127117	154569	0.110246		0.674365	0.548189
PA2442	4	4	14.1347	0.0141388	glycine cleavage system protein T2	5.44827e+06	5.60104e+06	4.93554e+06	6.2916e+06	6.55445e+06	6.1806e+06	1.19029		0.0654238	0.030273
PA2445	2	2	9.69618	0.0174408	glycine cleavage system protein P2	1.12196e+07	1.34528e+07	1.29166e+07	6.82531e+06	9.13312e+06	5.79941e+06	0.578835		0.0930394	0.235425
PA2446	2	2	7.11688	0.011737	glycine cleavage system protein H2	9.54423e+06	5.87829e+06	4.19827e+06	1.59279e+07	2.00594e+07	2.26563e+07	2.98885		0.41799	0.173586
PA2448	4	3	12.2161	0.0161594	hypothetical protein	1.22545e+06	994686	699012	2.14986e+06	2.02386e+06	1.68506e+06	2.00702		0.271194	0.123089
PA2483	5	5	21.6704	0.00814278	conserved hypothetical protein	9.93348e+06	1.29869e+07	1.42669e+07	3.72283e+06	6.13134e+06	5.38811e+06	0.409879		0.179606	0.242744
PA2491	4	4	11.0035	0.0201005	MexS	4.48438e+06	5.36333e+06	5.14514e+06	1.51245e+07	2.43345e+07	8.98549e+06	3.23117		0.0915775	0.478416
PA2492	3	3	9.71507	4.53183e-05	transcriptional regulator MexT	2.15978e+06	2.45206e+06	2.03497e+06	424943	328136	352792	0.166376		0.0966225	0.136476
PA2504	2	2	10.326	0.0173953	hypothetical protein	1.55348e+07	1.74276e+07	1.79964e+07	2.78953e+07	2.09533e+07	2.60146e+07	1.46909		0.0758724	0.143877
PA2513	5	5	15.3178	0.00400069	anthranilate dioxygenase small subunit	1.69722e+06	1.43085e+06	762044	218296	118878	228173	0.14533		0.371559	0.320788
PA2529	4	4	13.473	0.00536145	hypothetical protein	1.22846e+06	2.85186e+06	1.64653e+06	194330	372399	366349	0.16293		0.441559	0.325075
PA2530	2	2	9.77507	0.0204886	hypothetical protein	1.87945e+06	2.57043e+06	2.0478e+06	229824	870157	556519	0.254937		0.166355	0.579877
PA2532	8	7	41.2635	0.00290242	thiol peroxidase	8.86276e+07	8.94752e+07	1.03448e+08	1.6792e+08	1.38223e+08	1.6282e+08	1.66564		0.0886811	0.101583
PA2535	2	2	6.55203	6.56651e-05	probable oxidoreductase	468811	340950	344919	61302.3	58161.7	55149	0.151222		0.188889	0.0528631
PA2537	2	2	9.13836	8.31159e-05	probable acyltransferase	1.94694e+06	1.94511e+06	1.7864e+06	210667	269749	315993	0.140251		0.0486933	0.198867
PA2544	2	2	7.84888	0.00631762	hypothetical protein	1.13409e+06	994557	1.01088e+06	1.42955e+06	1.79291e+06	1.84068e+06	1.61271		0.072897	0.133226
PA2545	4	4	11.5555	0.00106487	exodeoxyribonuclease III	1.93686e+06	2.6434e+06	3.53279e+06	260636	179341	101484	0.0667396		0.295713	0.440929
PA2551	7	7	26.9447	3.59199e-05	probable transcriptional regulator	1.40217e+07	9.78777e+06	1.14596e+07	735523	883031	955727	0.0729897		0.181392	0.130755
PA2552	5	5	23.1886	0.000435282	probable acyl-CoA dehydrogenase	1.59203e+07	1.40199e+07	1.47901e+07	2.26442e+07	2.21623e+07	2.20473e+07	1.4946		0.0641087	0.0142111
PA2553	10	9	35.0695	0.00232285	probable acyl-CoA thiolase	4.14267e+07	4.23569e+07	4.12841e+07	5.47688e+07	6.49658e+07	6.41432e+07	1.47023		0.013974	0.0924209
PA2565	2	2	5.81267	0.0252043	hypothetical protein		7587.76		570446	1.50761e+06	947229	398.706		0	0.467628
PA2567	3	3	5.94882	0.00177894	hypothetical protein	6.00144e+06	4.41327e+06	5.36945e+06	1.02455e+07	1.19215e+07	1.23157e+07	2.18464		0.151972	0.0956353
PA2570	3	3	14.1691	0.00486812	LecA	2.87444e+07	5.37238e+07	2.64643e+07	1.22778e+08	1.33174e+08	1.16263e+08	3.41693		0.41649	0.068744
PA2571	3	3	8.71274	0.00170152	probable two-component sensor	1.02522e+06	1.29337e+06	1.11987e+06	2.36853e+06	2.43403e+06	2.00133e+06	1.97876		0.118649	0.102832
PA2572	8	8	37.5411	0.00784835	probable two-component response regulator	1.72563e+07	2.13161e+07	2.06779e+07	1.3204e+07	1.37822e+07	1.45186e+07	0.700499		0.110537	0.0476255
PA2579	2	2	9.59515	0.00323671	L-Tryptophan:oxygen 2,3-oxidoreductase (decyclizing) KynA	1.79701e+06	3.02232e+06	2.07909e+06	887412	733609	749206	0.34359		0.279061	0.107149
PA2586	4	4	14.9314	0.0101041	response regulator GacA	1.10448e+07	6.89989e+06	7.89032e+06	1.6669e+07	1.55758e+07	1.62118e+07	1.87562		0.251351	0.03399
PA2587	8	7	39.0748	0.0367166	probable FAD-dependent monooxygenase	9.28613e+06	1.76307e+07	1.31041e+07	6.13692e+06	7.12284e+06	7.82633e+06	0.526877		0.313134	0.120738
PA2592	3	3	14.7075	0.0102818	probable periplasmic spermidine/putrescine-binding protein	7.72601e+06	4.95505e+06	5.19771e+06	1.08727e+07	1.29577e+07	1.11741e+07	1.95788		0.257496	0.0965791
PA2605	3	3	11.5455	0.0020215	conserved hypothetical protein	997201	865722	575536	2.78365e+06	2.6952e+06	3.52453e+06	3.69224		0.265437	0.151754
PA2609	3	3	11.9275	0.00405727	hypothetical protein	688037	1.14551e+06	806716	109392	135790	249614	0.187404		0.269741	0.451793
PA2612	4	4	14.6192	0.00294165	seryl-tRNA synthetase	1.00336e+07	1.22452e+07	1.14622e+07	3.64536e+06	5.40414e+06	5.10174e+06	0.419409		0.099705	0.199355
PA2613	4	3	14.9317	0.00225796	conserved hypothetical protein	1.36717e+06	1.59023e+06	1.48815e+06	201954	242401	441670	0.199306		0.0753555	0.434506
PA2619	5	5	18.472	0.00116704	initiation factor	424819	601846	337815	3.14244e+06	6.64645e+06	6.41259e+06	11.8737		0.295825	0.36275
PA2623	10	7	36.8295	0.00310975	isocitrate dehydrogenase	2.81142e+07	3.13038e+07	3.17502e+07	5.08291e+07	6.10362e+07	7.23674e+07	2.0208		0.0652518	0.175441
PA2624	2	2	5.13985	0.0233167	isocitrate dehydrogenase	214459	548832	267772	59795.3	104628	116771	0.272723		0.52271	0.320172
PA2626	7	7	26.656	0.000250096	tRNA methyltransferase	5.1501e+06	7.23778e+06	6.01158e+06	1.53747e+06	1.65865e+06	1.37362e+06	0.248363		0.17106	0.0939095
PA2627	3	3	8.77159	0.00236892	conserved hypothetical protein	447488	397914	586036	41617.6	46161.8	101928	0.132529		0.20435	0.531112
PA2629	8	7	39.081	0.0347511	adenylosuccinate lyase	3.12463e+07	2.08072e+07	3.77145e+07	1.10409e+07	1.46913e+07	1.80057e+07	0.487233		0.285102	0.23895
PA2634	5	5	16.0167	0.00540268	isocitrate lyase AceA	3.2547e+07	3.04813e+07	3.47531e+07	2.20027e+07	2.23603e+07	2.56096e+07	0.715603		0.0655432	0.0852019
PA2641	9	9	40.3916	0.0020631	NADH dehydrogenase I chain F	1.48112e+07	1.32187e+07	1.4488e+07	7.18866e+06	8.44788e+06	9.05979e+06	0.580844		0.0593955	0.115893
PA2644	4	4	15.2157	0.0293773	NADH Dehydrogenase I chain I	6.10188e+06	6.844e+06	4.09555e+06	1.5091e+07	1.285e+07	8.59408e+06	2.1439		0.250306	0.270983
PA2652	4	2	13.5711	0.00302464	probable chemotaxis transducer	419665	778832	628056	1.48924e+07	2.14589e+07	5.12239e+06	22.706		0.296217	0.594626
PA2686	2	2	9.93037	0.00103376	two-component response regulator PfeR	98025.1	157913	146209	19454.4	30732.8	22338.9	0.180347		0.236791	0.242362
PA2707	6	6	17.239	0.00777874	hypothetical protein	1.28046e+07	9.68419e+06	9.41471e+06	3.23334e+06	3.94256e+06	5.60167e+06	0.400507		0.177177	0.285383
PA2709	12	12	51.8057	0.00143021	cysteine synthase A	3.81576e+07	3.1543e+07	3.67157e+07	6.70416e+06	6.2851e+06	1.12388e+07	0.227673		0.0980561	0.34015
PA2734	2	2	8.20554	0.0160795	hypothetical protein	1.62762e+06	753099	1.74062e+06	156649	124701	424249	0.171206		0.39343	0.699402
PA2740	7	7	22.3054	0.00250303	phenylalanyl-tRNA synthetase, alpha-subunit	5.80454e+06	6.65342e+06	6.40434e+06	1.08263e+07	9.82699e+06	9.00973e+06	1.57261		0.0693996	0.0920149
PA2741	3	3	5.90518	0.0133843	50S ribosomal protein L20	258185	615196	2.87931e+06	1.97869e+07	1.35552e+07	1.473e+07	12.81		1.13638	0.206642
PA2744	2	2	4.85573	0.0130766	threonyl-tRNA synthetase	2.32186e+06	1.42293e+06	2.20807e+06	3.51176e+06	4.31975e+06	4.07454e+06	2.00006		0.246673	0.104384
PA2755	5	5	15.5381	0.00264977	ecotin precursor	2.27772e+06	2.27398e+06	1.67689e+06	4.67835e+06	6.63353e+06	6.93616e+06	2.92972		0.166562	0.201484
PA2760	5	5	14.951	0.00525049	OprQ	1.57043e+07	1.79253e+07	1.48608e+07	2.41291e+07	2.66223e+07	3.14147e+07	1.69448		0.0979381	0.135192
PA2765	3	3	8.79747	0.00652395	hypothetical protein	5.04622e+07	1.70574e+07	2.44817e+07	4.26862e+06	5.56063e+06	5.25978e+06	0.164009		0.571962	0.134411
PA2771	4	4	14.3656	0.0043509	conserved hypothetical protein	2.13444e+06	1.92852e+06	1.83954e+06	4.24733e+06	3.32161e+06	3.1571e+06	1.8172		0.0768831	0.164386
PA2776	6	6	25.4603	0.00171723	FAD-dependent oxidoreductase	4.92058e+06	6.02936e+06	6.80624e+06	1.05237e+06	1.5305e+06	1.83097e+06	0.248581		0.160116	0.266885
PA2787	2	2	7.21915	0.0157255	carboxypeptidase G2 precursor	1.22283e+06	1.38956e+06	1.12919e+06	1.68769e+06	2.4826e+06	2.37715e+06	1.74991		0.105741	0.197818
PA2788	8	4	21.5938	0.00570113	probable chemotaxis transducer	8.20451e+06	6.81285e+06	7.82787e+06	1.5822e+07	1.935e+07	2.89034e+07	2.80476		0.0945256	0.316878
PA2794	2	2	3.95626	0.00410485	pseudaminidase	36266.7	52931	39883.9	97401	90853	80773.9	2.08417		0.203721	0.0934008
PA2796	2	2	6.28795	0.00746414	transaldolase	1.20636e+07	1.00347e+07	1.10999e+07	1.71205e+07	1.44549e+07	1.65767e+07	1.45045		0.0917093	0.0877537
PA2801	4	3	15.9993	0.00111197	hypothetical protein	89678.8	144423	80608.9	732563	653960	1.15492e+06	8.07547		0.329103	0.31803
PA2802	2	2	8.52775	0.0443564	probable transcriptional regulator	781646	687860	519643	1.08184e+06	938544	1.63123e+06	1.83577		0.200214	0.300396
PA2812	5	5	23.7669	0.011075	probable ATP-binding component of ABC transporter	1.53434e+06	3.92117e+06	4.01451e+06	484959	171031	79698.4	0.077686		0.445329	0.866842
PA2815	15	13	51.6191	0.0228386	probable acyl-CoA dehydrogenase	4.20428e+07	2.26817e+08	1.75743e+08	6.61894e+08	1.26689e+09	8.23263e+08	6.18991		0.643832	0.341506
PA2820	3	2	9.02285	0.0169068	hypothetical protein	293549	271442	225604	401358	680207	723220	2.28282		0.131507	0.290459
PA2823	5	4	15.8945	0.000504267	conserved hypothetical protein	3.96688e+06	5.07132e+06	4.52291e+06	1.63159e+06	1.22234e+06	1.25284e+06	0.302834		0.122163	0.166547
PA2828	4	4	14.7184	0.00833826	probable aminotransferase	2.14045e+07	7.02581e+07	1.66762e+07	3.17972e+06	3.83288e+06	2.89391e+06	0.0914401		0.821449	0.145757
PA2831	4	3	11.8163	0.00406409	conserved hypothetical protein	2.0905e+06	2.50854e+06	1.90725e+06	4.57457e+06	4.22563e+06	3.57153e+06	1.9015		0.142105	0.123474
PA2851	2	2	10.7644	0.00474503	translation elongation factor P	2.21301e+07	1.71764e+07	1.76799e+07	2.98629e+07	3.41881e+07	3.68926e+07	1.77136		0.143525	0.105382
PA2853	5	5	16.5529	0.00646944	Outer membrane lipoprotein OprI precursor	8.9202e+07	3.90192e+07	6.14812e+07	2.64168e+08	6.90147e+08	7.65367e+08	9.06515		0.397527	0.471511
PA2864	3	3	10.7447	0.0119328	conserved hypothetical protein	1.51091e+06	282977	1.45834e+06	1.6134e+07	1.78301e+07	7.3512e+06	12.7037		0.640425	0.40842
PA2867	9	7	36.8386	0.00279889	probable chemotaxis transducer	3.23081e+06	5.06276e+06	5.34304e+06	1.21597e+07	1.55385e+07	1.49933e+07	3.13065		0.252375	0.127471
PA2902	2	2	7.26307	0.0174307	hypothetical protein	613968	402074	478484	757684	904687	820393	1.66124		0.215407	0.0891329
PA2907	4	3	11.5178	0.00215441	precorrin-6y-dependent methyltransferase CobL	800942	605510	733790	362723	297907	272594	0.436037		0.139186	0.149433
PA2920	12	6	47.3781	0.00816966	probable chemotaxis transducer	2.59944e+06	7.29117e+06	9.91531e+06	6.22744e+07	5.16796e+07	3.53712e+07	7.53942		0.561394	0.272272
PA2950	8	8	35.2608	0.00878409	proton motive force protein, PMF	1.08834e+07	1.45543e+07	1.13758e+07	4.07954e+06	6.25666e+06	6.26347e+06	0.450912		0.162375	0.227523
PA2953	3	2	11.1868	0.0173376	electron transfer flavoprotein-ubiquinone oxidoreductase	730176	614580	1.68192e+06	117662	218538	271052	0.200634		0.580555	0.385122
PA2957	2	2	3.35903	0.000388873	probable transcriptional regulator	334788	255413	285659	16793.5	32814	29419.2	0.0902276		0.137213	0.320469
PA2961	2	2	6.621	0.00661631	DNA polymerase III, delta prime subunit	352684	236094	184590	94768.8	66505.6	56704.5	0.281857		0.334078	0.272012
PA2962	5	5	13.1102	0.00154097	thymidylate kinase	1.81135e+06	1.35652e+06	1.51715e+06	3.03469e+06	3.66627e+06	3.53608e+06	2.18506		0.147703	0.097726
PA2971	2	2	7.22911	4.35795e-05	conserved hypothetical protein	905974	931618	862826	2.46331e+06	2.45223e+06	2.85755e+06	2.87847		0.038622	0.0891064
PA2975	4	3	12.7464	0.00593048	ribosomal large subunit pseudouridine synthase C	649377	578307	579154	30783.5	5692.52	45300.8	0.0452596		0.0677262	0.735098
PA2976	49	41	167.631	0.000557948	ribonuclease E	1.45851e+09	2.46117e+09	2.7279e+09	2.19379e+08	2.94714e+08	2.59808e+08	0.116418		0.302054	0.146148
PA2983	2	2	4.93829	0.0363194	probable tolQ-type transport protein	1.1854e+06	2.93292e+06	1.893e+06	282503	394244	945181	0.269812		0.438678	0.656195
PA2986	2	2	3.49374	0.0180528	conserved hypothetical protein	86267.9	506690	1.648e+06	1.37072e+07	1.22463e+07	9.60954e+06	15.8696		1.08184	0.175188
PA2990	5	4	24.9978	0.000672373	probable phosphodiesterase	5.01203e+06	3.75262e+06	3.44631e+06	413123	572319	749246	0.14206		0.203866	0.290783
PA2991	3	2	10.6329	0.0455204	soluble pyridine nucleotide transhydrogenase	1.38502e+07	1.38965e+07	1.19543e+07	1.6717e+07	1.61664e+07	2.20994e+07	1.38492		0.0837409	0.178859
PA2999	9	8	31.9415	0.000165214	Na+-translocating NADH:ubiquinone oxidoreductase subunit Nrq1	6.6107e+06	7.47396e+06	7.28398e+06	3.70842e+06	3.96835e+06	3.6156e+06	0.528455		0.0636844	0.0485782
PA3001	8	8	41.9575	0.000481073	probable glyceraldehyde-3-phosphate dehydrogenase	1.49073e+07	1.91266e+07	1.71248e+07	6.2898e+06	7.19192e+06	5.88444e+06	0.37855		0.123765	0.103678
PA3003	3	3	13.8611	4.45208e-05	hypothetical protein	321461	276124	251064	2.3551e+06	2.8955e+06	3.28552e+06	10.0585		0.126137	0.164207
PA3005	7	6	25.1883	0.000267652	beta-N-acetyl-D-glucosaminidase	2.38928e+06	2.48004e+06	3.16443e+06	756785	871986	758068	0.297102		0.158247	0.0831361
PA3007	7	6	24.3594	0.000239565	repressor protein LexA	2.79989e+06	3.14189e+06	3.0081e+06	544257	320703	372705	0.138288		0.057769	0.283559
PA3011	4	3	11.6699	0.0198587	DNA topoisomerase I	1.11877e+07	8.75528e+06	8.04601e+06	5.88901e+06	5.25642e+06	3.70153e+06	0.530457		0.176613	0.227457
PA3013	3	3	16.8443	0.0174205	fatty-acid oxidation complex beta-subunit	1.19278e+07	5.32445e+06	1.17266e+07	1.75269e+06	1.92431e+06	3.62425e+06	0.251951		0.388806	0.425091
PA3014	9	9	30.1158	0.0217873	fatty-acid oxidation complex alpha-subunit	2.56054e+06	5.22283e+06	2.36477e+06	773408	1.44012e+06	932467	0.310007		0.471985	0.332055
PA3017	2	2	12.3808	0.013582	conserved hypothetical protein	3.98382e+06	4.23423e+06	3.71972e+06	6.27782e+06	5.27314e+06	7.52072e+06	1.59759		0.0646575	0.177104
PA3026	3	3	12.2947	0.0114512	conserved hypothetical protein	1.67036e+06	2.45606e+06	1.86961e+06	150936	608930	319845	0.180071		0.204356	0.643533
PA3031	2	2	13.2182	0.00715762	hypothetical protein	3.49563e+07	5.14689e+07	3.54377e+07	7.37071e+07	9.95252e+07	9.51473e+07	2.20231		0.23135	0.154446
PA3040	2	2	11.0181	0.0267316	conserved hypothetical protein	1.38693e+06	1.63487e+06	630202	2.56644e+06	5.67888e+06	5.36625e+06	3.72716		0.429928	0.377737
PA3048	2	2	7.34467	0.00628944	conserved hypothetical protein	1.86211e+06	2.1969e+06	2.33267e+06	3.29729e+06	3.22884e+06	3.97897e+06	1.64356		0.113677	0.118439
PA3050	8	8	41.745	0.00099316	dihydroorotate dehydrogenase	9.86113e+06	7.55253e+06	1.13891e+07	1.17871e+06	1.36539e+06	2.1177e+06	0.161853		0.201174	0.319884
PA3052	4	3	15.1466	0.00130931	hypothetical protein	2.14761e+06	1.70557e+06	1.22062e+06	50069.7	81065.6	156141	0.0566197		0.274149	0.569566
PA3068	26	24	66.8685	0.0229391	NAD-dependent glutamate dehydrogenase	3.0725e+08	3.12419e+08	3.8346e+07	7.9097e+06	1.59118e+07	1.1816e+07	0.0541592		0.714719	0.336845
PA3075	2	2	5.0883	0.000476633	hypothetical protein	804220	992329	769457	2.35957e+06	2.19446e+06	2.7103e+06	2.83099		0.140187	0.108788
PA3081	2	2	3.91178	0.000732329	conserved hypothetical protein	194907	130141	156178	16978.6	18522.5	30341.7	0.136823		0.203164	0.333083
PA3082	3	3	7.57876	0.00907498	glycine betaine transmethylase	3.70424e+06	2.07878e+06	1.9635e+06	5.99267e+06	9.13638e+06	8.98602e+06	3.11302		0.376986	0.220594
PA3083	5	5	14.3605	0.00526083	aminopeptidase N	5.86411e+07	5.02375e+07	5.12096e+07	8.17559e+07	1.13698e+08	1.09937e+08	1.90764		0.0861457	0.171494
PA3088	3	3	10.2147	0.00041587	conserved hypothetical protein	2.77133e+06	3.21899e+06	3.30172e+06	988840	912667	1.2161e+06	0.335513		0.0921284	0.151905
PA3107	4	4	11.1629	8.36353e-05	o-succinylhomoserine sulfhydrylase	6.71587e+06	6.76203e+06	6.77387e+06	1.10905e+07	1.06155e+07	1.00821e+07	1.56964		0.00453962	0.0476117
PA3108	7	6	41.0364	0.00449601	amidophosphoribosyltransferase	2.26507e+07	2.43341e+07	3.3189e+07	5.6385e+06	8.9862e+06	9.83083e+06	0.305032		0.211836	0.271988
PA3110	3	3	7.36273	0.000562952	hypothetical protein	1.38151e+06	1.5341e+06	1.41621e+06	3.26248e+06	4.07383e+06	4.49105e+06	2.73034		0.0553966	0.158463
PA3115	11	10	37.9191	0.0108188	Motility protein FimV	1.91622e+08	1.97231e+08	2.33314e+08	6.4213e+08	1.19804e+09	4.80108e+08	3.72935		0.1091	0.486853
PA3117	10	10	41.1237	0.000258918	aspartate semialdehyde dehydrogenase	2.27262e+07	2.7061e+07	2.92939e+07	7.55079e+06	9.06307e+06	8.69677e+06	0.32006		0.126684	0.0935093
PA3118	5	5	15.9721	0.00176863	3-isopropylmalate dehydrogenase	5.56881e+06	5.81215e+06	5.24482e+06	9.55755e+06	8.43435e+06	8.01695e+06	1.56437		0.0513569	0.0919063
PA3120	5	5	20.1744	0.00486211	3-isopropylmalate dehydratase small subunit	595318	1.1694e+06	1.02696e+06	7.01345e+06	5.21038e+06	3.28128e+06	5.55406		0.321241	0.361127
PA3127	2	2	7.71967	0.00879864	hypothetical protein	772128	827374	1.05918e+06	1.50331e+06	1.46856e+06	1.33426e+06	1.61965		0.171862	0.0621969
PA3128	5	4	17.6456	0.00142671	probable short-chain dehydrogenase	2.20757e+06	2.17257e+06	2.33775e+06	890582	732312	1.09086e+06	0.403959		0.0388713	0.198635
PA3134	3	3	14.4282	4.91756e-06	glutamyl-tRNA synthetase	1.01853e+07	1.33808e+07	1.08593e+07	546988	545220	480294	0.0456786		0.146788	0.0725062
PA3139	17	17	57.2369	0.00190784	probable amino acid aminotransferase	6.62562e+07	8.04365e+07	8.17125e+07	1.26431e+08	1.27829e+08	1.41176e+08	1.73129		0.112683	0.0617496
PA3141	6	6	18.0315	0.000244547	nucleotide sugar epimerase/dehydratase WbpM	189179	275481	226934	1.28583e+07	1.48392e+07	5.86148e+06	48.5241		0.187667	0.421641
PA3147	2	2	4.59194	0.000712527	probable glycosyl transferase WbpJ	1.04722e+06	804922	929307	75196.4	58347.8	133020	0.0958366		0.130684	0.440777
PA3148	6	6	27.3149	0.0132424	UDP-N-acetylglucosamine 2-epimerase WbpI	2.03551e+07	1.52453e+07	2.09e+07	2.77313e+07	2.93081e+07	3.18492e+07	1.57324		0.165628	0.0701218
PA3150	5	5	24.604	0.00218007	LPS biosynthesis protein WbpG	9.61441e+06	1.23282e+07	1.17155e+07	4.45593e+06	5.27312e+06	5.85605e+06	0.463042		0.12686	0.135383
PA3151	5	5	18.7357	0.00020538	imidazoleglycerol-phosphate synthase, cyclase subunit	5.04122e+06	4.96118e+06	5.74789e+06	889201	545148	776219	0.140351		0.0824664	0.238
PA3158	15	15	66.1244	0.000375078	UDP-2-acetamido-2-deoxy-d-glucuronic acid 3-dehydrogenase, WbpB	4.81575e+07	6.14661e+07	5.33369e+07	1.20331e+07	1.41733e+07	1.68569e+07	0.264256		0.123501	0.168379
PA3160	2	2	6.57194	0.0114069	O-antigen chain length regulator	158991	268921	864307	9.05761e+06	7.71581e+06	2.56556e+06	14.9657		0.881001	0.531645
PA3162	15	15	39.2408	0.0124221	30S ribosomal protein S1	2.25964e+08	1.50902e+08	1.25816e+08	3.20715e+08	4.70735e+08	4.90618e+08	2.55046		0.310997	0.217353
PA3168	5	4	11.4216	0.00168652	DNA gyrase subunit A	2.94599e+07	2.95187e+07	3.18387e+07	4.16382e+07	4.87847e+07	4.45034e+07	1.48569		0.0448176	0.0799676
PA3170	3	3	13.3909	0.0241426	conserved hypothetical protein	3.17025e+06	2.73383e+06	3.0742e+06	2.60761e+06	2.2881e+06	2.26212e+06	0.797239		0.0766264	0.0806416
PA3179	4	4	16.1593	0.0153191	conserved hypothetical protein	719770	2.34522e+06	2.00581e+06	339486	117965	78108.7	0.105616		0.507279	0.788808
PA3183	2	2	7.15445	0.00827457	glucose-6-phosphate 1-dehydrogenase	44900.9	381575	17973.9		125.212		0.000281723		1.36753	0
PA3187	7	5	25.5734	0.000114353	probable ATP-binding component of ABC transporter	5.21423e+06	5.9792e+06	4.90397e+06	2.09442e+06	2.19551e+06	2.18182e+06	0.402037		0.103137	0.0254227
PA3190	3	2	9.26522	0.0334276	probable binding protein component of ABC sugar transporter	1.81978e+07	1.04484e+07	1.73615e+07	7.15362e+07	2.96948e+07	3.44783e+07	2.94971		0.277342	0.506263
PA3197	2	2	4.24683	0.00812865	hypothetical protein	42332.7	42326.9	21463.4	113240	145270	97481.5	3.35452		0.340564	0.205216
PA3199	2	2	4.53941	0.00520005	conserved hypothetical protein	1.44938e+06	927749	906904	281657	285139	442238	0.307254		0.280776	0.272705
PA3202	2	2	6.19112	0.00054633	conserved hypothetical protein	463548	281296	286790	2.88008e+06	2.88192e+06	4.67913e+06	10.121		0.301484	0.298287
PA3225	9	9	34.9261	0.000835414	probable transcriptional regulator	1.48813e+07	1.13333e+07	1.23274e+07	3.92536e+06	3.18916e+06	4.58782e+06	0.303626		0.142463	0.179363
PA3227	3	3	12.7695	0.00431933	peptidyl-prolyl cis-trans isomerase A	1.15967e+06	1.24743e+06	1.42415e+06	2.71971e+06	2.19516e+06	2.06984e+06	1.82309		0.10548	0.148081
PA3244	4	4	19.0631	0.00949775	cell division inhibitor MinD	2.96458e+06	7.05601e+06	4.66541e+06	1.53047e+06	820834	840579	0.217342		0.419866	0.379835
PA3245	3	3	7.43049	0.0216635	cell division topological specificity factor MinE	506121	808628	90657.6	3.20794e+06	4.20186e+06	4.38827e+06	8.39477		0.769449	0.161349
PA3263	3	3	10.8109	0.00483671	conserved hypothetical protein	3.70742e+06	4.64772e+06	4.92396e+06	2.15632e+06	2.02869e+06	2.64054e+06	0.514007		0.144082	0.141869
PA3270	2	2	7.77122	0.00301039	hypothetical protein	1.59181e+06	1.80884e+06	1.13668e+06	336488	515335	476800	0.29282		0.226808	0.212536
PA3286	5	5	14.5058	0.00194967	hypothetical protein	9.4521e+06	9.84972e+06	1.08331e+07	1.65486e+07	1.42395e+07	1.54792e+07	1.53534		0.0707739	0.0749315
PA3295	3	3	10.6126	0.000229863	probable HIT family protein	2.10316e+06	2.82322e+06	2.79731e+06	1.24526e+07	1.01407e+07	1.04503e+07	4.27822		0.15865	0.11394
PA3297	2	2	4.11533	0.00209723	probable ATP-dependent helicase	1.31842e+07	1.55574e+07	1.47211e+07	7.21212e+06	8.24552e+06	6.10317e+06	0.496076		0.0830856	0.149075
PA3299	2	2	7.73802	0.0273585	long-chain-fatty-acid--CoA ligase	1.23089e+07	1.29457e+07	1.44808e+07	8.16988e+06	7.65792e+06	4.27518e+06	0.505921		0.0842947	0.315827
PA3309	8	7	26.0134	0.02851	conserved hypothetical protein	2.84332e+08	2.05522e+08	2.28771e+08	3.22657e+08	3.80336e+08	4.7209e+08	1.63518		0.169048	0.192397
PA3326	4	4	13.5213	0.0098198	ClpP2	2.34863e+07	1.90221e+07	1.59199e+07	3.40058e+07	3.90292e+07	5.05421e+07	2.11502		0.195294	0.205807
PA3327	2	2	4.54428	0.0119813	probable non-ribosomal peptide synthetase	282351	933513	448407	6.77539e+06	4.90019e+06	3.50589e+07	28.081		0.60992	1.08465
PA3328	3	3	8.44852	0.00693985	probable FAD-dependent monooxygenase	768735	829211	648054	352593	326289	202908	0.392604		0.123194	0.271892
PA3329	2	2	6.92926	0.032063	hypothetical protein	1.98032e+06	2.36638e+06	1.84445e+06	1.29881e+06	1.68895e+06	1.30317e+06	0.693074		0.131207	0.15661
PA3330	4	4	10.668	0.00115219	probable short chain dehydrogenase	2.51641e+06	1.97066e+06	1.81502e+06	680855	466334	443861	0.252463		0.175338	0.246676
PA3331	3	3	12.468	0.00162593	cytochrome P450	1.23283e+06	1.51698e+06	1.14162e+06	367105	541527	407017	0.338089		0.150923	0.208384
PA3347	9	9	36.8324	0.00179677	hypothetical protein	4.37225e+06	6.81223e+06	3.86793e+06	6.01799e+07	4.42267e+07	2.69294e+07	8.72525		0.31383	0.37986
PA3348	5	5	13.5523	0.00309265	probable chemotaxis protein methyltransferase	4.85402e+06	4.37183e+06	3.5745e+06	697485	821242	1.43575e+06	0.230812		0.151448	0.401474
PA3352	3	3	9.16876	1.69257e-06	hypothetical protein	22114.5	17315.3	17311.8	899845	1.03184e+06	987594	51.4486		0.146548	0.0690394
PA3356	2	2	8.97724	0.00364583	Glutamylpolyamine synthetase	2.7105e+06	3.0473e+06	3.56846e+06	5.14443e+06	4.96862e+06	5.52353e+06	1.67662		0.139049	0.0544102
PA3364	3	3	13.6445	0.00390812	aliphatic amidase expression-regulating protein	1.17928e+06	2.69374e+06	2.97208e+06	102837	215086	265831	0.0852807		0.422849	0.428649
PA3365	4	4	15.2102	0.000487003	probable chaperone	6.38903e+06	6.42279e+06	7.14549e+06	1.99059e+06	1.90665e+06	1.34143e+06	0.262493		0.0642366	0.202188
PA3366	8	8	35.146	0.0102351	aliphatic amidase	3.54801e+07	4.5399e+07	4.94069e+07	6.80474e+07	7.60626e+07	9.03381e+07	1.79949		0.165085	0.144479
PA3392	2	2	7.08541	0.0200543	nitrous-oxide reductase precursor	2.6321e+06	1.94169e+06	1.72719e+06	922503	302774	623078	0.293344		0.225131	0.503025
PA3415	4	4	26.2848	0.00687963	probable dihydrolipoamide acetyltransferase	3.61969e+07	1.78439e+07	3.90539e+07	3.71331e+06	3.96919e+06	7.98085e+06	0.168252		0.370907	0.458412
PA3416	8	8	36.1704	2.39919e-05	probable pyruvate dehydrogenase E1 component, beta chain	1.12512e+07	1.0503e+07	1.15158e+07	2.09149e+06	2.41257e+06	2.59848e+06	0.213482		0.0473666	0.108334
PA3418	7	7	24.3599	0.00272806	leucine dehydrogenase	1.37896e+07	1.69758e+07	1.60128e+07	2.40499e+07	2.30117e+07	2.47575e+07	1.53531		0.104798	0.0366796
PA3435	3	3	15.654	0.00131233	conserved hypothetical protein	214273	509651	303703	5.52021e+06	4.30466e+06	2.85266e+06	12.3367		0.442197	0.316037
PA3452	2	2	4.47376	0.0137907	malate:quinone oxidoreductase	357493	549058	375465	792388	841001	697263	1.81796		0.247565	0.0941096
PA3455	3	3	16.4566	0.00522822	conserved hypothetical protein	1.27606e+06	1.48425e+06	2.09158e+06	675904	722715	702571	0.433066		0.261998	0.033526
PA3466	4	4	12.9372	0.0012006	probable ATP-dependent RNA helicase	241510	1.22322e+06	819279	4041.95	868.779	3262.14	0.0035783		0.648088	0.606964
PA3471	3	3	6.68738	0.0348819	probable malic enzyme	6.80127e+06	4.23204e+06	4.97322e+06	7.99721e+06	1.04053e+07	1.50563e+07	2.09033		0.247844	0.321748
PA3479	6	6	18.7642	0.00531454	rhamnosyltransferase chain A	2.42874e+06	2.27649e+06	1.263e+06	246886	419554	499796	0.195407		0.318527	0.332452
PA3482	5	5	16.5358	0.00251595	methionyl-tRNA synthetase	436902	824756	574437	2.17007e+06	2.0042e+06	2.53045e+06	3.65162		0.321292	0.120385
PA3525	7	7	44.4124	0.00335136	argininosuccinate synthase	3.33036e+07	3.95682e+07	3.39571e+07	7.36034e+06	1.19715e+07	1.35173e+07	0.307493		0.0967084	0.292533
PA3529	9	9	31.7554	0.0166481	alkylhydroperoxide reductase C	2.17043e+08	1.60876e+08	1.88761e+08	2.73419e+08	2.95036e+08	3.73954e+08	1.66303		0.148674	0.168459
PA3531	5	5	20.0993	0.0030767	bacterioferritin	1.19129e+07	2.0595e+07	1.43603e+07	4.36495e+07	6.56379e+07	5.96969e+07	3.60552		0.286545	0.201936
PA3539	3	3	9.86755	0.00059037	conserved hypothetical protein	1.29627e+06	1.18365e+06	1.05342e+06	90148.5	65364.7	152005	0.087033		0.103185	0.435314
PA3563	5	5	14.2992	0.000793772	fructose transport system repressor FruR	1.99653e+06	1.86352e+06	2.27249e+06	925479	948852	755177	0.42878		0.102051	0.120614
PA3569	3	3	16.8984	0.028795	3-hydroxyisobutyrate dehydrogenase	1.03848e+07	8.32421e+06	7.6869e+06	1.37314e+07	1.14954e+07	1.62871e+07	1.57274		0.160268	0.173265
PA3582	4	4	12.7934	0.00199519	glycerol kinase	783630	935572	1.0386e+06	274109	358519	397465	0.373519		0.13953	0.18365
PA3584	7	7	34.8005	0.00108074	glycerol-3-phosphate dehydrogenase	4.49154e+06	5.92782e+06	7.0858e+06	891575	1.40223e+06	1.2437e+06	0.202084		0.222725	0.221659
PA3611	3	3	14.4288	0.0102451	hypothetical protein	1.1395e+06	1.40973e+06	1.09043e+06	1.51239e+07	7.47494e+06	3.85871e+06	7.26926		0.141723	0.652175
PA3614	5	5	13.0197	0.0256416	hypothetical protein	3.86719e+06	7.46761e+06	4.93018e+06	2.25972e+06	3.00844e+06	2.12995e+06	0.454849		0.341196	0.192292
PA3617	18	18	73.1867	0.000133071	RecA protein	3.09444e+07	3.13781e+07	3.08305e+07	6.12842e+06	5.37651e+06	4.01644e+06	0.166623		0.00930562	0.206905
PA3618	2	2	8.77386	0.00141083	conserved hypothetical protein	751178	747220	706330	1.45987e+06	1.18615e+06	1.52839e+06	1.89339		0.033786	0.130137
PA3621	3	3	12.8059	0.000325544	ferredoxin I	210698	272055	167512	2.57075e+06	2.90637e+06	4.82868e+06	15.8486		0.242366	0.354658
PA3622	6	5	32.2316	0.0043	sigma factor RpoS	7.26056e+06	1.18209e+07	6.42194e+06	1.42559e+06	495404	1.14998e+06	0.120415		0.341767	0.466745
PA3629	4	4	12.7541	0.0280549	alcohol dehydrogenase class III	7.97756e+06	1.24496e+07	1.2795e+07	6.44347e+06	6.02144e+06	6.73168e+06	0.577825		0.242656	0.0558248
PA3635	11	9	41.4067	0.00174436	enolase	8.40417e+07	8.75664e+07	7.80947e+07	1.25926e+08	1.47193e+08	1.56213e+08	1.71938		0.0575147	0.10866
PA3637	8	7	31.1087	0.00906888	CTP synthase	9.583e+07	7.71543e+07	9.01218e+07	1.4545e+08	1.94111e+08	2.45918e+08	2.22525		0.109121	0.257442
PA3639	5	5	24.5921	0.000365879	acetyl-coenzyme A carboxylase carboxyl transferase (alpha subunit)	2.17794e+07	1.86682e+07	1.93727e+07	6.84458e+06	6.78025e+06	8.55823e+06	0.370828		0.0818131	0.136382
PA3644	3	2	9.41434	0.011992	UDP-N-acetylglucosamine acyltransferase	1.17053e+06	779956	848751	333676	414297	526219	0.455193		0.223448	0.227661
PA3645	2	2	8.64359	0.0326925	(3R)-hydroxymyristoyl-[acyl carrier protein] dehydratase	3.99201e+06	2.81072e+06	2.99563e+06	1.28239e+06	1.78736e+06	2.24468e+06	0.542379		0.194542	0.271716
PA3646	5	3	17.2479	0.0130621	UDP-3-O-[3-hydroxylauroyl] glucosamine N-acyltransferase	970497	1.75112e+06	1.2632e+06	2.79099e+06	3.41263e+06	2.56813e+06	2.2013		0.296895	0.149682
PA3647	11	10	36.1988	0.000418792	probable outer membrane protein precursor	2.09026e+06	1.31472e+06	1.13503e+06	1.22335e+07	1.04536e+07	1.26474e+07	7.78291		0.335448	0.098963
PA3648	6	6	17.0263	0.00441528	outer membrane protein Opr86	4.8814e+07	3.97306e+07	3.43982e+07	7.14913e+07	8.53284e+07	7.89281e+07	1.91754		0.177858	0.0881239
PA3652	2	2	3.82163	4.9128e-05	undecaprenyl pyrophosphate synthetase	201506	123017	122861	1721.49	2328.26	1283.19	0.0119203		0.304172	0.295217
PA3653	15	12	55.9848	0.00135472	ribosome recycling factor	8.33325e+06	6.99963e+06	5.76202e+06	3.46105e+07	4.63711e+07	7.41093e+07	7.35206		0.182875	0.392302
PA3654	3	2	12.7546	0.0194973	uridylate kinase	1.72628e+06	882201	781873	377709	436548	423795	0.365169		0.458998	0.0750053
PA3656	21	21	90.3604	3.90861e-05	30S ribosomal protein S2	1.36094e+08	1.62707e+08	1.46648e+08	2.36035e+07	2.45495e+07	1.89167e+07	0.150567		0.0902557	0.134919
PA3659	3	3	12.473	0.00554385	probable aminotransferase	2.05468e+06	2.54235e+06	2.29428e+06	3.17775e+06	3.34898e+06	3.18893e+06	1.40984		0.106154	0.0295803
PA3664	9	9	27.7594	2.84875e-05	conserved hypothetical protein	1.26191e+06	1.22718e+06	889701	1.41433e+07	1.68998e+07	1.59152e+07	13.898		0.182556	0.0892396
PA3666	2	2	4.94087	1.83679e-05	tetrahydrodipicolinate succinylase	3.216e+06	3.23615e+06	3.1624e+06	4.88089e+06	4.85819e+06	4.64991e+06	1.49658		0.0118944	0.0265424
PA3675	4	4	13.9107	0.00865602	hypothetical protein	42941.6	192616	262128	1.99294e+06	1.65842e+06	2.27696e+06	11.9118		0.675184	0.156678
PA3678	4	4	10.4783	0.00116552	probable transcriptional regulator	224659	344909	271744	956083	911134	1.25536e+06	3.71156		0.216071	0.179773
PA3686	8	8	31.5223	9.76656e-05	adenylate kinase	1.64585e+07	1.34446e+07	1.51399e+07	5.64781e+07	5.09331e+07	6.30481e+07	3.78436		0.100628	0.106736
PA3690	9	9	32.0877	0.00050151	probable metal-transporting P-type ATPase	1.37588e+07	1.45278e+07	1.56695e+07	1.30452e+08	2.07564e+08	9.92477e+07	9.94774		0.0656146	0.382533
PA3691	7	7	23.1253	0.000873466	hypothetical protein	4.56297e+06	3.35186e+06	2.69381e+06	1.75803e+07	2.76382e+07	2.81443e+07	6.91538		0.268116	0.243654
PA3708	4	3	16.8128	0.00958776	probable chemotaxis transducer	7.61333e+06	8.33822e+06	7.79699e+06	1.3227e+07	2.22797e+07	2.41571e+07	2.51231		0.0476057	0.293866
PA3712	4	4	11.6592	0.00084149	hypothetical protein	254202	511170	436873	2.47959e+06	2.73189e+06	2.7075e+06	6.58683		0.329977	0.0527203
PA3723	3	3	14.5881	0.0441006	probable FMN oxidoreductase	4.70236e+06	7.18656e+06	5.36428e+06	7.68631e+06	8.39839e+06	8.84942e+06	1.44519		0.223694	0.0705562
PA3724	156	144	675.65	0.000116512	elastase LasB	8.46168e+09	5.07513e+09	5.70147e+09	1.70357e+08	2.77835e+08	2.66502e+08	0.0371496		0.280978	0.247884
PA3729	7	6	16.5977	0.0229632	conserved hypothetical protein	1.42378e+07	2.43533e+07	1.34063e+07	3.00595e+07	5.01712e+07	4.1611e+07	2.34322		0.351619	0.248507
PA3731	3	3	8.82401	0.0263538	conserved hypothetical protein	990946	103299	209998	2.24383e+06	2.86712e+06	5.19744e+06	7.90373		1.11473	0.453082
PA3734	13	13	56.9034	0.000100309	hypothetical protein	2.24987e+08	1.76283e+08	1.58119e+08	3.11025e+07	2.50863e+07	2.81255e+07	0.150726		0.185434	0.107032
PA3735	2	2	8.07009	0.00174414	threonine synthase	2.40006e+06	2.63999e+06	2.75906e+06	1.88806e+06	1.87086e+06	1.93067e+06	0.729517		0.0703395	0.0162355
PA3736	6	6	28.9884	0.00325026	homoserine dehydrogenase	1.08872e+07	1.46169e+07	1.26293e+07	3.50534e+06	5.39729e+06	5.12555e+06	0.367871		0.146814	0.21876
PA3737	4	4	13.8559	5.10267e-05	thiol:disulfide interchange protein DsbC	667035	737879	604015	4.68691e+06	3.72215e+06	4.88248e+06	6.61623		0.100009	0.140211
PA3742	13	13	45.6541	0.00211269	50S ribosomal protein L19	8.96429e+07	1.18796e+08	8.49863e+07	9.82222e+06	1.40638e+07	2.29224e+07	0.159524		0.187348	0.428405
PA3746	4	4	13.9113	2.23843e-05	signal recognition particle protein Ffh	3.73325e+06	3.74302e+06	4.48308e+06	656524	716837	600101	0.165014		0.107896	0.0887458
PA3751	5	5	14.1498	0.0024993	phosphoribosylglycinamide formyltransferase 2	5.33693e+06	6.17914e+06	7.01092e+06	1.2008e+07	1.17425e+07	1.03754e+07	1.84196		0.135532	0.0770118
PA3754	2	2	3.97967	0.0298182	hypothetical protein	563508	618584	839824	1.01805e+06	1.34363e+06	992163	1.65874		0.216994	0.175208
PA3763	7	7	20.1425	0.0389925	phosphoribosylformylglycinamidine synthase	9.76295e+07	1.40099e+08	1.65946e+08	2.00404e+08	2.21226e+08	2.17405e+08	1.58305		0.256347	0.052035
PA3769	5	4	16.6345	0.0144439	GMP synthase	5.69214e+06	8.1746e+06	7.63826e+06	1.09799e+07	1.11547e+07	1.18948e+07	1.58239		0.182225	0.0428181
PA3770	16	15	63.0391	0.00136737	inosine-5'-monophosphate dehydrogenase	4.16351e+07	3.85476e+07	3.98721e+07	6.00742e+07	5.80083e+07	6.85065e+07	1.5542		0.038706	0.0894189
PA3785	12	11	44.0011	0.000514822	conserved hypothetical protein	3.8293e+06	4.19934e+06	1.81849e+06	4.82401e+07	5.68062e+07	7.03386e+07	17.8108		0.390324	0.190584
PA3787	4	4	14.2666	0.000402941	conserved hypothetical protein	1.73243e+06	1.4797e+06	1.47315e+06	10754.3	30416.4	36992.8	0.0166828		0.0946649	0.523989
PA3790	4	4	19.5347	0.0234139	Putative copper transport outer membrane porin OprC precursor	6.66438e+07	5.65578e+07	5.3594e+07	1.03202e+08	1.84164e+08	9.98632e+07	2.19026		0.116086	0.36983
PA3795	5	5	22.0422	0.0074135	probable oxidoreductase	7.10505e+06	8.7528e+06	8.45451e+06	2.62628e+06	1.12129e+06	800084	0.187051		0.108337	0.643154
PA3799	4	4	14.3187	0.0487864	conserved hypothetical protein	4.25549e+06	1.04082e+07	1.08378e+07	1.65945e+07	2.00816e+07	1.9642e+07	2.20843		0.433216	0.101164
PA3800	8	8	21.6017	1.14985e-05	conserved hypothetical protein	1.59281e+07	1.54074e+07	1.54244e+07	2.43987e+07	2.54279e+07	2.44585e+07	1.58865		0.0189801	0.0233315
PA3801	4	4	18.7808	0.000658552	conserved hypothetical protein	1.10203e+06	775695	526029	6.16486e+06	5.7307e+06	6.37812e+06	7.60215		0.360496	0.0541651
PA3802	4	4	14.8859	0.0190038	histidyl-tRNA synthetase	4.63876e+06	5.45527e+06	4.01891e+06	2.87432e+06	3.11932e+06	2.12087e+06	0.57497		0.153141	0.19238
PA3803	3	3	15.0879	0.0305206	probable isoprenoid biosynthetic protein GcpE	3.9139e+06	4.33955e+06	3.21851e+06	213807	1.63046e+06	399545	0.195591		0.147987	1.02937
PA3804	2	2	8.53786	0.0111893	hypothetical protein	4.10309e+06	3.3103e+06	3.89018e+06	6.71592e+06	5.24919e+06	5.5776e+06	1.55196		0.108897	0.131632
PA3806	2	2	9.9944	0.000547624	conserved hypothetical protein	2.86422e+06	3.65241e+06	3.13806e+06	341586	333769	166116	0.0871567		0.124343	0.35341
PA3807	5	5	21.8565	0.000396527	nucleoside diphosphate kinase	1.07889e+08	1.07879e+08	9.87769e+07	2.101e+08	2.0861e+08	2.52438e+08	2.13372		0.0501464	0.111235
PA3809	3	3	11.0529	6.17323e-05	ferredoxin [2Fe-2S]	231023	290667	179890	2.63045e+06	2.6026e+06	2.61691e+06	11.189		0.237077	0.00532225
PA3810	5	4	13.1906	0.0117092	heat shock protein HscA	2.98767e+07	2.20892e+07	1.84235e+07	4.07011e+07	5.78663e+07	5.2404e+07	2.1448		0.24928	0.174264
PA3812	2	2	6.36408	0.00917449	probable iron-binding protein IscA	359099	905136	469546	2.20227e+06	1.8063e+06	2.03871e+06	3.48792		0.499547	0.0987122
PA3813	6	6	23.8939	0.000334916	probable iron-binding protein IscU	2.2968e+06	2.95516e+06	2.07275e+06	9.2929e+06	1.1611e+07	1.1929e+07	4.4825		0.187859	0.131483
PA3814	6	6	21.2971	0.000181727	L-cysteine desulfurase (pyridoxal phosphate-dependent)	9.81183e+06	1.01338e+07	8.61371e+06	3.17928e+06	3.71082e+06	3.77414e+06	0.373407		0.0841426	0.0919054
PA3816	3	3	10.7371	0.00176849	O-acetylserine synthase	4.55163e+06	3.16957e+06	3.32477e+06	593672	669611	1.06996e+06	0.21123		0.205627	0.329019
PA3817	3	2	10.849	0.00126728	probable methyltransferase	443953	472189	634434	19213.1	39200.6	10297.4	0.0443133		0.198889	0.646219
PA3818	8	7	29.1915	1.22401e-05	extragenic suppressor protein SuhB	9.23317e+06	8.48347e+06	7.74684e+06	1.47136e+06	1.57295e+06	1.68235e+06	0.185625		0.0875581	0.0669742
PA3819	5	4	16.3388	0.000186617	conserved hypothetical protein	951935	918149	825926	6.72176e+06	7.14386e+06	1.11862e+07	9.29219		0.0725777	0.295158
PA3821	7	4	18.2169	0.0152195	secretion protein SecD	3.73461e+06	6.53316e+06	8.15575e+06	1.6592e+07	2.04911e+07	1.3808e+07	2.76229		0.364178	0.197894
PA3823	3	3	13.1062	0.00199487	queuine tRNA-ribosyltransferase	538913	1.02097e+06	377391	70486.6	43080.8	37391.5	0.0779235		0.518504	0.351657
PA3831	32	30	145.843	0.000266825	leucine aminopeptidase	1.26815e+08	1.65774e+08	1.51235e+08	3.47612e+07	3.72174e+07	4.49866e+07	0.26354		0.133072	0.136906
PA3836	3	2	11.86	0.00637202	hypothetical protein	3.49741e+06	3.56961e+06	3.78764e+06	6.00839e+06	6.52192e+06	9.08378e+06	1.99123		0.0417608	0.228665
PA3849	6	6	24.4155	0.000252707	conserved hypothetical protein	1.32782e+07	1.11144e+07	1.19992e+07	869565	1.39251e+06	1.55731e+06	0.104952		0.0896796	0.282043
PA3855	2	2	4.52462	0.00104657	hypothetical protein	664605	559851	510809	130103	186812	190018	0.292136		0.135821	0.199462
PA3875	3	3	8.7721	0.00477033	respiratory nitrate reductase alpha chain	2.78715e+06	1.06903e+06	1.91011e+06	184128	370750	222337	0.134786		0.446971	0.380534
PA3896	2	2	5.31532	0.000470078	probable 2-hydroxyacid dehydrogenase	131396	145024	64311.8	7597.44	6007.84	6323.07	0.0584869		0.380409	0.1267
PA3919	4	4	12.4683	0.00163666	conserved hypothetical protein	1.51543e+06	1.84937e+06	1.51984e+06	527533	454528	699422	0.344238		0.117636	0.224321
PA3920	11	11	37.2242	0.00425616	probable metal transporting P-type ATPase	2.47485e+06	9.40391e+06	1.54498e+07	1.78285e+08	1.85332e+08	1.63922e+08	19.3036		0.712715	0.062049
PA3925	2	2	9.2502	0.0120664	probable acyl-CoA thiolase	2.66548e+06	2.47282e+06	2.17849e+06	3.18227e+06	4.07811e+06	3.8178e+06	1.51407		0.100559	0.124794
PA3931	7	7	29.3088	0.00654991	conserved hypothetical protein	2.54109e+06	2.55458e+06	4.09343e+06	1.15085e+07	8.85559e+06	1.91193e+07	4.29677		0.291338	0.404806
PA3965	2	2	4.57424	0.017591	probable transcriptional regulator	1.1989e+06	1.08322e+06	825274	1.6428e+06	1.63824e+06	2.16482e+06	1.75255		0.184663	0.166759
PA3970	2	2	8.7078	0.0153598	AMP nucleosidase	1.41296e+06	1.01285e+06	807172	335683	284815	546209	0.360876		0.28585	0.356351
PA3972	5	5	19.2861	0.0019117	probable acyl-CoA dehydrogenase	4.68677e+06	5.55046e+06	4.69742e+06	8.81963e+06	7.66063e+06	8.17124e+06	1.65062		0.0995547	0.0706896
PA3975	2	2	7.3745	0.00360475	phosphomethylpyrimidine kinase	1.00849e+06	1.08286e+06	888220	1.78768e+06	1.59021e+06	2.09624e+06	1.83722		0.0988922	0.13977
PA3977	7	7	22.8063	0.000282694	glutamate-1-semialdehyde 2,1-aminomutase	4.7725e+06	6.07583e+06	5.64659e+06	1.32224e+07	1.36049e+07	1.27691e+07	2.40052		0.1208	0.0317004
PA3987	2	2	5.33885	0.00317904	leucyl-tRNA synthetase	2.43298e+06	2.31969e+06	2.94752e+06	1.51276e+06	1.64338e+06	1.52713e+06	0.608202		0.130363	0.0458813
PA3988	2	2	12.8373	0.0236173	hypothetical protein	1.02443e+07	7.62261e+06	7.65447e+06	1.33367e+07	1.15028e+07	1.53381e+07	1.57427		0.176857	0.143236
PA3999	3	3	6.74508	0.0206454	D-ala-D-ala-carboxypeptidase	6.42734e+06	7.92837e+06	6.79182e+06	1.96596e+07	2.20573e+07	1.06964e+07	2.47846		0.111064	0.342754
PA4007	10	9	41.3551	0.0296777	gamma-glutamyl phosphate reductase	1.63528e+07	1.67529e+07	1.76776e+07	2.24331e+07	2.05026e+07	1.86751e+07	1.21321		0.0401424	0.0915046
PA4010	2	2	5.01665	0.00640655	hypothetical protein	85702.4	105639	77122.1	12231.2	22535.9	30273.7	0.24227		0.163494	0.417504
PA4020	2	2	12.7702	0.00690125	UDP-N-acetylmuramate:L-alanyl-gamma-D-glutamyl-meso-diaminopimelate ligase	2.35822e+06	2.77071e+06	2.17597e+06	389961	772465	870778	0.278334		0.125139	0.374809
PA4031	5	5	16.3698	0.00384935	inorganic pyrophosphatase	4.38071e+06	3.46359e+06	3.23143e+06	9.86424e+06	1.54188e+07	2.0305e+07	4.11602		0.164605	0.343771
PA4054	7	7	25.3891	0.000264065	GTP cyclohydrolase II / 3,4-dihydroxy-2-butanone 4-phosphate synthase	1.15502e+07	1.22564e+07	1.34491e+07	2.141e+07	2.27652e+07	2.22821e+07	1.78381		0.077286	0.0310052
PA4061	5	5	22.4015	0.00168044	probable thioredoxin	7.43142e+06	6.96128e+06	6.51972e+06	1.46036e+07	1.1716e+07	1.19441e+07	1.82971		0.0654054	0.125867
PA4078	13	12	31.9974	0.0118916	probable nonribosomal peptide synthetase	7.15131e+07	9.26918e+07	1.04426e+08	4.94132e+07	5.69825e+07	4.67285e+07	0.570018		0.186285	0.104177
PA4079	3	3	10.4739	0.00689121	probable dehydrogenase	5.46161e+06	4.83477e+06	4.90818e+06	1.97805e+06	2.33673e+06	1.19372e+06	0.362293		0.0676156	0.318362
PA4131	3	3	9.77122	0.0354464	probable iron-sulfur protein	824316	3.73313e+06	6.77297e+06	2.78503e+07	3.96918e+07	1.35428e+07	7.1564		0.787588	0.484451
PA4162	5	5	19.8805	6.68343e-09	probable short-chain dehydrogenase	2.63679e+06	2.74476e+06	2.71347e+06	76430.1	80794.7	79558.9	0.0292505		0.0205875	0.0285033
PA4175	19	17	95.0577	0.00155155	protease IV	2.51817e+08	8.30807e+07	1.15733e+08	1.1287e+07	7.79056e+06	6.92509e+06	0.0577029		0.595804	0.266444
PA4176	3	3	12.3263	0.00183719	peptidyl-prolyl cis-trans isomerase C2	146860	100126	51536.7	4.16755e+06	2.48931e+06	1.35284e+06	26.8311		0.479004	0.530364
PA4206	6	6	22.0908	0.000262934	probable Resistance-Nodulation-Cell Division (RND) efflux membrane fusion protein precursor	9.63622e+06	9.98233e+06	1.04148e+07	1.49495e+07	1.55583e+07	1.65324e+07	1.56627		0.0389639	0.0509215
PA4207	2	2	3.65437	0.0220467	probable Resistance-Nodulation-Cell Division (RND) efflux transporter	360885	443195	614635	3.9419e+06	3.34676e+06	1.02588e+06	5.86061		0.273749	0.555931
PA4208	4	3	11.0366	0.011123	probable outer membrane protein precursor	3.46873e+06	2.66589e+06	3.58461e+06	4.98427e+06	4.7545e+06	5.00001e+06	1.51646		0.154437	0.0279733
PA4217	5	5	15.3524	0.000978193	flavin-containing monooxygenase	4.05744e+07	5.10881e+07	4.33382e+07	8.63366e+07	9.00169e+07	8.10665e+07	1.9068		0.121118	0.0524279
PA4227	4	4	16.9537	0.00238521	transcriptional regulator PchR	2.25853e+06	2.43651e+06	3.20898e+06	1.08371e+06	717149	817794	0.331306		0.191773	0.216968
PA4231	2	2	3.70565	0.000711555	salicylate biosynthesis isochorismate synthase	8509.13	14731.7	6240.12	1.58674e+06	2.34661e+06	511838	150.782		0.447392	0.622165
PA4232	4	4	13.3745	0.0255326	single-stranded DNA-binding protein	3.75082e+07	3.09369e+07	2.69696e+07	4.90548e+07	5.75661e+07	8.80145e+07	2.03989		0.167353	0.315718
PA4236	7	7	18.6655	0.00543073	catalase	6.07922e+07	4.85646e+07	5.25059e+07	3.59358e+07	2.79563e+07	2.94826e+07	0.576876		0.115675	0.136086
PA4238	14	14	43.5252	0.00139938	DNA-directed RNA polymerase alpha chain	3.56972e+07	3.95632e+07	4.17449e+07	6.16019e+07	6.58549e+07	7.33227e+07	1.71599		0.0785272	0.0886552
PA4239	29	29	115.25	0.00020322	30S ribosomal protein S4	1.86515e+08	1.60487e+08	1.46219e+08	1.69397e+07	2.58474e+07	2.5127e+07	0.137695		0.124276	0.218572
PA4240	7	6	34.5715	0.00151948	30S ribosomal protein S11	5.67633e+06	9.95607e+06	8.2238e+06	324250	342074	885440	0.0650466		0.270718	0.616684
PA4244	6	5	21.3028	0.00276345	50S ribosomal protein L15	8.51449e+06	8.48339e+06	6.79862e+06	2.52455e+06	3.50159e+06	3.64381e+06	0.40636		0.123775	0.189033
PA4246	13	12	51.377	4.11888e-05	30S ribosomal protein S5	6.30993e+07	7.63058e+07	6.01597e+07	5.38316e+06	3.91862e+06	5.58219e+06	0.0745821		0.12928	0.183112
PA4247	7	7	27.6772	0.000112179	50S ribosomal protein L18	2.58888e+07	2.44708e+07	1.86187e+07	3.89038e+06	4.37157e+06	4.50526e+06	0.18509		0.16761	0.0759902
PA4248	20	20	79.7206	7.34414e-05	50S ribosomal protein L6	2.14698e+08	1.78042e+08	2.16856e+08	1.01907e+07	1.37151e+07	1.70091e+07	0.0671181		0.107349	0.250023
PA4249	7	7	21.8767	0.000201206	30S ribosomal protein S8	1.90418e+07	1.42976e+07	1.26044e+07	8.30128e+07	8.98794e+07	1.04071e+08	6.0283		0.217898	0.116324
PA4251	21	20	73.9085	0.000163853	50S ribosomal protein L5	2.3461e+08	1.95259e+08	1.69659e+08	8.19089e+06	1.0458e+07	1.56414e+07	0.0571955		0.163713	0.334136
PA4252	14	12	60.113	0.000106213	50S ribosomal protein L24	2.78941e+07	2.94748e+07	2.74502e+07	3.21356e+06	2.7764e+06	4.41084e+06	0.122623		0.0376381	0.244067
PA4253	13	13	48.6204	0.000178831	50S ribosomal protein L14	7.59687e+07	5.86536e+07	5.34123e+07	3.24626e+06	3.92847e+06	5.80174e+06	0.0690111		0.188334	0.305905
PA4254	3	3	8.47186	0.000442766	30S ribosomal protein S17	3.10312e+07	3.5236e+07	2.20055e+07	1.79971e+06	1.75738e+06	3.22664e+06	0.0768498		0.229744	0.369852
PA4256	7	6	18.9339	0.00295564	50S ribosomal protein L16	1.21116e+07	2.57922e+07	2.27451e+07	1.38051e+06	1.24106e+06	3.09619e+06	0.0942764		0.355275	0.542077
PA4257	27	27	100.108	6.69223e-05	30S ribosomal protein S3	1.42324e+08	1.60326e+08	1.67225e+08	1.13836e+07	1.62377e+07	1.71634e+07	0.0953118		0.082084	0.207957
PA4258	7	7	41.6027	0.000218211	50S ribosomal protein L22	6.60063e+07	7.42072e+07	5.94229e+07	2.75698e+06	2.19823e+06	4.80245e+06	0.0488771		0.111305	0.42152
PA4260	11	10	37.3723	0.0152503	50S ribosomal protein L2	7.05591e+06	1.62844e+07	1.40185e+07	2.47961e+06	3.99176e+06	4.02423e+06	0.280941		0.3862	0.252268
PA4261	6	6	17.4015	0.00246306	50S ribosomal protein L23	1.20652e+07	8.3115e+06	6.45132e+06	2.15956e+06	1.94437e+06	2.5978e+06	0.249803		0.319778	0.149065
PA4262	12	11	47.2108	0.00111555	50S ribosomal protein L4	5.43242e+07	6.69497e+07	4.47783e+07	5.71621e+06	8.50567e+06	1.11971e+07	0.153078		0.200924	0.32345
PA4263	10	10	40.0208	3.18016e-06	50S ribosomal protein L3	1.40439e+08	1.4025e+08	1.29447e+08	9.96644e+06	1.19047e+07	1.2077e+07	0.0827729		0.0460279	0.103567
PA4264	8	8	29.3577	0.00481755	30S ribosomal protein S10	3.26781e+07	2.90002e+07	1.85397e+07	8.00114e+07	8.982e+07	1.36721e+08	3.8215		0.274327	0.296614
PA4266	20	18	74.9628	1.9205e-05	elongation factor G	9.84332e+07	8.46166e+07	9.52428e+07	1.96031e+07	2.2446e+07	1.96928e+07	0.22186		0.0779838	0.0785237
PA4268	2	2	7.26811	0.00201242	30S ribosomal protein S12	261263	549230	513542	79904.1	57971.5	66738.9	0.154539		0.35567	0.161859
PA4269	19	16	57.6819	0.000337066	DNA-directed RNA polymerase beta* chain	1.14134e+07	1.58034e+07	8.28575e+06	1.16659e+06	1.19078e+06	1.38959e+06	0.105541		0.319114	0.0979708
PA4270	28	25	69.4775	0.01061	DNA-directed RNA polymerase beta chain	2.10008e+08	1.77065e+08	6.81175e+07	2.46897e+07	3.17425e+07	2.36546e+07	0.175941		0.489424	0.16487
PA4272	2	2	6.57015	0.0415176	50S ribosomal protein L10	3.61401e+07	3.1608e+07	3.12014e+07	1.40292e+07	2.39572e+07	2.24289e+07	0.610567		0.0831186	0.265445
PA4273	16	16	66.5487	0.000471042	50S ribosomal protein L1	1.70384e+08	1.39013e+08	1.16425e+08	9.42894e+06	1.07197e+07	1.84018e+07	0.0905316		0.190912	0.377506
PA4274	8	6	26.3243	0.00292673	50S ribosomal protein L11	1.4718e+07	2.32071e+07	2.18648e+07	7.44694e+06	5.58845e+06	6.96646e+06	0.334536		0.228967	0.14469
PA4307	20	2	71.4297	0.00233916	chemotactic transducer PctC	4.98993e+06	5.35634e+06	4.73707e+06	7.30506e+06	8.96991e+06	8.05347e+06	1.61293		0.0619289	0.102822
PA4310	24	7	85.7173	0.00374975	chemotactic transducer PctB	7.91081e+06	1.14785e+07	1.49116e+07	6.12164e+07	6.90148e+07	3.74896e+07	4.88969		0.306168	0.293695
PA4314	3	3	9.97731	0.0035228	formyltetrahydrofolate deformylase	5.83361e+06	4.60398e+06	4.02094e+06	1.8938e+06	1.88622e+06	2.42175e+06	0.428935		0.192002	0.148516
PA4329	10	10	34.3647	0.00575775	pyruvate kinase II	3.65902e+07	1.86856e+07	2.2878e+07	4.85213e+06	5.63013e+06	2.29346e+06	0.163469		0.359468	0.409934
PA4336	4	3	13.4881	0.000844759	conserved hypothetical protein	6.44933e+06	5.88285e+06	5.11565e+06	1.44851e+07	1.24028e+07	1.59718e+07	2.45645		0.115089	0.125486
PA4356	4	4	16.7648	0.0102911	xenobiotic reductase	5.0402e+06	4.0568e+06	4.21766e+06	6.41231e+06	6.47491e+06	8.00391e+06	1.56903		0.118853	0.12944
PA4361	2	2	5.86686	0.000124811	probable oxidoreductase	431819	606531	589847	47629.8	42061.6	29711.7	0.0733346		0.177648	0.230408
PA4362	10	10	36.3458	0.00014244	hypothetical protein	7.60492e+06	9.43076e+06	9.38689e+06	1.03312e+06	1.39941e+06	1.4993e+06	0.148806		0.118276	0.187279
PA4366	2	2	5.131	0.00396822	superoxide dismutase	523190	507758	308313	1.239e+06	1.28717e+06	1.1595e+06	2.75202		0.268476	0.0524755
PA4370	25	24	90.4679	0.000119014	Insulin-cleaving metalloproteinase outer membrane protein precursor	9.80957e+07	1.01759e+08	1.12936e+08	2.75171e+08	3.05683e+08	2.5652e+08	2.6771		0.0741435	0.0889165
PA4385	39	35	141.165	0.00684145	GroEL protein	2.14542e+09	1.44115e+09	1.68668e+09	3.37384e+09	4.03534e+09	5.1606e+09	2.38369		0.20337	0.215602
PA4386	4	4	8.98002	0.0141326	GroES protein	6.18498e+07	5.77318e+07	3.65975e+07	9.32197e+07	1.13019e+08	1.116e+08	2.03509		0.26024	0.104245
PA4387	2	2	3.92123	0.00134624	conserved hypothetical protein	1.10258e+06	381215	1.09143e+06	1.29216e+07	2.00679e+07	1.4316e+07	18.3694		0.481471	0.240233
PA4389	3	3	9.19086	0.0364749	probable short-chain dehydrogenase	2.26711e+06	1.96202e+06	1.36068e+06	3.15106e+06	3.32427e+06	5.84976e+06	2.20493		0.24753	0.367683
PA4395	8	8	26.174	0.00228608	conserved hypothetical protein	1.45898e+06	849893	622337	9.787e+06	1.47375e+07	3.06861e+07	18.8354		0.44273	0.593431
PA4400	5	5	16.6324	0.00140628	probable pyrophosphohydrolase	6.09282e+06	6.69069e+06	7.03841e+06	1.08659e+07	1.09858e+07	1.29812e+07	1.7573		0.0723862	0.102331
PA4402	2	2	7.83683	0.0287123	glutamate N-acetyltransferase	6.04974e+06	4.52363e+06	5.79585e+06	6.96828e+06	7.74064e+06	7.96187e+06	1.38496		0.149865	0.0690296
PA4406	3	3	9.99344	0.00527673	UDP-3-O-acyl-N-acetylglucosamine deacetylase	4.23441e+06	4.39825e+06	4.37532e+06	6.33219e+06	5.37648e+06	6.49199e+06	1.39919		0.0204608	0.0994286
PA4407	11	10	43.8811	0.00424311	cell division protein FtsZ	2.06953e+07	1.46249e+07	2.13028e+07	5.2814e+07	4.04085e+07	4.11159e+07	2.37251		0.195642	0.155587
PA4408	11	11	36.0855	0.00494713	cell division protein FtsA	1.24395e+07	1.49146e+07	1.34608e+07	1.95404e+07	1.82449e+07	2.07749e+07	1.43477		0.0914228	0.0648126
PA4411	3	3	14.64	0.00159536	UDP-N-acetylmuramate--alanine ligase	2.75227e+06	4.42047e+06	3.14548e+06	729539	1.06004e+06	847809	0.255605		0.253554	0.190489
PA4412	12	11	43.9337	6.24837e-05	UDP-N-acetylglucosamine--N-acetylmuramyl-(pentapeptide) pyrophosphoryl-undecaprenol N-acetylglucosamine transferase	5.54597e+06	6.59735e+06	7.23158e+06	569614	511469	742481	0.0941199		0.131825	0.197678
PA4414	9	9	32.8462	0.00321521	UDP-N-acetylmuramoylalanine--D-glutamate ligase	1.07627e+07	1.61817e+07	1.15327e+07	4.72412e+06	5.55442e+06	4.0647e+06	0.372774		0.228585	0.156134
PA4416	8	6	36.2156	0.00939154	UDP-N-acetylmuramoylalanyl-D-glutamyl-2, 6-diaminopimelate--D-alanyl-D-alanyl ligase	1.04581e+07	1.55103e+07	1.42376e+07	4.60657e+06	6.39147e+06	6.91726e+06	0.445588		0.196066	0.202816
PA4417	5	5	14.921	0.00147018	UDP-N-acetylmuramoylalanyl-D-glutamate-2, 6-diaminopimelate ligase	3.63097e+06	3.73107e+06	3.24355e+06	5.09307e+06	5.71596e+06	5.66327e+06	1.55317		0.072834	0.0629103
PA4420	11	11	43.2359	2.79338e-05	conserved hypothetical protein	7.65765e+06	6.97016e+06	5.97697e+06	308941	407825	268849	0.0478343		0.123024	0.217723
PA4422	2	2	5.67373	0.00312399	conserved hypothetical protein	1.16719e+06	837824	856863	429767	339642	438257	0.421984		0.193835	0.135756
PA4423	5	5	15.7726	0.0205443	conserved hypothetical protein	9.3035e+07	5.21605e+07	5.827e+07	1.15424e+08	1.47136e+08	1.44168e+08	1.999		0.325085	0.12919
PA4429	5	5	19.6403	0.00115703	probable cytochrome c1 precursor	2.33482e+07	2.46111e+07	2.75893e+07	4.08268e+07	3.78541e+07	4.10483e+07	1.5848		0.0864699	0.0446919
PA4431	11	10	52.0682	0.000276312	probable iron-sulfur protein	8.55932e+06	6.27386e+06	6.09118e+06	7.57263e+07	9.4138e+07	1.47422e+08	15.1635		0.197179	0.352059
PA4432	4	4	10.7854	0.000816778	30S ribosomal protein S9	2.48995e+07	2.47548e+07	2.84838e+07	2.44288e+06	5.00375e+06	3.97614e+06	0.146187		0.0811031	0.338464
PA4433	7	7	26.4878	0.00154746	50S ribosomal protein L13	2.03273e+07	2.0532e+07	1.45647e+07	3.91334e+06	2.65296e+06	4.82351e+06	0.205503		0.183369	0.287092
PA4439	8	8	34.9476	0.00219042	tryptophanyl-tRNA synthetase	1.27977e+07	1.42016e+07	1.45265e+07	3.6919e+06	5.62095e+06	5.70265e+06	0.361595		0.0663789	0.227376
PA4441	6	6	19.6776	0.000506449	hypothetical protein	4.08236e+06	1.00159e+07	8.08937e+06	1.19705e+08	1.52305e+08	1.15567e+08	17.4682		0.409275	0.155758
PA4448	11	10	46.3837	0.000584043	histidinol dehydrogenase	6.71187e+06	8.1293e+06	7.37064e+06	1.31931e+07	1.32587e+07	1.43497e+07	1.83693		0.0958004	0.0477685
PA4449	4	4	16.3942	0.00232852	ATP-phosphoribosyltransferase	5.01415e+06	5.43782e+06	3.58047e+06	595611	1.23131e+06	827396	0.189156		0.208097	0.363607
PA4450	5	5	13.9751	0.000409123	UDP-N-acetylglucosamine 1-carboxyvinyltransferase	7.46159e+06	7.9609e+06	8.48252e+06	1.32769e+07	1.44545e+07	1.51826e+07	1.79519		0.0640664	0.067227
PA4453	13	13	40.2643	0.00016334	conserved hypothetical protein	6.39853e+06	6.10292e+06	5.09929e+06	3.77671e+07	4.73207e+07	6.05844e+07	8.27648		0.116077	0.235986
PA4456	4	4	11.9266	0.00513539	probable ATP-binding component of ABC transporter	2.62472e+06	1.61842e+06	1.83736e+06	341999	494789	697192	0.252279		0.261111	0.348452
PA4461	9	9	31.2683	7.79472e-05	probable ATP-binding component of ABC transporter	1.88294e+07	1.52618e+07	1.28653e+07	2.46171e+06	2.468e+06	2.31182e+06	0.154218		0.191741	0.0366263
PA4462	3	3	9.80591	0.00519474	RNA polymerase sigma-54 factor	1.50735e+07	1.05376e+07	1.05793e+07	4.87602e+06	6.25702e+06	5.48513e+06	0.459188		0.216093	0.124941
PA4464	6	6	23.0476	0.00199282	nitrogen regulatory IIA protein	823928	2.12173e+06	714609	1.17776e+07	1.37512e+07	1.28657e+07	10.4895		0.641557	0.0772384
PA4470	8	4	21.3999	0.00757147	fumarate hydratase	1.12794e+07	1.45783e+07	1.25078e+07	2.65451e+07	2.93043e+07	2.00763e+07	1.97901		0.13037	0.187156
PA4474	6	6	18.1627	0.00358193	conserved hypothetical protein	9.24354e+06	7.8359e+06	9.26149e+06	1.70089e+07	1.38726e+07	1.84936e+07	1.87446		0.0931553	0.14334
PA4483	3	3	15.558	0.023151	Glu-tRNA(Gln) amidotransferase subunit A	489298	319837	273138	2.80405e+06	1.91797e+06	760920	5.06614		0.315285	0.560588
PA4484	4	4	15.093	0.0029179	Glu-tRNA(Gln) amidotransferase subunit B	1.37961e+07	1.61461e+07	1.37634e+07	9.45858e+06	1.01289e+07	1.02552e+07	0.68281		0.0937859	0.0430391
PA4491	2	2	6.15699	0.00977105	conserved hypothetical protein	2.65591e+06	1.67304e+06	1.67701e+06	4.56527e+06	4.36087e+06	3.7307e+06	2.10738		0.282879	0.103109
PA4493	2	2	6.18389	0.0174586	RoxR	1.88038e+06	1.62677e+06	1.77617e+06	1.15592e+06	1.05736e+06	1.4217e+06	0.688011		0.0723845	0.155537
PA4495	17	16	65.9279	0.000704435	hypothetical protein	5.77386e+07	4.24616e+07	5.30145e+07	1.21375e+08	1.26256e+08	1.37053e+08	2.51076		0.15315	0.0625666
PA4498	3	3	14.9706	0.0423555	probable metallopeptidase	4.35161e+06	2.45379e+06	5.62069e+06	1.4872e+06	2.03068e+06	1.94191e+06	0.439381		0.384792	0.160197
PA4500	9	5	35.7146	0.00058023	probable binding protein component of ABC transporter	4.62162e+06	5.87423e+06	4.5847e+06	513646	923379	802361	0.148495		0.146033	0.282008
PA4506	3	3	11.5041	0.000370395	probable ATP-binding component of ABC dipeptide transporter	2.25213e+06	1.94583e+06	1.45309e+06	210685	318973	265129	0.140644		0.214011	0.204372
PA4519	8	8	28.5668	0.0114401	ornithine decarboxylase	2.28758e+07	3.23444e+07	2.73709e+07	4.09042e+07	4.4245e+07	4.41011e+07	1.56494		0.172039	0.0438364
PA4525	3	3	7.43008	0.0333353	type 4 fimbrial precursor PilA	957496	1.43413e+06	1.55789e+06	1.94177e+06	2.20605e+06	2.24158e+06	1.61777		0.240796	0.0769117
PA4535	2	2	7.6273	0.0182974	hypothetical protein	1.43299e+06	1.22369e+06	1.28265e+06	198885	642025	339148	0.299558		0.0821911	0.575789
PA4542	10	8	30.5044	0.0152048	ClpB protein	3.69345e+07	2.72729e+07	2.65495e+07	4.67694e+07	7.50064e+07	7.04655e+07	2.1182		0.191663	0.236621
PA4544	5	4	13.0529	0.0002447	pseudouridine synthase	643566	768038	750298	57447	104160	75429.4	0.109643		0.0934311	0.298206
PA4545	4	4	12.4071	0.00340259	competence protein ComL	5.38216e+06	7.22805e+06	6.96366e+06	1.22569e+07	1.15599e+07	1.13608e+07	1.79717		0.152988	0.0401322
PA4547	4	4	12.5302	0.000213811	two-component response regulator PilR	1.21935e+06	1.15493e+06	1.42069e+06	343969	434340	393739	0.308843		0.109592	0.115856
PA4560	4	4	15.2939	0.0362985	isoleucyl-tRNA synthetase	9.46953e+06	8.58204e+06	5.92765e+06	5.17716e+06	5.06081e+06	4.81238e+06	0.627642		0.230566	0.0371414
PA4561	4	4	11.9087	0.000230554	riboflavin kinase/FAD synthase	1.97264e+06	1.47877e+06	1.8623e+06	283373	379904	269213	0.175488		0.146351	0.193794
PA4565	6	6	25.9785	0.00185871	glutamate 5-kinase	7.2347e+06	5.82977e+06	9.33081e+06	2.70567e+06	2.26743e+06	2.08416e+06	0.315122		0.236012	0.135754
PA4566	7	7	26.2715	0.00318946	GTP-binding protein Obg	1.80647e+07	2.15254e+07	1.88227e+07	528547	2.24891e+06	1.53987e+06	0.0739106		0.0934285	0.600786
PA4567	3	2	9.16402	0.000246673	50S ribosomal protein L27	6.56551e+06	7.30672e+06	5.82526e+06	814836	701700	1.16106e+06	0.135936		0.112816	0.268153
PA4568	10	9	36.1251	0.000962235	50S ribosomal protein L21	5.88366e+07	6.49076e+07	3.38292e+07	2.64023e+06	4.15571e+06	5.48088e+06	0.0779119		0.313619	0.347334
PA4587	8	8	26.3424	0.00574979	cytochrome c551 peroxidase precursor	1.2251e+07	2.1045e+07	1.47242e+07	3.75524e+07	3.88357e+07	3.52665e+07	2.32516		0.283326	0.0485756
PA4595	5	5	20.0602	0.0120948	probable ATP-binding component of ABC transporter	3.34856e+06	5.40338e+06	1.15953e+07	1.38903e+06	1.08888e+06	1.09418e+06	0.175557		0.632935	0.144269
PA4602	11	6	37.4911	0.00385768	serine hydroxymethyltransferase	1.77529e+07	1.65576e+07	1.85886e+07	2.90964e+07	2.48369e+07	3.17906e+07	1.62052		0.0578907	0.122699
PA4606	2	2	7.56022	0.000905764	conserved hypothetical protein	2.46426e+06	2.94372e+06	2.56974e+06	4.63477e+06	4.28031e+06	4.67262e+06	1.70321		0.0947447	0.0477792
PA4625	4	4	10.2038	0.0145879	cyclic diguanylate-regulated TPS partner A, CdrA	7.20796e+06	3.20055e+06	9.63392e+06	1.43858e+06	1.23299e+06	572853	0.161878		0.486307	0.418239
PA4626	2	2	6.20412	0.00801756	glycerate dehydrogenase	3.456e+06	1.55121e+06	2.62177e+06	659888	644147	839386	0.280958		0.375478	0.151809
PA4633	11	4	40.2515	0.00164718	probable chemotaxis transducer	1.2451e+07	1.39103e+07	1.22091e+07	2.32318e+07	2.83265e+07	2.21831e+07	1.91186		0.0715853	0.133693
PA4640	16	15	59.374	0.00047959	malate:quinone oxidoreductase	4.80017e+07	5.17213e+07	4.85622e+07	1.4227e+07	1.9918e+07	1.77959e+07	0.350277		0.040571	0.16611
PA4644	2	2	11.3665	0.00169552	hypothetical protein	56606.2	115581	63527.5	2.12813e+06	1.53336e+06	733050	18.6435		0.410293	0.477905
PA4646	3	2	15.8738	0.00952564	uracil phosphoribosyltransferase	1.86154e+07	1.90878e+07	1.50831e+07	1.17357e+07	8.70006e+06	8.30059e+06	0.544391		0.12438	0.196121
PA4656	5	5	14.7277	0.00040809	conserved hypothetical protein	2.46453e+06	2.16305e+06	3.0484e+06	575679	420550	383324	0.179723		0.175919	0.221859
PA4657	4	4	19.2312	0.00481146	hypothetical protein	3.60852e+06	4.38397e+06	5.89229e+06	1.39511e+06	1.39454e+06	772275	0.256534		0.250918	0.302727
PA4661	2	2	5.77251	0.00130783	Lipid A 3-O-deacylase	2.37381e+07	2.37143e+07	2.61214e+07	3.71583e+07	3.56449e+07	4.13492e+07	1.55153		0.0563895	0.0776598
PA4666	2	2	9.52204	0.0174781	glutamyl-tRNA reductase	800525	811932	878164	206659	23206.9	72510.3	0.121406		0.0504954	0.941937
PA4670	5	5	22.0491	0.00506698	ribose-phosphate pyrophosphokinase	2.49891e+07	3.03947e+07	3.4929e+07	1.73288e+07	1.43002e+07	1.63086e+07	0.530795		0.165303	0.0964311
PA4671	12	12	72.5368	0.000396034	probable ribosomal protein L25	1.82372e+08	2.31162e+08	2.23737e+08	8.14378e+07	7.83095e+07	9.01437e+07	0.392127		0.123759	0.0736194
PA4673	3	3	8.40669	0.0043882	conserved hypothetical protein	1.97781e+06	2.53449e+06	2.70694e+06	4.05806e+06	4.31476e+06	4.61409e+06	1.79893		0.158354	0.064285
PA4677	2	2	7.22937	0.0138215	hypothetical protein	1.33597e+06	2.31835e+06	1.34897e+06	729600	591703	399486	0.343932		0.337858	0.289054
PA4685	2	2	6.20573	0.00146994	hypothetical protein	1.58664e+06	1.29095e+06	1.159e+06	3.37687e+06	3.19186e+06	4.24218e+06	2.67823		0.162746	0.155587
PA4694	6	6	29.812	0.000947681	ketol-acid reductoisomerase	2.28426e+07	2.76272e+07	2.377e+07	4.09851e+07	4.16757e+07	4.05804e+07	1.66004		0.102534	0.0134816
PA4699	2	2	8.58337	0.0016293	hypothetical protein	2.11659e+06	1.90039e+06	1.7588e+06	4.59342e+06	6.17239e+06	7.40758e+06	3.14648		0.09359	0.232853
PA4702	3	3	10.0846	0.00375538	hypothetical protein	3.25708e+06	3.82859e+06	2.41183e+06	7.26591e+06	7.54554e+06	6.80966e+06	2.2765		0.225147	0.0515408
PA4708	2	2	6.60749	0.0271189	Heme-transport protein, PhuT	1.16325e+07	1.03481e+07	1.20465e+07	2.02556e+07	2.43987e+07	1.45982e+07	1.74133		0.0780786	0.249088
PA4709	5	5	22.5537	0.043267	probable hemin degrading factor	5.56946e+06	7.02604e+06	7.74332e+06	8.88951e+06	1.01803e+07	8.71726e+06	1.36621		0.163385	0.0863287
PA4715	2	2	7.61011	0.0116489	probable aminotransferase	1.40154e+06	2.05327e+06	1.30541e+06	77879	399983	179025	0.137995		0.256424	0.752293
PA4723	7	7	27.1222	6.0852e-05	suppressor protein DksA	676193	972491	616501	1.0292e+07	1.22374e+07	1.31887e+07	15.7683		0.252496	0.124013
PA4726	4	4	15.4455	0.00831015	two-component response regulator CbrB	3.56604e+07	2.3227e+07	2.50784e+07	9.49104e+06	1.39647e+07	1.23607e+07	0.42656		0.239674	0.189842
PA4732	3	3	12.2106	0.0096448	glucose-6-phosphate isomerase	9.07829e+06	1.34994e+07	1.053e+07	5.71283e+06	4.12579e+06	3.20679e+06	0.394029		0.204202	0.291545
PA4733	2	2	4.23257	0.0269008	acetyl-coenzyme A synthetase	3.86909e+06	3.69743e+06	2.95938e+06	5.11786e+06	6.17397e+06	9.01997e+06	1.9297		0.13776	0.2981
PA4739	7	7	24.3403	0.000260635	conserved hypothetical protein	1.5625e+07	2.01538e+07	1.3364e+07	8.04691e+07	8.01627e+07	9.81982e+07	5.2669		0.211065	0.119679
PA4743	2	2	5.81161	0.0076945	ribosome-binding factor A	327973	395377	699882	1.44294e+06	2.09194e+06	2.96142e+06	4.56447		0.417679	0.35185
PA4744	9	7	28.4884	0.0111349	translation initiation factor IF-2	7.54618e+07	6.87454e+07	6.16413e+07	2.39233e+07	3.54581e+07	1.60825e+07	0.366599		0.100722	0.387457
PA4745	6	4	18.9206	0.0305841	N utilization substance protein A	7.00212e+07	3.85827e+07	3.64774e+07	8.00133e+07	1.12703e+08	1.16913e+08	2.13418		0.388505	0.195706
PA4749	7	7	17.005	0.00775904	phosphoglucosamine mutase	1.58612e+07	1.8113e+07	1.57763e+07	1.27347e+07	1.25901e+07	1.11084e+07	0.732319		0.0799156	0.074116
PA4751	3	3	8.18908	0.0137659	cell division protein FtsH	1.86329e+07	1.61313e+07	1.27975e+07	2.57204e+07	3.27874e+07	2.55238e+07	1.7668		0.184659	0.147732
PA4752	4	4	10.5525	0.000425684	cell division protein FtsJ	824109	545101	641438	37051.7	55663.5	24210.6	0.0581532		0.211444	0.405755
PA4755	7	7	33.352	0.000216097	transcription elongation factor GreA	2.69635e+07	2.69555e+07	2.64436e+07	4.8096e+07	4.68882e+07	5.47668e+07	1.86344		0.0111203	0.0850059
PA4756	5	4	13.8517	0.0182383	carbamoylphosphate synthetase large subunit	3.65697e+07	2.30678e+07	2.50342e+07	4.70973e+07	6.12155e+07	7.87833e+07	2.20966		0.258441	0.254536
PA4760	8	8	28.5483	7.24759e-05	DnaJ protein	6.65843e+06	5.74787e+06	6.49568e+06	1.29786e+06	1.05977e+06	1.40823e+06	0.199231		0.0770705	0.14187
PA4761	17	16	63.5272	0.0133743	DnaK protein	1.98607e+08	1.40006e+08	1.57385e+08	2.81962e+08	4.65648e+08	3.29053e+08	2.1707		0.182044	0.265844
PA4762	11	8	38.1619	0.000382083	heat shock protein GrpE	2.93565e+06	4.03561e+06	2.74419e+06	1.82097e+07	2.13496e+07	2.83556e+07	6.9904		0.215205	0.229445
PA4764	4	4	16.8564	0.00142105	ferric uptake regulation protein	2.56102e+07	2.74015e+07	2.4155e+07	4.61148e+07	4.302e+07	5.4403e+07	1.8601		0.0632193	0.123013
PA4785	13	13	52.0579	7.07844e-05	probable acyl-CoA thiolase	1.26343e+07	1.45357e+07	1.35576e+07	4.00829e+06	4.39573e+06	4.81041e+06	0.324458		0.070037	0.0910683
PA4786	15	15	71.7345	0.000589776	probable short-chain dehydrogenase	2.37654e+07	3.16832e+07	2.55612e+07	4.3638e+06	6.62417e+06	6.29773e+06	0.213378		0.15373	0.212038
PA4808	4	3	12.3041	0.0345126	L-seryl-tRNA(ser) selenium transferase	2.32591e+06	2.47296e+06	2.8616e+06	183205	939783	742722	0.243551		0.108392	0.631115
PA4842	4	3	12.884	0.000137263	hypothetical protein	2.10017e+06	1.16025e+06	2.08118e+06	7.77101e+07	9.37328e+07	5.23173e+07	41.8901		0.301743	0.279991
PA4847	7	7	33.5495	8.65557e-05	biotin carboxyl carrier protein (BCCP)	2.45252e+07	2.45157e+07	2.24709e+07	1.61357e+08	1.37731e+08	2.0584e+08	7.06076		0.0496413	0.205473
PA4848	4	4	11.0486	0.008998	biotin carboxylase	2.2311e+07	2.57184e+07	2.33568e+07	3.79839e+07	3.16693e+07	4.21508e+07	1.56618		0.0733561	0.141604
PA4855	8	8	41.9606	0.00212861	phosphoribosylamine--glycine ligase	6.66466e+06	8.17905e+06	8.10651e+06	1.25857e+07	1.49952e+07	1.37988e+07	1.80302		0.111654	0.0873431
PA4876	2	2	6.6155	0.00862553	osmotically inducible lipoprotein OsmE	2.94628e+06	2.67325e+06	3.26726e+06	8.14917e+06	6.49012e+06	4.86961e+06	2.19527		0.100373	0.252165
PA4880	4	4	16.136	9.81244e-05	probable bacterioferritin	176107	101826	167162	2.21604e+06	2.2109e+06	2.39589e+06	15.3289		0.273321	0.0463229
PA4890	2	2	7.22619	0.00545865	DesT	226448	299395	133252	33984	40478.1	16306.3	0.137717		0.37905	0.413458
PA4913	3	3	16.423	0.00025986	probable binding protein component of ABC transporter	898042	868270	886746	1.38866e+06	1.27949e+06	1.4363e+06	1.54707		0.0169949	0.0587599
PA4915	5	3	12.0452	0.0120905	probable chemotaxis transducer	2.1024e+06	2.52286e+06	2.90531e+06	5.09315e+06	6.98939e+06	1.12836e+07	3.10283		0.15999	0.407214
PA4919	2	2	7.31926	0.0128711	nicotinate phosphoribosyltransferase	639450	566077	822974	66268.5	151339	227823	0.219586		0.1957	0.544295
PA4920	2	2	13.8129	0.000129222	NH3-dependent NAD synthetase	9.83784e+06	9.74353e+06	9.85123e+06	1.302e+07	1.27841e+07	1.36623e+07	1.34091		0.00598284	0.0345473
PA4922	17	15	71.8188	0.000970634	azurin precursor	3.7911e+07	3.55972e+07	3.07624e+07	1.20342e+08	1.7574e+08	2.14349e+08	4.89525		0.104948	0.277723
PA4931	2	2	6.24699	0.0039587	replicative DNA helicase	956648	2.29198e+06	578770	29377.7	90679.6	39922.7	0.0417986		0.705512	0.614616
PA4932	11	11	44.9277	0.00249763	50S ribosomal protein L9	1.06291e+08	9.2733e+07	9.15434e+07	1.69158e+08	1.73061e+08	2.20207e+08	1.93561		0.0845891	0.151559
PA4934	2	2	6.16486	0.00488415	30S ribosomal protein S18	208106	415955	97852.6	16399.2	9834.95	19700.4	0.0636289		0.671245	0.32798
PA4935	24	24	93.7998	5.41859e-05	30S ribosomal protein S6	6.97542e+06	8.62462e+06	6.40288e+06	8.83848e+07	9.82222e+07	1.30752e+08	14.4235		0.157278	0.209606
PA4936	3	3	14.2043	6.90013e-06	probable rRNA methylase	3.56607e+06	4.6368e+06	4.60817e+06	174366	169090	203035	0.0426578		0.142866	0.100277
PA4938	19	18	88.8114	0.00239555	adenylosuccinate synthetase	1.32532e+08	1.26761e+08	1.28916e+08	3.9289e+07	5.43305e+07	6.20319e+07	0.400948		0.0225356	0.222944
PA4942	8	6	30.5292	0.0114537	protease subunit HflK	4.17458e+06	5.00794e+06	6.02284e+06	7.70292e+06	8.43324e+06	8.28349e+06	1.60599		0.182622	0.0473908
PA4943	2	2	6.96253	6.78004e-05	probable GTP-binding protein	608561	662754	547209	25333.2	18138.3	12800.9	0.030944		0.095368	0.335283
PA4949	6	6	22.9247	0.00318885	conserved hypothetical protein	4.52892e+06	8.44692e+06	8.28457e+06	1.77883e+06	1.2012e+06	1.64302e+06	0.217449		0.31279	0.195988
PA4951	3	3	7.54373	0.00401797	oligoribonuclease	348084	650422	334349	1.81052e+06	1.41395e+06	1.75825e+06	3.73839		0.402112	0.129726
PA4953	2	2	7.53463	0.00158099	chemotaxis protein MotB	695446	718275	484781	1.89467e+06	1.8324e+06	2.44198e+06	3.24943		0.20341	0.163112
PA4956	2	2	5.90486	0.0151604	thiosulfate:cyanide sulfurtransferase	254310	299176	349320	881411	481282	731097	2.3192		0.157939	0.289594
PA4957	3	3	14.8267	0.0062102	phosphatidylserine decarboxylase	4.75056e+06	6.92937e+06	6.38856e+06	2.8738e+06	2.26142e+06	1.73935e+06	0.380473		0.188369	0.247794
PA4961	2	2	5.7346	0.00125576	hypothetical protein	3.32984e+06	3.58594e+06	3.91589e+06	6.5633e+06	7.21581e+06	5.92683e+06	1.81929		0.0813723	0.0981189
PA4974	8	8	28.7188	0.00189083	probable outer membrane protein precursor	1.20976e+07	1.09456e+07	1.05797e+07	1.65611e+07	1.62383e+07	1.85843e+07	1.52824		0.0706821	0.0742382
PA4991	2	2	6.65568	0.0122043	hypothetical protein	218816	520786	177725	16740.4	49061.1	8255.02	0.0807307		0.612652	0.872254
PA4998	2	2	8.0638	7.82844e-08	conserved hypothetical protein	82895.5	101301	130284				0		0.227904	0
PA5001	2	2	6.82117	0.000307798	hypothetical protein	319924	341844	345617	61619.9	94448	78636.7	0.232984		0.0413154	0.209852
PA5004	6	6	20.9166	0.00788257	probable glycosyl transferase	5.74963e+06	4.69325e+06	6.11108e+06	2.19162e+06	2.28163e+06	3.32785e+06	0.471253		0.133518	0.242897
PA5015	8	8	18.4633	0.0390223	pyruvate dehydrogenase	1.08644e+07	1.0683e+07	9.89365e+06	1.24978e+07	1.29574e+07	1.66021e+07	1.33765		0.049248	0.160401
PA5016	14	14	52.4633	0.00378715	dihydrolipoamide acetyltransferase	2.81986e+08	1.84336e+08	2.12777e+08	5.05302e+07	8.4231e+07	4.72679e+07	0.268045		0.221866	0.337265
PA5019	3	2	9.7516	7.88359e-05	conserved hypothetical protein	1.2221e+06	1.13631e+06	1.21852e+06	371600	358542	440578	0.327299		0.0407024	0.112957
PA5025	5	4	16.3603	0.0121996	homocysteine synthase	2.00195e+06	2.48999e+06	2.89044e+06	4.33128e+06	3.70564e+06	4.66602e+06	1.72071		0.180821	0.115126
PA5027	3	2	12.9661	0.00101994	hypothetical protein	3.81542e+06	4.38182e+06	4.1031e+06	6.18291e+06	6.41974e+06	5.87226e+06	1.50198		0.069075	0.0445854
PA5034	7	6	17.7866	0.000556604	uroporphyrinogen decarboxylase	4.16381e+06	3.98788e+06	4.14085e+06	1.06515e+06	1.53696e+06	1.42402e+06	0.327526		0.0233403	0.183569
PA5040	3	2	7.61238	0.040124	Type 4 fimbrial biogenesis outer membrane protein PilQ precursor	3.16623e+07	1.6858e+07	1.74509e+07	3.60929e+07	3.94888e+07	4.989e+07	1.90192		0.381138	0.171883
PA5042	2	2	6.30439	0.000870998	type 4 fimbrial biogenesis protein PilO	1.11794e+06	941998	906891	1.97274e+06	1.76693e+06	1.87349e+06	1.89197		0.114352	0.0550085
PA5043	4	4	11.7317	0.0187036	type 4 fimbrial biogenesis protein PilN	4.93412e+06	4.4386e+06	3.50495e+06	1.25549e+06	1.53798e+06	2.58891e+06	0.417962		0.169057	0.391638
PA5045	2	2	5.59477	0.000688131	penicillin-binding protein 1A	7.17368e+06	8.18592e+06	6.77468e+06	1.83408e+07	1.4951e+07	1.85124e+07	2.34045		0.0986007	0.116311
PA5046	20	20	72.3096	0.000154423	malic enzyme	7.15712e+07	6.56316e+07	7.72363e+07	1.41251e+08	1.38865e+08	1.36835e+08	1.94438		0.0811818	0.015905
PA5047	3	3	13.7629	0.0215686	hypothetical protein	737696	907329	817724	1.30824e+06	1.47893e+06	1.04198e+06	1.55483		0.103374	0.17253
PA5054	15	15	51.275	1.31913e-07	heat shock protein HslU	2.3947e+07	2.31746e+07	2.37641e+07	5.19802e+06	4.96447e+06	4.94506e+06	0.213125		0.0170827	0.0279561
PA5055	3	3	14.2233	1.49135e-05	hypothetical protein	23692.1	22737	21591.7	1.98241e+06	2.04021e+06	1.20938e+06	76.9176		0.0463803	0.265997
PA5059	2	2	5.9487	0.0163808	probable transcriptional regulator	608705	1.2171e+06	425761	131304	225996	99783.6	0.203007		0.552008	0.431135
PA5063	12	10	50.7463	0.000493626	ubiquinone biosynthesis methyltransferase UbiE	2.46475e+07	1.89824e+07	2.22491e+07	6.81429e+06	7.02058e+06	8.55736e+06	0.339899		0.129493	0.1276
PA5065	8	7	18.5955	6.21409e-06	ubiquinone biosynthetic protein UbiB	462672	441695	358608	8.74943e+06	7.41417e+06	8.701e+06	19.6873		0.130726	0.0913732
PA5080	2	2	5.41666	0.0194824	prolyl aminopeptidase	2.6692e+06	2.14756e+06	2.8747e+06	1.7916e+06	1.63225e+06	1.88034e+06	0.689621		0.146207	0.0710985
PA5098	2	2	11.204	0.0136675	histidine ammonia-lyase	492830	1.10413e+06	542653	106203	240445	107961	0.212473		0.475975	0.508143
PA5100	3	2	10.5421	0.000412552	urocanase	1.82643e+06	4.58397e+06	3.31381e+06	155885	169053	141054	0.0479208		0.425801	0.0901816
PA5105	6	5	28.6511	0.000420689	histidine utilization repressor HutC	1.114e+07	9.39964e+06	8.66021e+06	2.42751e+06	2.3237e+06	3.16259e+06	0.271022		0.130801	0.173365
PA5110	6	5	14.2301	0.000903916	fructose-1,6-bisphosphatase	4.92071e+06	6.44628e+06	5.29027e+06	1.29565e+07	1.15466e+07	1.17153e+07	2.17433		0.143335	0.0637776
PA5112	11	10	33.4021	0.00345373	esterase EstA	9.19256e+07	8.66861e+07	6.63356e+07	1.70907e+08	1.66222e+08	1.46499e+08	1.97441		0.165564	0.0803507
PA5117	4	4	13.6124	0.00206844	regulatory protein TypA	6.9401e+06	8.00435e+06	6.5009e+06	2.81026e+06	1.63194e+06	2.16386e+06	0.308041		0.108146	0.267976
PA5119	2	2	5.56062	0.0421798	glutamine synthetase	2.31091e+06	1.57325e+06	1.96089e+06	2.51647e+06	3.76625e+06	4.37963e+06	1.82417		0.189386	0.267161
PA5125	2	2	6.40027	0.00230047	two-component response regulator NtrC	717488	618173	649100	162718	275130	230854	0.336918		0.0768174	0.254045
PA5131	3	3	8.90075	0.0021703	phosphoglycerate mutase	8.3651e+06	6.35093e+06	6.53925e+06	1.45157e+07	1.30356e+07	1.55759e+07	2.02901		0.157021	0.0887538
PA5133	4	4	16.2448	0.00516856	conserved hypothetical protein	1.72767e+06	1.68636e+06	1.51602e+06	242058	112668	44229	0.0809231		0.0682676	0.755478
PA5134	11	10	48.2183	0.00195493	probable carboxyl-terminal protease	2.7297e+07	2.16795e+07	2.61853e+07	3.99953e+06	6.21803e+06	7.63018e+06	0.237458		0.118734	0.307634
PA5137	2	2	7.90799	0.00640565	hypothetical protein	518215	336713	665511	1.29293e+06	1.52444e+06	1.46746e+06	2.81816		0.324962	0.0844581
PA5141	2	2	10.8886	0.03891	phosphoribosylformimino-5-aminoimidazole carboxamide	5.79702e+06	5.39798e+06	5.47321e+06	7.71685e+06	8.13855e+06	6.13665e+06	1.3194		0.0381619	0.143963
PA5142	2	2	5.02244	0.0385927	glutamine amidotransferase	1.45868e+06	976377	923071	759722	600477	675805	0.606291		0.263588	0.117379
PA5146	2	2	3.84875	0.00954002	hypothetical protein	2.53603e+06	2.40413e+06	1.87454e+06	3.65228e+06	4.89371e+06	5.51857e+06	2.06385		0.154124	0.20263
PA5161	7	7	25.5866	0.00106837	dTDP-D-glucose 4,6-dehydratase	2.08117e+07	2.32227e+07	1.9245e+07	3.49673e+07	3.57388e+07	3.31599e+07	1.64139		0.094993	0.0382308
PA5163	2	2	5.41397	0.0150426	glucose-1-phosphate thymidylyltransferase	1.57903e+07	1.24582e+07	1.48807e+07	9.86748e+06	8.35551e+06	1.05353e+07	0.666793		0.119801	0.116503
PA5164	9	9	34.1342	0.00230088	dTDP-4-dehydrorhamnose 3,5-epimerase	3.86843e+07	4.08022e+07	3.97456e+07	1.69969e+07	1.02212e+07	1.00757e+07	0.312783		0.0266444	0.31812
PA5166	4	4	16.5903	0.00953804	DctD	2.08611e+06	1.95466e+06	2.29945e+06	919814	1.16465e+06	1.4021e+06	0.549912		0.0823371	0.207498
PA5171	26	25	91.7026	0.000182072	arginine deiminase	9.5462e+07	1.04053e+08	9.2825e+07	1.55487e+08	1.56969e+08	1.53416e+08	1.5936		0.0602497	0.0114943
PA5172	47	45	195.267	0.000163076	ornithine carbamoyltransferase, catabolic	5.83311e+08	5.63409e+08	5.44822e+08	1.56976e+08	1.55702e+08	2.01707e+08	0.304092		0.0341375	0.152809
PA5173	5	3	16.8419	0.0104082	carbamate kinase	1.33938e+07	1.67539e+07	1.4512e+07	2.00332e+07	1.98408e+07	2.16908e+07	1.37853		0.11494	0.0495635
PA5174	4	2	12.2447	0.0140738	probable beta-ketoacyl synthase	2.38265e+06	2.06362e+06	2.53677e+06	898354	791174	333719	0.289738		0.103674	0.44465
PA5176	3	3	10.0591	0.00369812	conserved hypothetical protein	1.61552e+06	1.85094e+06	2.19801e+06	3.42974e+06	3.13549e+06	3.3269e+06	1.74635		0.15519	0.0452887
PA5184	2	2	8.38231	0.00241677	hypothetical protein	7520.08	57742	34281.6	1.43427e+06	1.881e+06	2.83777e+06	61.8124		0.757327	0.349596
PA5186	3	3	12.3485	0.00447286	probable iron-containing alcohol dehydrogenase	2.5059e+06	1.43167e+06	2.97357e+06	659648	562789	566967	0.258916		0.343179	0.0917996
PA5188	3	2	8.63441	0.00228197	probable 3-hydroxyacyl-CoA dehydrogenase	573977	454440	536400	1.35868e+06	983216	1.17809e+06	2.24946		0.117189	0.160038
PA5196	3	3	14.4833	0.00315739	hypothetical protein	1.52927e+06	1.70754e+06	1.3851e+06	294181	233489	515776	0.225761		0.104842	0.42721
PA5197	2	2	7.66431	0.00688946	ribosomal protein S6 modification protein	869196	1.21163e+06	624263	42428.2	37284.6	163743	0.0899994		0.327192	0.881953
PA5204	4	4	19.0979	0.000578535	N-acetylglutamate synthase	2.01563e+06	3.26236e+06	2.50633e+06	166943	327074	243088	0.094691		0.242045	0.325994
PA5208	2	2	9.62914	0.00483724	conserved hypothetical protein	3.16425e+06	3.36056e+06	2.05795e+06	464935	377022	140113	0.114423		0.245475	0.513232
PA5209	3	3	11.3449	0.00273169	hypothetical protein	1.1847e+06	1.31938e+06	1.53384e+06	440084	596853	631606	0.413218		0.130822	0.183454
PA5214	3	3	13.6624	0.00171321	glycine cleavage system protein H1	7.92476e+06	8.70431e+06	9.75213e+06	7.70449e+07	5.83988e+07	3.45454e+07	6.44357		0.104274	0.375957
PA5215	8	7	24.2454	0.00195607	glycine-cleavage system protein T1	8.64058e+06	8.15899e+06	7.40505e+06	1.64511e+07	1.36715e+07	1.32926e+07	1.79367		0.0771852	0.119169
PA5221	6	6	23.2071	0.000571566	probable FAD-dependent monooxygenase	1.38865e+06	1.39822e+06	1.92628e+06	515619	519697	539877	0.334212		0.195839	0.024738
PA5224	3	3	10.7964	0.0187919	aminopeptidase P	2.37574e+06	2.41317e+06	3.01933e+06	1.669e+06	1.40951e+06	1.91369e+06	0.63935		0.138797	0.151512
PA5229	2	2	4.00655	0.0049248	conserved hypothetical protein	149592	81044.3	28426.9	1.03657e+06	1.07927e+06	1.1003e+06	12.4145		0.703576	0.0302895
PA5239	16	16	54.2236	0.000932144	transcription termination factor Rho	4.43116e+07	4.6755e+07	4.54906e+07	9.20576e+06	1.23822e+07	1.54742e+07	0.271405		0.026844	0.253709
PA5240	8	8	32.0299	0.000614685	thioredoxin	1.4047e+07	1.76743e+07	1.00725e+07	9.3053e+07	1.02103e+08	1.47851e+08	8.20712		0.272925	0.256925
PA5242	20	20	65.1759	0.000315633	polyphosphate kinase	5.66991e+07	3.93141e+07	4.51701e+07	3.36872e+08	4.13825e+08	2.62521e+08	7.17661		0.187956	0.224007
PA5243	2	2	2.96151	0.0109357	delta-aminolevulinic acid dehydratase	5.20166e+06	5.88352e+06	4.8476e+06	1.02877e+07	7.44975e+06	1.06045e+07	1.77885		0.0991406	0.183882
PA5245	4	3	16.7206	0.000217714	conserved hypothetical protein	2.52948e+07	2.32124e+07	2.53147e+07	3.81359e+07	3.76505e+07	4.02958e+07	1.57246		0.0490941	0.0363934
PA5258	11	11	43.2607	0.000277702	hypothetical protein	1.70489e+07	2.1792e+07	1.85121e+07	5.18627e+07	6.14658e+07	6.25334e+07	3.06631		0.127047	0.100252
PA5260	3	3	12.312	0.0173821	porphobilinogen deaminase	2.747e+06	5.1332e+06	2.93788e+06	390086	1.36112e+06	557677	0.213428		0.367721	0.674422
PA5261	13	12	62.1139	3.49144e-05	alginate biosynthesis regulatory protein AlgR	7.14158e+07	6.97165e+07	6.78458e+07	6.9604e+06	8.78558e+06	9.87999e+06	0.122625		0.0256341	0.172671
PA5263	6	5	20.0358	0.00124307	argininosuccinate lyase	3.44122e+06	5.0533e+06	3.9209e+06	731599	1.20165e+06	882148	0.226766		0.200019	0.25577
PA5274	3	3	16.0065	0.000425828	nucleoside diphosphate kinase regulator	3.11287e+06	5.73326e+06	4.84718e+06	3.44201e+07	3.05604e+07	3.61417e+07	7.38479		0.292015	0.0847906
PA5277	9	7	24.3507	3.94578e-05	diaminopimelate decarboxylase	8.68123e+06	9.39163e+06	9.24343e+06	1.4931e+07	1.46567e+07	1.47316e+07	1.62245		0.0411585	0.00959887
PA5278	4	4	16.7557	0.000660773	diaminopimelate epimerase	1.77545e+06	1.8147e+06	1.86197e+06	542487	424202	658239	0.298035		0.0238392	0.216048
PA5288	2	2	7.32775	0.0203871	nitrogen regulatory protein P-II 2	3.07211e+07	4.02332e+07	2.51865e+07	4.95879e+07	5.49847e+07	5.43304e+07	1.65282		0.237478	0.0556029
PA5302	7	7	28.0728	0.000715343	catabolic alanine racemase	4.69447e+06	6.0481e+06	6.12424e+06	1.83857e+06	2.28764e+06	1.96673e+06	0.361239		0.143074	0.113899
PA5303	3	3	9.51999	0.00106221	conserved hypothetical protein	4.77465e+06	4.04575e+06	3.45305e+06	1.0989e+07	1.31581e+07	1.56626e+07	3.24357		0.161805	0.176246
PA5304	2	2	10.3436	0.00127327	D-amino acid dehydrogenase, small subunit	2.71851e+06	3.32173e+06	3.04303e+06	1.25712e+06	1.61954e+06	1.36536e+06	0.467014		0.0997121	0.131573
PA5312	8	8	43.3147	0.0106788	Aldehyde dehydrogenase	4.19894e+07	6.96592e+07	5.80146e+07	3.66789e+06	1.50691e+07	3.55033e+06	0.131362		0.245649	0.890643
PA5313	3	3	14.4297	0.00314494	Transaminase	3.51967e+06	3.99713e+06	4.04605e+06	2.92406e+06	2.88722e+06	2.83935e+06	0.74814		0.0754519	0.0147299
PA5316	2	2	5.4402	0.0146542	50S ribosomal protein L28	914152	1.41999e+06	839333	519823	545204	438641	0.473824		0.2986	0.111054
PA5330	2	2	6.97017	0.00469633	hypothetical protein	168542	38501.1	85537.2	983158	876324	969565	9.66931		0.67514	0.0616698
PA5332	7	7	29.2918	3.20707e-05	catabolite repression control protein	1.58106e+07	1.29963e+07	1.20215e+07	2.15467e+06	2.27305e+06	2.37469e+06	0.16661		0.144573	0.0485625
PA5334	12	11	52.1468	9.60546e-08	ribonuclease PH	1.94553e+07	1.93211e+07	1.93823e+07	1.08412e+06	975346	989340	0.0524221		0.00346633	0.0582259
PA5339	11	9	49.2517	0.000483875	conserved hypothetical protein	3.69172e+07	2.70076e+07	2.18632e+07	1.42922e+08	1.81194e+08	1.84085e+08	5.92393		0.267578	0.135633
PA5343	2	2	5.60105	0.00155265	hypothetical protein	658922	407289	564818	110182	99252.8	154839	0.22334		0.233855	0.242531
PA5349	5	5	22.2542	2.69935e-05	probable rubredoxin reductase	2.60534e+06	2.4251e+06	2.38214e+06	5.9011e+06	6.29235e+06	5.67565e+06	2.41065		0.0479289	0.0523886
PA5364	2	2	12.3808	0.014592	probable two-component response regulator	2.02082e+06	1.87274e+06	1.86655e+06	708618	596498	234003	0.267203		0.0454854	0.483531
PA5365	3	3	8.58718	0.0185035	phosphate uptake regulatory protein PhoU	784330	787739	818387	1.50607e+06	1.83272e+06	3.517e+06	2.86799		0.0235393	0.472221
PA5369	4	4	17.8774	0.00689471	phosphate ABC transporter, periplasmic phosphate-binding protein, PstS	1.4926e+06	2.12257e+06	2.20622e+06	4.11445e+06	5.3435e+06	7.16892e+06	2.85617		0.201041	0.277305
PA5425	2	2	6.19324	0.00415793	phosphoribosylaminoimidazole carboxylase	1.7016e+06	964611	1.59973e+06	390776	370287	502732	0.296253		0.280844	0.169234
PA5426	2	2	10.8816	0.0165716	phosphoribosylaminoimidazole carboxylase, catalytic subunit	4.30923e+06	6.32704e+06	4.27008e+06	8.51834e+06	1.08162e+07	8.14881e+06	1.84373		0.236768	0.157751
PA5428	3	2	7.05523	0.00589318	probable transcriptional regulator	575446	471349	703533	292339	268265	320193	0.503219		0.199331	0.0885114
PA5429	16	15	57.0718	0.00198961	aspartate ammonia-lyase	3.88235e+07	4.07343e+07	7.24675e+07	2.02227e+08	2.30553e+08	2.03669e+08	4.18647		0.372903	0.0751998
PA5433	2	2	5.05835	3.73867e-06	conserved hypothetical protein	12905.9	26826.1	35578.7				0		0.455478	0
PA5435	6	5	15.415	0.00337155	probable transcarboxylase subunit	3.68884e+07	2.66077e+07	3.04272e+07	5.50174e+07	6.30941e+07	6.53814e+07	1.95365		0.165985	0.0890196
PA5436	3	3	19.8508	0.00930926	probable biotin carboxylase subunit of a transcarboxylase	1.36256e+06	5.67621e+06	3.78675e+06	46779.5	321044	93461.2	0.0426109		0.599235	0.954329
PA5438	6	6	23.7152	0.00279212	probable transcriptional regulator	4.55904e+06	3.00884e+06	2.56408e+06	444719	591330	859192	0.187056		0.310093	0.332683
PA5453	4	4	15.3234	0.00250323	GDP-mannose 4,6-dehydratase	7.81107e+06	7.15545e+06	1.02397e+07	3.0931e+06	3.19052e+06	3.95168e+06	0.406062		0.193388	0.13779
PA5454	4	4	14.3062	0.000388931	oxidoreductase Rmd	1.1646e+06	2.17394e+06	1.87919e+06	131548	172134	182392	0.0931584		0.298415	0.165945
PA5489	6	6	24.5283	0.00221801	thiol:disulfide interchange protein DsbA	1.23408e+07	1.26162e+07	1.2978e+07	2.14323e+07	2.42127e+07	2.97889e+07	1.98851		0.0252714	0.169243
PA5490	3	3	15.8413	0.000338954	cytochrome c4 precursor	116917	230785	344002	1.75367e+07	1.03843e+07	1.06241e+07	55.7249		0.492447	0.316145
PA5492	5	4	16.0568	5.53419e-05	conserved hypothetical protein	1.89604e+06	2.30257e+06	2.46682e+06	195671	260333	187419	0.0965313		0.132249	0.186168
PA5503	5	5	17.8638	0.00174032	probable ATP-binding component of ABC transporter	3.14859e+06	3.0535e+06	3.07264e+06	1.44061e+06	1.92024e+06	1.65484e+06	0.540791		0.0162678	0.143712
PA5505	17	16	78.4151	5.31291e-05	probable TonB-dependent receptor	1.88718e+07	1.62068e+07	1.74865e+07	6.17444e+07	5.52692e+07	5.2713e+07	3.22888		0.0760696	0.0822838
PA5508	2	2	7.53447	0.0027026	Glutamylpolyamine synthetase homologue	171856	132239	159224	401112	299156	317582	2.19687		0.131039	0.160136
PA5521	2	2	7.24916	0.00413032	probable short-chain dehydrogenase	688578	663824	558197	329430	290765	392165	0.529866		0.108727	0.151647
PA5522	2	2	11.484	0.0133155	Glutamylpolyamine synthetase	399641	728828	640672	22083	91952.2	105723	0.124218		0.288966	0.61221
PA5549	3	3	8.20891	0.0281127	glucosamine--fructose-6-phosphate aminotransferase	6.40856e+07	4.99118e+07	5.28358e+07	7.39193e+07	1.20222e+08	1.27122e+08	1.92566		0.134566	0.270163
PA5552	10	9	41.1348	0.000612517	glucosamine-1-phosphate acetyltransferase/N-acetylglucosamine-1-phosphate uridyltransferase	1.19102e+07	9.99881e+06	1.14201e+07	3.80939e+06	4.06248e+06	5.00262e+06	0.386284		0.0893621	0.146503
PA5553	4	3	13.8482	0.0107933	ATP synthase epsilon chain	2.80282e+07	2.18584e+07	1.72837e+07	4.20633e+07	4.99419e+07	6.54079e+07	2.34349		0.24082	0.226334
PA5554	24	24	98.7091	0.00117002	ATP synthase beta chain	3.16514e+08	3.4543e+08	3.18969e+08	6.1524e+08	7.97333e+08	6.27647e+08	2.07992		0.0490356	0.1496
PA5555	16	16	69.7264	0.000584834	ATP synthase gamma chain	7.602e+07	1.1321e+08	1.28778e+08	2.10882e+07	1.71619e+07	1.97424e+07	0.182361		0.255725	0.103217
PA5556	17	16	66.6909	0.000581952	ATP synthase alpha chain	3.8964e+08	4.03914e+08	4.14927e+08	6.28077e+08	6.66723e+08	7.43194e+08	1.68641		0.0314747	0.0862388
PA5557	6	6	25.2541	7.49795e-05	ATP synthase delta chain	3.99339e+06	3.49719e+06	3.98845e+06	1.77124e+07	2.03079e+07	2.42226e+07	5.42231		0.0745005	0.157961
PA5558	11	8	34.306	0.00554329	ATP synthase B chain	1.51037e+07	4.95391e+07	4.27021e+07	2.31239e+08	3.02094e+08	4.58494e+08	9.23963		0.509507	0.351714
PA5562	10	10	31.1787	5.34399e-05	chromosome partitioning protein Spo0J	1.29199e+07	9.20993e+06	9.53365e+06	396521	366826	572200	0.0421793		0.194695	0.249331

## Sheet: Quant. Prot. Summary
Protein ID	AC/UC ratio	Class	Gene name	Product name
PA0002	1.3791	NM	dnaN	DNA polymerase III, beta chain
PA0011	0.0167624	UNDER	lpxL2	2-OH-lauroyltransferase
PA0017	0.189603	UNDER		conserved hypothetical protein
PA0020	0.469886	UNDER		hypothetical protein
PA0023	1.42658	NM	qor	quinone oxidoreductase
PA0024	0.807323	NM	hemF	coproporphyrinogen III oxidase
PA0025	2.32842	OVER	aroE	shikimate dehydrogenase
PA0036	0.0378541	UNDER	trpB	tryptophan synthase beta chain
PA0049	0.101867	UNDER		hypothetical protein
PA0052	4.23687	OVER		hypothetical protein
PA0055	1.65261	NM		hypothetical protein
PA0059	1.93406	NM	osmC	osmotically inducible protein OsmC
PA0102	1.58226	NM		probable carbonic anhydrase
PA0118	0.41275	UNDER		hypothetical protein
PA0130	0.326389	UNDER	bauC	3-oxopropanoate dehydrogenase
PA0132	0.404572	UNDER	bauA	Beta-alanine:pyruvate transaminase
PA0139	1.33754	NM	ahpC	alkyl hydroperoxide reductase subunit C
PA0140	1.78049	NM	ahpF	alkyl hydroperoxide reductase subunit F
PA0141	0.272181	UNDER		polyP-dependent nucleotide kinase
PA0143	0.105858	UNDER	nuh	purine nucleosidase Nuh
PA0157	1.85632	NM	triB	(RND) triclosan efflux membrane fusion protein, TriB
PA0173	0.108344	UNDER	cheB2	methylesterase
PA0176	0.319114	UNDER	aer2	aerotaxis transducer Aer2
PA0178	2.24799	OVER	cheA2	chemotactic sensor
PA0179	5.23852	OVER		probable two-component response regulator
PA0180	17.8226	OVER	cttP/mcpA	chemotactic transducer for trichloroethylene
PA0195	1.65656	NM	pntAA	putative NAD(P) transhydrogenase, subunit alpha part 1
PA0212	0.30845	UNDER	mdcE	malonate decarboxylase gamma subunit
PA0243	0.103374	UNDER		probable transcriptional regulator
PA0265	1.72672	NM	gabD	succinate-semialdehyde dehydrogenase
PA0266	0.374121	UNDER	gabT	4-aminobutyrate aminotransferase
PA0269	7.67447	OVER		conserved hypothetical protein
PA0270	16.7819	OVER		hypothetical protein
PA0283	0.0386408	UNDER	sbp	sulfate-binding protein precursor
PA0291	0.73236	NM	oprE	Anaerobically-induced outer membrane porin OprE precursor
PA0292	1.35822	NM	aguA	agmatine deiminase
PA0295	3.67718	OVER		probable periplasmic polyamine binding protein
PA0299	0.138667	UNDER	spuC	Polyamine:pyruvate transaminase
PA0300	0.37375	UNDER	spuD	polyamine transport protein
PA0308	0.137086	UNDER		hypothetical protein
PA0309	4.17853	OVER		hypothetical protein
PA0315	6.56188	OVER		hypothetical protein
PA0316	0.495827	UNDER	serA	D-3-phosphoglycerate dehydrogenase
PA0317	1.43608	NM		hypothetical protein
PA0318	1.99451	NM		conserved hypothetical protein
PA0329	1.86761	NM		conserved hypothetical protein
PA0331	0.369565	UNDER	ilvA1	threonine dehydratase
PA0335	1.50615	NM		hypothetical protein
PA0354	0.14056	UNDER		conserved hypothetical protein
PA0361	0.00420382	UNDER		probable gamma-glutamyltranspeptidase precursor
PA0363	2.16341	OVER	coaD	phosphopantetheine adenylyltransferase
PA0366	0.232644	UNDER		probable aldehyde dehydrogenase
PA0372	2.21956	OVER		probable zinc protease
PA0373	0.21694	UNDER	ftsY	signal recognition particle receptor FtsY
PA0374	0.156229	UNDER	ftsE	cell division protein FtsE
PA0382	0.0131737	UNDER	micA	DNA mismatch repair protein MicA
PA0388	3.30806	OVER		hypothetical protein
PA0393	1.82542	NM	proC	pyrroline-5-carboxylate reductase
PA0396	0.303748	UNDER	pilU	twitching motility protein PilU
PA0400	0.271193	UNDER		probable cystathionine gamma-lyase
PA0401	1.47329	NM		noncatalytic dihydroorotase-like protein
PA0402	0.595839	NM	pyrB	aspartate carbamoyltransferase
PA0407	0.178733	UNDER	gshB	glutathione synthetase
PA0408	4.45143	OVER	pilG	twitching motility protein PilG
PA0409	9.16661	OVER	pilH	twitching motility protein PilH
PA0411	8.87304	OVER	pilJ	twitching motility protein PilJ
PA0420	0.572921	NM	bioA	adenosylmethionine-8-amino-7-oxononanoate aminotransferase
PA0421	0.562948	NM		hypothetical protein
PA0423	2.33427	OVER	pasP	PasP
PA0425	1.76692	NM	mexA	(RND) multidrug efflux membrane fusion protein MexA
PA0426	18.5508	OVER	mexB	(RND) multidrug efflux transporter MexB
PA0427	1.65572	NM	oprM	outer membrane protein OprM
PA0428	0.0526744	UNDER		probable ATP-dependent RNA helicase
PA0429	0.0684524	UNDER		hypothetical protein
PA0432	0.645106	NM	sahH	S-adenosyl-L-homocysteine hydrolase
PA0437	0.320298	UNDER	codA	cytosine deaminase
PA0447	1.57176	NM	gcdH	glutaryl-CoA dehydrogenase
PA0456	3.06694	OVER		probable cold-shock protein
PA0459	0.532338	NM		probable ClpA/B protease ATP binding subunit
PA0462	4.36242	OVER		hypothetical protein
PA0468	2.5875	OVER		hypothetical protein
PA0469	1.57629	NM		hypothetical protein
PA0484	1.91675	NM		conserved hypothetical protein
PA0486	35.3475	OVER		conserved hypothetical protein
PA0487	0.00706118	UNDER		probable molybdenum transport regulator
PA0506	1.99249	NM		probable acyl-CoA dehydrogenase
PA0519	0.275362	UNDER	nirS	nitrite reductase precursor
PA0534	0.647702	NM	pauB1	FAD-dependent oxidoreductase
PA0546	1.87278	NM	metK	methionine adenosyltransferase
PA0548	1.9057	NM	tktA	transketolase
PA0552	1.59475	NM	pgk	phosphoglycerate kinase
PA0555	1.76862	NM	fda	fructose-1,6-bisphosphate aldolase
PA0565	16.4842	OVER		conserved hypothetical protein
PA0572	0.058798	UNDER		metalloprotease
PA0576	0.444479	UNDER	rpoD	sigma factor RpoD
PA0578	199.608	OVER		conserved hypothetical protein
PA0586	0.0479878	UNDER		conserved hypothetical protein
PA0591	11.517	OVER		conserved hypothetical protein
PA0592	0.0697822	UNDER	ksgA	rRNA (adenine-N6,N6)-dimethyltransferase
PA0594	1.83303	NM	surA	peptidyl-prolyl cis-trans isomerase SurA
PA0595	1.64229	NM	ostA	organic solvent tolerance protein OstA precursor
PA0596	0.0758125	UNDER		hypothetical protein
PA0603	2.14775	OVER	agtA	AgtA
PA0622	0.0895631	UNDER		probable bacteriophage protein
PA0623	0.277662	UNDER		probable bacteriophage protein
PA0652	0.0630762	UNDER	vfr	transcriptional regulator Vfr
PA0660	1.32359	NM		hypothetical protein
PA0668	0.145279	UNDER	tyrZ	tyrosyl-tRNA synthetase 2
PA0672	8.70222	OVER	hemO	heme oxygenase
PA0704	1.32768	NM		probable amidase
PA0705	0.219935	UNDER	migA	alpha-1,6-rhamnosyltransferase MigA
PA0715	0.109867	UNDER		hypothetical protein
PA0744	1.58837	NM		probable enoyl-CoA hydratase/isomerase
PA0750	0.536527	NM	ung	uracil-DNA glycosylase
PA0754	1.68079	NM		hypothetical protein
PA0759	1.86439	NM		conserved hypothetical protein
PA0762	42.9145	OVER	algU	sigma factor AlgU
PA0763	11.0135	OVER	mucA	anti-sigma factor MucA
PA0764	1.95961	NM	mucB	negative regulator for alginate biosynthesis MucB
PA0771	0.286901	UNDER	era	GTP-binding protein Era
PA0779	0.166636	UNDER	asrA	AsrA
PA0782	2.21898	OVER	putA	proline dehydrogenase PutA
PA0784	0.524652	NM		probable transcriptional regulator
PA0792	0.321941	UNDER	prpD	propionate catabolic protein PrpD
PA0794	2.09112	OVER		probable aconitate hydratase
PA0795	1.44342	NM	prpC	citrate synthase 2
PA0807	0.169364	UNDER	ampDh3	AmpDh3
PA0833	1.7947	NM		hypothetical protein
PA0836	0.262325	UNDER	ackA	acetate kinase
PA0838	2.39509	OVER		probable glutathione peroxidase
PA0840	1.86144	NM		probable oxidoreductase
PA0852	0.15319	UNDER	cbpD	chitin-binding protein CbpD precursor
PA0853	0.101467	UNDER		probable oxidoreductase
PA0854	4.66487	OVER	fumC2	fumarate hydratase
PA0871	2.69782	OVER	phhB	pterin-4-alpha-carbinolamine dehydratase
PA0892	0.228804	UNDER	aotP	arginine/ornithine transport protein AotP
PA0893	0.0781388	UNDER	argR	transcriptional regulator ArgR
PA0895	1.4244	NM	aruC	N-succinylglutamate 5-semialdehyde dehydrogenase
PA0897	0.388797	UNDER	aruG	arginine/ornithine succinyltransferase AII subunit
PA0898	1.49001	NM	aruD	succinylglutamate 5-semialdehyde dehydrogenase
PA0899	1.53849	NM	aruB	succinylarginine dihydrolase
PA0903	5.42871	OVER	alaS	alanyl-tRNA synthetase
PA0904	2.01626	OVER	lysC	aspartate kinase alpha and beta chain
PA0916	2.26567	OVER		conserved hypothetical protein
PA0927	0.223509	UNDER	ldhA	D-lactate dehydrogenase (fermentative)
PA0932	6.40536	OVER	cysM	cysteine synthase B
PA0934	2.14721	OVER	relA	GTP pyrophosphokinase
PA0936	41.798	OVER	lpxO2	lipopolysaccharide biosynthetic protein LpxO2
PA0938	4.82975	OVER	wzz2	O-antigen chain length regulator
PA0945	2.2024	OVER	purM	phosphoribosylaminoimidazole synthetase
PA0946	2.09219	OVER		hypothetical protein
PA0950	23.7087	OVER		probable arsenate reductase
PA0962	2.83096	OVER	dps	DNA-binding protein from starved cells, Dps
PA0968	0.0361405	UNDER		conserved hypothetical protein
PA0969	6.84658	OVER	tolQ	TolQ protein
PA0973	2.84329	OVER	oprL	Peptidoglycan associated lipoprotein OprL precursor
PA0974	6.70045	OVER		conserved hypothetical protein
PA0976	2.32578	OVER		conserved hypothetical protein
PA0999	1.52621	NM	pqsD	3-oxoacyl-[acyl-carrier-protein] synthase III
PA1004	0.563061	NM	nadA	quinolinate synthetase A
PA1008	2.43161	OVER	bcp	bacterioferritin comigratory protein
PA1011	1.85364	NM		hypothetical protein
PA1023	1.53193	NM		probable short-chain dehydrogenase
PA1027	9.72008	OVER		probable aldehyde dehydrogenase
PA1036	2.68718	OVER		hypothetical protein
PA1041	3.93797	OVER		probable outer membrane protein precursor
PA1047	2.15344	OVER		probable esterase
PA1048	0.335965	UNDER		probable outer membrane protein precursor
PA1049	2.95973	OVER	pdxH	pyridoxine 5'-phosphate oxidase
PA1053	5.57675	OVER		conserved hypothetical protein
PA1061	0.444703	UNDER		conserved hypothetical protein
PA1066	1.54344	NM		probable short-chain dehydrogenase
PA1070	2.71051	OVER	braG	branched-chain amino acid transport protein BraG
PA1071	0.126871	UNDER	braF	branched-chain amino acid transport protein BraF
PA1074	1.71039	NM	braC	branched-chain amino acid transport protein BraC
PA1076	6.92254	OVER		hypothetical protein
PA1080	0.333819	UNDER	flgE	flagellar hook protein FlgE
PA1094	0.576489	NM	fliD	flagellar capping protein FliD
PA1097	0.311872	UNDER	fleQ	transcriptional regulator FleQ
PA1123	2.60843	OVER		hypothetical protein
PA1135	0.386427	UNDER		conserved hypothetical protein
PA1155	2.40573	OVER	nrdB	NrdB, component of class Ia ribonucleotide reductase
PA1156	1.90621	NM	nrdA	NrdA, catalytic component of class Ia ribonucleotide reductase
PA1159	4.47758	OVER		probable cold-shock protein
PA1171	0.157436	UNDER	sltG	probable transglycolase
PA1178	2.70536	OVER	oprH	PhoP/Q and low Mg2+ inducible outer membrane protein H1 precursor
PA1179	1.59687	NM	phoP	two-component response regulator PhoP
PA1203	5.68626	OVER		hypothetical protein
PA1249	0.0309365	UNDER	aprA	alkaline metalloproteinase precursor
PA1250	4.87996	OVER	aprI	alkaline proteinase inhibitor AprI
PA1272	0.0359574	UNDER	cobO	cob(I)alamin adenosyltransferase
PA1287	5.29154	OVER		probable glutathione peroxidase
PA1288	1.53124	NM		probable outer membrane protein precursor
PA1301	11.349	OVER		probable transmembrane sensor
PA1307	1.35019	NM		conserved hypothetical protein
PA1337	1.55645	NM	ansB	glutaminase-asparaginase
PA1341	73.5347	OVER		amino acid ABC transporter membrane protein
PA1342	1.51053	NM		probable binding protein component of ABC transporter
PA1402	6.85228	OVER		hypothetical protein
PA1429	24.2981	OVER		probable cation-transporting P-type ATPase
PA1433	8.49167	OVER		conserved hypothetical protein
PA1443	0.169175	UNDER	fliM	flagellar motor switch protein FliM
PA1444	2.72517	OVER	fliN	flagellar motor switch protein FliN
PA1454	0.206959	UNDER	fleN	flagellar synthesis regulator FleN
PA1456	13.2952	OVER	cheY	two-component response regulator CheY
PA1457	2.22192	OVER	cheZ	chemotaxis protein CheZ
PA1458	0.420065	UNDER	cheA	chemotaxis protein sensor
PA1459	0.401258	UNDER	cheB	methyltransferase
PA1462	0.018178	UNDER		probable plasmid partitioning protein
PA1464	1.7307	NM	cheW	chemotaxis protein
PA1482	2.118	OVER	ccmH	cytochrome C-type biogenesis protein CcmH
PA1483	1.45256	NM	cycH	cytochrome c-type biogenesis protein
PA1493	0.0957373	UNDER	cysP	sulfate-binding protein of ABC transporter
PA1516	3.16767	OVER		hypothetical protein
PA1520	0.320271	UNDER		probable transcriptional regulator
PA1521	1.67816	NM		probable guanine deaminase
PA1527	0.203937	UNDER	scpA	conserved hypothetical protein
PA1532	0.399014	UNDER	dnaX	DNA polymerase subunits gamma and tau
PA1544	0.178773	UNDER	anr	transcriptional regulator Anr
PA1553	1.5102	NM	ccoO1	Cytochrome c oxidase, cbb3-type, CcoO subunit
PA1555	1.66828	NM	ccoP2	Cytochrome c oxidase, cbb3-type, CcoP subunit
PA1561	14.3044	OVER	aer	aerotaxis receptor Aer
PA1562	0.21252	UNDER	acnA	aconitate hydratase 1
PA1563	0.3653	UNDER		conserved hypothetical protein
PA1579	2.47115	OVER		hypothetical protein
PA1580	0.291	UNDER	gltA	citrate synthase
PA1584	1.83948	NM	sdhB	succinate dehydrogenase (B subunit)
PA1586	0.308631	UNDER	sucB	dihydrolipoamide succinyltransferase (E2 subunit)
PA1588	1.67706	NM	sucC	succinyl-CoA synthetase beta chain
PA1589	2.55388	OVER	sucD	succinyl-CoA synthetase alpha chain
PA1596	2.20821	OVER	htpG	heat shock protein HtpG
PA1610	0.321271	UNDER	fabA	beta-hydroxydecanoyl-ACP dehydrase
PA1614	0.311579	UNDER	gpsA	glycerol-3-phosphate dehydrogenase, biosynthetic
PA1623	1.91681	NM		conserved hypothetical protein
PA1642	1.54393	NM	selD	selenophosphate synthetase
PA1681	0.137303	UNDER	aroC	chorismate synthase
PA1683	2.11687	OVER		probable sugar aldolase
PA1746	3.3838	OVER		hypothetical protein
PA1748	0.0676654	UNDER		probable enoyl-CoA hydratase/isomerase
PA1750	0.385543	UNDER		phospho-2-dehydro-3-deoxyheptonate aldolase
PA1752	1.6531	NM		hypothetical protein
PA1754	0.359369	UNDER	cysB	transcriptional regulator CysB
PA1766	0.300345	UNDER		hypothetical protein
PA1769	0.402435	UNDER		conserved hypothetical protein
PA1777	2.52918	OVER	oprF	outer membrane porin OprF precursor
PA1787	0.557991	NM	acnB	aconitate hydratase 2
PA1789	1.31735	NM	upsL	universal stress protein
PA1793	2.35595	OVER	ppiB	peptidyl-prolyl cis-trans isomerase B
PA1794	0.303924	UNDER	glnS	glutaminyl-tRNA synthetase
PA1800	0.474974	UNDER	tig	trigger factor
PA1801	1.58382	NM	clpP	ClpP
PA1802	0.349031	UNDER	clpX	ClpX
PA1803	0.0934513	UNDER	lon	Lon protease
PA1804	0.216744	UNDER	hupB	DNA-binding protein HU
PA1805	13.7916	OVER	ppiD	peptidyl-prolyl cis-trans isomerase D
PA1813	1.42069	NM		probable hydroxyacylglutathione hydrolase
PA1818	1.75017	NM	ldcA	lysine-specific pyridoxal 5'-phosphate-dependent carboxylase, LdcA
PA1822	0.231568	UNDER	fimL	hypothetical protein
PA1829	1.5309	NM		hypothetical protein
PA1833	22.7525	OVER		probable oxidoreductase
PA1847	2.06048	OVER	nfuA	NfuA
PA1860	0.208282	UNDER		hypothetical protein
PA1871	0.315481	UNDER	lasA	LasA protease precursor
PA1874	2.80262	OVER		efflux pump-related protein
PA1880	1.876	NM		probable oxidoreductase
PA1881	2.7907	OVER		probable oxidoreductase
PA1887	15.5054	OVER		hypothetical protein
PA1904	1.33857	NM	phzF2	phenazine biosynthesis protein
PA1914	0.196698	UNDER		conserved hypothetical protein
PA1930	0.410243	UNDER		probable chemotaxis transducer
PA1999	1.61866	NM	dhcA	DhcA, dehydrocarnitine CoA transferase, subunit A
PA2008	0.299343	UNDER	fahA	fumarylacetoacetase
PA2015	1.49206	NM	liuA	putative isovaleryl-CoA dehydrogenase
PA2021	5.73018	OVER		hypothetical protein
PA2025	0.479349	UNDER	gor	glutathione reductase
PA2033	0.682014	NM		hypothetical protein
PA2034	0.200765	UNDER		hypothetical protein
PA2069	0.641437	NM		probable carbamoyl transferase
PA2071	2.3303	OVER	fusA2	elongation factor G
PA2080	0.330181	UNDER	kynU	kynureninase KynU
PA2081	1.9093	NM	kynB	kynurenine formamidase, KynB
PA2116	0.262152	UNDER		conserved hypothetical protein
PA2117	2.3354	OVER		hypothetical protein
PA2119	1.69667	NM		alcohol dehydrogenase (Zn-dependent)
PA2184	40.6911	OVER		conserved hypothetical protein
PA2195	0.0938227	UNDER	hcnC	hydrogen cyanide synthase HcnC
PA2197	0.335726	UNDER		conserved hypothetical protein
PA2235	12.2715	OVER	pslE	PslE
PA2236	0.390964	UNDER	pslF	PslF
PA2239	0.275547	UNDER	pslI	PslI
PA2247	3.07377	OVER	bkdA1	2-oxoisovalerate dehydrogenase (alpha subunit)
PA2248	2.329	OVER	bkdA2	2-oxoisovalerate dehydrogenase (beta subunit)
PA2249	0.258873	UNDER	bkdB	branched-chain alpha-keto acid dehydrogenase
PA2259	0.258983	UNDER	ptxS	transcriptional regulator PtxS
PA2290	3.42816	OVER	gcd	glucose dehydrogenase
PA2300	2.19719	OVER	chiC	chitinase
PA2301	1.44006	NM		hypothetical protein
PA2304	0.552235	NM	ambC	AmbC
PA2305	0.00124689	UNDER	ambB	AmbB
PA2328	0.179187	UNDER		hypothetical protein
PA2329	0.664194	NM		probable ATP-binding component of ABC transporter
PA2330	0.144155	UNDER		hypothetical protein
PA2331	3.74492	OVER		hypothetical protein
PA2345	0.545331	NM		conserved hypothetical protein
PA2413	0.110246	UNDER	pvdH	L-2,4-diaminobutyrate:2-ketoglutarate 4-aminotransferase, PvdH
PA2442	1.19029	NM	gcvT2	glycine cleavage system protein T2
PA2445	0.578835	NM	gcvP2	glycine cleavage system protein P2
PA2446	2.98885	OVER	gcvH2	glycine cleavage system protein H2
PA2448	2.00702	OVER		hypothetical protein
PA2483	0.409879	UNDER		conserved hypothetical protein
PA2491	3.23117	OVER	mexS	MexS, quinone oxydoreductase
PA2492	0.166376	UNDER	mexT	transcriptional regulator MexT
PA2504	1.46909	NM		hypothetical protein
PA2513	0.14533	UNDER	antB	anthranilate dioxygenase small subunit
PA2529	0.16293	UNDER		hypothetical protein
PA2530	0.254937	UNDER		hypothetical protein
PA2532	1.66564	NM	tpx	thiol peroxidase
PA2535	0.151222	UNDER		probable oxidoreductase
PA2537	0.140251	UNDER		probable acyltransferase
PA2544	1.61271	NM		hypothetical protein
PA2545	0.0667396	UNDER	xthA	exodeoxyribonuclease III
PA2551	0.0729897	UNDER		probable transcriptional regulator
PA2552	1.4946	NM		probable acyl-CoA dehydrogenase
PA2553	1.47023	NM		probable acyl-CoA thiolase
PA2565	398.706	OVER		hypothetical protein
PA2567	2.18464	OVER		putative diguanylate cyclase
PA2570	3.41693	OVER	lecA	LecA
PA2571	1.97876	NM		probable two-component sensor
PA2572	0.700499	NM		probable two-component response regulator
PA2579	0.34359	UNDER	kynA	L-Tryptophan:oxygen 2,3-oxidoreductase KynA
PA2586	1.87562	NM	gacA	response regulator GacA
PA2587	0.526877	NM	pqsH	probable FAD-dependent monooxygenase
PA2592	1.95788	NM		probable periplasmic spermidine/putrescine-binding protein
PA2605	3.69224	OVER		conserved hypothetical protein
PA2609	0.187404	UNDER		hypothetical protein
PA2612	0.419409	UNDER	serS	seryl-tRNA synthetase
PA2613	0.199306	UNDER		conserved hypothetical protein
PA2619	11.8737	OVER	infA	initiation factor IF1
PA2623	2.0208	OVER	icd	isocitrate dehydrogenase
PA2624	0.272723	UNDER	idh	isocitrate dehydrogenase
PA2626	0.248363	UNDER	trmU	tRNA methyltransferase
PA2627	0.132529	UNDER		conserved hypothetical protein
PA2629	0.487233	UNDER	purB	adenylosuccinate lyase
PA2634	0.715603	NM	aceA	isocitrate lyase AceA
PA2641	0.580844	NM	nuoF	NADH dehydrogenase I chain F
PA2644	2.1439	OVER	nuoI	NADH Dehydrogenase I chain I
PA2652	22.706	OVER		probable chemotaxis transducer
PA2686	0.180347	UNDER	pfeR	two-component response regulator PfeR
PA2707	0.400507	UNDER		hypothetical protein
PA2709	0.227673	UNDER	cysK	cysteine synthase A
PA2734	0.171206	UNDER		hypothetical protein
PA2740	1.57261	NM	pheS	phenylalanyl-tRNA synthetase, alpha-subunit
PA2741	12.81	OVER	rplT	50S ribosomal protein L20
PA2744	2.00006	OVER	thrS	threonyl-tRNA synthetase
PA2755	2.92972	OVER	eco	ecotin precursor
PA2760	1.69448	NM	oprQ	OprQ
PA2765	0.164009	UNDER		hypothetical protein
PA2771	1.8172	NM		conserved hypothetical protein
PA2776	0.248581	UNDER	pauB3	FAD-dependent oxidoreductase
PA2787	1.74991	NM	cpg2	carboxypeptidase G2 precursor
PA2788	2.80476	OVER		probable chemotaxis transducer
PA2794	2.08417	OVER		pseudaminidase
PA2796	1.45045	NM	tal	transaldolase
PA2801	8.07547	OVER		hypothetical protein
PA2802	1.83577	NM		probable transcriptional regulator
PA2812	0.077686	UNDER		probable ATP-binding component of ABC transporter
PA2815	6.18991	OVER		probable acyl-CoA dehydrogenase
PA2820	2.28282	OVER		hypothetical protein
PA2823	0.302834	UNDER		conserved hypothetical protein
PA2828	0.0914401	UNDER		probable aminotransferase
PA2831	1.9015	NM		conserved hypothetical protein
PA2851	1.77136	NM	efp	translation elongation factor P
PA2853	9.06515	OVER	oprI	Outer membrane lipoprotein OprI precursor
PA2864	12.7037	OVER		conserved hypothetical protein
PA2867	3.13065	OVER		probable chemotaxis transducer
PA2902	1.66124	NM		hypothetical protein
PA2907	0.436037	UNDER	cobL	precorrin-6y-dependent methyltransferase CobL
PA2920	7.53942	OVER		probable chemotaxis transducer
PA2950	0.450912	UNDER	pfm	proton motive force protein, PMF
PA2953	0.200634	UNDER		electron transfer flavoprotein-ubiquinone oxidoreductase
PA2957	0.0902276	UNDER		probable transcriptional regulator
PA2961	0.281857	UNDER	holB	DNA polymerase III, delta prime subunit
PA2962	2.18506	OVER	tmk	thymidylate kinase
PA2971	2.87847	OVER		conserved hypothetical protein
PA2975	0.0452596	UNDER	rluC	ribosomal large subunit pseudouridine synthase C
PA2976	0.116418	UNDER	rne	ribonuclease E
PA2983	0.269812	UNDER	pocA	pocA for polar organelle co-ordinator A
PA2986	15.8696	OVER	lolE	conserved protein
PA2990	0.14206	UNDER		probable phosphodiesterase
PA2991	1.38492	NM	sth	soluble pyridine nucleotide transhydrogenase
PA2999	0.528455	NM	nqrA	Na+-translocating NADH:ubiquinone oxidoreductase subunit Nrq1
PA3001	0.37855	UNDER		probable glyceraldehyde-3-phosphate dehydrogenase
PA3003	10.0585	OVER		hypothetical protein
PA3005	0.297102	UNDER	nagZ	beta-N-acetyl-D-glucosaminidase
PA3007	0.138288	UNDER	lexA	repressor protein LexA
PA3011	0.530457	NM	topA	DNA topoisomerase I
PA3013	0.251951	UNDER	foaB	fatty-acid oxidation complex beta-subunit
PA3014	0.310007	UNDER	faoA	fatty-acid oxidation complex alpha-subunit
PA3017	1.59759	NM		conserved hypothetical protein
PA3026	0.180071	UNDER		conserved hypothetical protein
PA3031	2.20231	OVER		hypothetical protein
PA3040	3.72716	OVER		conserved hypothetical protein
PA3048	1.64356	NM		conserved hypothetical protein
PA3050	0.161853	UNDER	pyrD	dihydroorotate dehydrogenase
PA3052	0.0566197	UNDER		hypothetical protein
PA3068	0.0541592	UNDER	gdhB	NAD-dependent glutamate dehydrogenase
PA3075	2.83099	OVER		hypothetical protein
PA3081	0.136823	UNDER		conserved hypothetical protein
PA3082	3.11302	OVER	gbt	glycine betaine transmethylase
PA3083	1.90764	NM	pepN	aminopeptidase N
PA3088	0.335513	UNDER		conserved hypothetical protein
PA3107	1.56964	NM	metZ	o-succinylhomoserine sulfhydrylase
PA3108	0.305032	UNDER	purF	amidophosphoribosyltransferase
PA3110	2.73034	OVER		hypothetical protein
PA3115	3.72935	OVER	fimV	Motility protein FimV
PA3117	0.32006	UNDER	asd	aspartate semialdehyde dehydrogenase
PA3118	1.56437	NM	leuB	3-isopropylmalate dehydrogenase
PA3120	5.55406	OVER	leuD	3-isopropylmalate dehydratase small subunit
PA3127	1.61965	NM		hypothetical protein
PA3128	0.403959	UNDER		probable short-chain dehydrogenase
PA3134	0.0456786	UNDER	gltX	glutamyl-tRNA synthetase
PA3139	1.73129	NM		probable amino acid aminotransferase
PA3141	48.5241	OVER	wbpM	nucleotide sugar epimerase/dehydratase WbpM
PA3147	0.0958366	UNDER	wbpJ	probable glycosyl transferase WbpJ
PA3148	1.57324	NM	wbpI	UDP-N-acetylglucosamine 2-epimerase WbpI
PA3150	0.463042	UNDER	wbpG	LPS biosynthesis protein WbpG
PA3151	0.140351	UNDER	hisF2	imidazoleglycerol-phosphate synthase, cyclase subunit
PA3158	0.264256	UNDER	wbpB	UDP-2-acetamido-2-deoxy-d-glucuronic acid 3-dehydrogenase, WbpB
PA3160	14.9657	OVER	wzz1	O-antigen chain length regulator
PA3162	2.55046	OVER	rpsA	30S ribosomal protein S1
PA3168	1.48569	NM	gyrA	DNA gyrase subunit A
PA3170	0.797239	NM		conserved hypothetical protein
PA3179	0.105616	UNDER		conserved hypothetical protein
PA3183	0.000281723	UNDER	zwf	glucose-6-phosphate 1-dehydrogenase
PA3187	0.402037	UNDER		probable ATP-binding component of ABC transporter
PA3190	2.94971	OVER		probable binding protein component of ABC sugar transporter
PA3197	3.35452	OVER	scpB	hypothetical protein
PA3199	0.307254	UNDER		conserved hypothetical protein
PA3202	10.121	OVER		conserved hypothetical protein
PA3225	0.303626	UNDER		probable transcriptional regulator
PA3227	1.82309	NM	ppiA	peptidyl-prolyl cis-trans isomerase A
PA3244	0.217342	UNDER	minD	cell division inhibitor MinD
PA3245	8.39477	OVER	minE	cell division topological specificity factor MinE
PA3263	0.514007	NM		conserved hypothetical protein
PA3270	0.29282	UNDER		hypothetical protein
PA3286	1.53534	NM		hypothetical protein
PA3295	4.27822	OVER		probable HIT family protein
PA3297	0.496076	UNDER		probable ATP-dependent helicase
PA3299	0.505921	NM	fadD1	long-chain-fatty-acid--CoA ligase
PA3309	1.63518	NM	uspK	Universal stress protein
PA3326	2.11502	OVER	clpP2	ClpP2
PA3327	28.081	OVER		probable non-ribosomal peptide synthetase
PA3328	0.392604	UNDER		probable FAD-dependent monooxygenase
PA3329	0.693074	NM		hypothetical protein
PA3330	0.252463	UNDER		probable short chain dehydrogenase
PA3331	0.338089	UNDER		cytochrome P450
PA3347	8.72525	OVER		hypothetical protein
PA3348	0.230812	UNDER	cheR1	chemotaxis protein methyltransferase
PA3352	51.4486	OVER	flgN	Flagellar biosynthesis/type III secretory pathway chaperone
PA3356	1.67662	NM	pauA5	Glutamylpolyamine synthetase
PA3364	0.0852807	UNDER	amiC	aliphatic amidase expression-regulating protein
PA3365	0.262493	UNDER		probable chaperone
PA3366	1.79949	NM	amiE	aliphatic amidase
PA3392	0.293344	UNDER	nosZ	nitrous-oxide reductase precursor
PA3415	0.168252	UNDER		probable dihydrolipoamide acetyltransferase
PA3416	0.213482	UNDER		probable pyruvate dehydrogenase E1 component, beta chain
PA3418	1.53531	NM	ldh	leucine dehydrogenase
PA3435	12.3367	OVER	fld	Flavodoxin
PA3452	1.81796	NM	mqoA	malate:quinone oxidoreductase
PA3455	0.433066	UNDER		polyP-dependent nucleotide kinase ppk2
PA3466	0.0035783	UNDER		probable ATP-dependent RNA helicase
PA3471	2.09033	OVER		probable malic enzyme
PA3479	0.195407	UNDER	rhlA	rhamnosyltransferase chain A
PA3482	3.65162	OVER	metG	methionyl-tRNA synthetase
PA3525	0.307493	UNDER	argG	argininosuccinate synthase
PA3529	1.66303	NM		alkylhydroperoxide reductase C
PA3531	3.60552	OVER	bfrB	bacterioferritin
PA3539	0.087033	UNDER		conserved hypothetical protein
PA3563	0.42878	UNDER	fruR	fructose transport system repressor FruR
PA3569	1.57274	NM	mmsB	3-hydroxyisobutyrate dehydrogenase
PA3582	0.373519	UNDER	glpK	glycerol kinase
PA3584	0.202084	UNDER	glpD	glycerol-3-phosphate dehydrogenase
PA3611	7.26926	OVER		hypothetical protein
PA3614	0.454849	UNDER		hypothetical protein
PA3617	0.166623	UNDER	recA	RecA protein
PA3618	1.89339	NM		conserved hypothetical protein
PA3621	15.8486	OVER	fdxA	ferredoxin I
PA3622	0.120415	UNDER	rpoS	sigma factor RpoS
PA3629	0.577825	NM	adhC	alcohol dehydrogenase class III
PA3635	1.71938	NM	eno	enolase
PA3637	2.22525	OVER	pyrG	CTP synthase
PA3639	0.370828	UNDER	accA	acetyl-coenzyme A carboxylase carboxyl transferase (alpha subunit)
PA3644	0.455193	UNDER	lpxA	UDP-N-acetylglucosamine acyltransferase
PA3645	0.542379	NM	fabZ	(3R)-hydroxymyristoyl-[acyl carrier protein] dehydratase
PA3646	2.2013	OVER	lpxD	UDP-3-O-[3-hydroxylauroyl] glucosamine N-acyltransferase
PA3647	7.78291	OVER		probable outer membrane protein precursor
PA3648	1.91754	NM	opr86	outer membrane protein Opr86
PA3652	0.0119203	UNDER	uppS	undecaprenyl pyrophosphate synthetase
PA3653	7.35206	OVER	frr	ribosome recycling factor
PA3654	0.365169	UNDER	pyrH	uridylate kinase
PA3656	0.150567	UNDER	rpsB	30S ribosomal protein S2
PA3659	1.40984	NM		probable aminotransferase
PA3664	13.898	OVER		conserved hypothetical protein
PA3666	1.49658	NM	dapD	tetrahydrodipicolinate succinylase
PA3675	11.9118	OVER		hypothetical protein
PA3678	3.71156	OVER	mexL	probable transcriptional regulator
PA3686	3.78436	OVER	adk	adenylate kinase
PA3690	9.94774	OVER		probable metal-transporting P-type ATPase
PA3691	6.91538	OVER		hypothetical protein
PA3708	2.51231	OVER	wspA	probable chemotaxis transducer
PA3712	6.58683	OVER		hypothetical protein
PA3723	1.44519	NM		probable FMN oxidoreductase
PA3724	0.0371496	UNDER	lasB	elastase LasB
PA3729	2.34322	OVER		conserved hypothetical protein
PA3731	7.90373	OVER		conserved hypothetical protein
PA3734	0.150726	UNDER		hypothetical protein
PA3735	0.729517	NM	thrC	threonine synthase
PA3736	0.367871	UNDER	hom	homoserine dehydrogenase
PA3737	6.61623	OVER	dsbC	thiol:disulfide interchange protein DsbC
PA3742	0.159524	UNDER	rplS	50S ribosomal protein L19
PA3746	0.165014	UNDER	ffh	signal recognition particle protein Ffh
PA3751	1.84196	NM	purT	phosphoribosylglycinamide formyltransferase 2
PA3754	1.65874	NM		hypothetical protein
PA3763	1.58305	NM	purL	phosphoribosylformylglycinamidine synthase
PA3769	1.58239	NM	guaA	GMP synthase
PA3770	1.5542	NM	guaB	inosine-5'-monophosphate dehydrogenase
PA3785	17.8108	OVER		conserved hypothetical protein
PA3787	0.0166828	UNDER		conserved hypothetical protein; peptidase
PA3790	2.19026	OVER	oprC	Putative copper transport outer membrane porin OprC
PA3795	0.187051	UNDER		probable oxidoreductase
PA3799	2.20843	OVER	engA	conserved hypothetical protein
PA3800	1.58865	NM	bamB	outer membrane assembly lipoprotein
PA3801	7.60215	OVER		conserved hypothetical protein
PA3802	0.57497	NM	hisS	histidyl-tRNA synthetase
PA3803	0.195591	UNDER	gcpE	probable isoprenoid biosynthetic protein GcpE
PA3804	1.55196	NM		hypothetical protein
PA3806	0.0871567	UNDER		conserved hypothetical protein
PA3807	2.13372	OVER	ndk	nucleoside diphosphate kinase
PA3809	11.189	OVER	fdx2	ferredoxin [2Fe-2S]
PA3810	2.1448	OVER	hscA	heat shock protein HscA
PA3812	3.48792	OVER	iscA	probable iron-binding protein IscA
PA3813	4.4825	OVER	iscU	probable iron-binding protein IscU
PA3814	0.373407	UNDER	iscS	L-cysteine desulfurase (pyridoxal phosphate-dependent)
PA3816	0.21123	UNDER	cysE	O-acetylserine synthase
PA3817	0.0443133	UNDER		probable methyltransferase
PA3818	0.185625	UNDER	suhB	extragenic suppressor protein SuhB
PA3819	9.29219	OVER		conserved hypothetical protein
PA3821	2.76229	OVER	secD	secretion protein SecD
PA3823	0.0779235	UNDER	tgt	queuine tRNA-ribosyltransferase
PA3831	0.26354	UNDER	pepA	leucine aminopeptidase
PA3836	1.99123	NM		hypothetical protein
PA3849	0.104952	UNDER		conserved hypothetical protein
PA3855	0.292136	UNDER		hypothetical protein
PA3875	0.134786	UNDER	narG	respiratory nitrate reductase alpha chain
PA3896	0.0584869	UNDER		probable 2-hydroxyacid dehydrogenase
PA3919	0.344238	UNDER		conserved hypothetical protein
PA3920	19.3036	OVER		probable metal transporting P-type ATPase
PA3925	1.51407	NM		probable acyl-CoA thiolase
PA3931	4.29677	OVER		conserved hypothetical protein
PA3965	1.75255	NM		probable transcriptional regulator
PA3970	0.360876	UNDER	amn	AMP nucleosidase
PA3972	1.65062	NM		probable acyl-CoA dehydrogenase
PA3975	1.83722	NM	thiD	phosphomethylpyrimidine kinase
PA3977	2.40052	OVER	hemL	glutamate-1-semialdehyde 2,1-aminomutase
PA3987	0.608202	NM	leuS	leucyl-tRNA synthetase
PA3988	1.57427	NM		hypothetical protein
PA3999	2.47846	OVER	dacC	D-ala-D-ala-carboxypeptidase
PA4007	1.21321	NM	proA	gamma-glutamyl phosphate reductase
PA4010	0.24227	UNDER		hypothetical protein
PA4020	0.278334	UNDER	mpl	UDP-N-acetylmuramate:L-alanyl-gamma-D-glutamyl-meso-diaminopimelate ligase
PA4031	4.11602	OVER	ppa	inorganic pyrophosphatase
PA4054	1.78381	NM	ribB	GTP cyclohydrolase II / 3,4-dihydroxy-2-butanone 4-phosphate synthase
PA4061	1.82971	NM		probable thioredoxin
PA4078	0.570018	NM		probable nonribosomal peptide synthetase
PA4079	0.362293	UNDER		probable dehydrogenase
PA4131	7.1564	OVER		probable iron-sulfur protein
PA4162	0.0292505	UNDER		probable short-chain dehydrogenase
PA4175	0.0577029	UNDER	piv	protease IV
PA4176	26.8311	OVER	ppiC2	peptidyl-prolyl cis-trans isomerase C2
PA4206	1.56627	NM	mexH	(RND) efflux membrane fusion protein precursor
PA4207	5.86061	OVER	mexI	(RND) efflux transporter
PA4208	1.51646	NM	opmD	probable outer membrane protein precursor
PA4217	1.9068	NM	phzS	flavin-containing monooxygenase
PA4227	0.331306	UNDER	pchR	transcriptional regulator PchR
PA4231	150.782	OVER	pchA	salicylate biosynthesis isochorismate synthase
PA4232	2.03989	OVER	ssb	single-stranded DNA-binding protein
PA4236	0.576876	NM	katA	catalase
PA4238	1.71599	NM	rpoA	DNA-directed RNA polymerase alpha chain
PA4239	0.137695	UNDER	rpsD	30S ribosomal protein S4
PA4240	0.0650466	UNDER	rpsK	30S ribosomal protein S11
PA4244	0.40636	UNDER	rplO	50S ribosomal protein L15
PA4246	0.0745821	UNDER	rpsE	30S ribosomal protein S5
PA4247	0.18509	UNDER	rplR	50S ribosomal protein L18
PA4248	0.0671181	UNDER	rplF	50S ribosomal protein L6
PA4249	6.0283	OVER	rpsH	30S ribosomal protein S8
PA4251	0.0571955	UNDER	rplE	50S ribosomal protein L5
PA4252	0.122623	UNDER	rplX	50S ribosomal protein L24
PA4253	0.0690111	UNDER	rplN	50S ribosomal protein L14
PA4254	0.0768498	UNDER	rpsQ	30S ribosomal protein S17
PA4256	0.0942764	UNDER	rplP	50S ribosomal protein L16
PA4257	0.0953118	UNDER	rpsC	30S ribosomal protein S3
PA4258	0.0488771	UNDER	rplV	50S ribosomal protein L22
PA4260	0.280941	UNDER	rplB	50S ribosomal protein L2
PA4261	0.249803	UNDER	rplW	50S ribosomal protein L23
PA4262	0.153078	UNDER	rplD	50S ribosomal protein L4
PA4263	0.0827729	UNDER	rplC	50S ribosomal protein L3
PA4264	3.8215	OVER	rpsJ	30S ribosomal protein S10
PA4266	0.22186	UNDER	fusA1	elongation factor G
PA4268	0.154539	UNDER	rpsL	30S ribosomal protein S12
PA4269	0.105541	UNDER	rpoC	DNA-directed RNA polymerase beta* chain
PA4270	0.175941	UNDER	rpoB	DNA-directed RNA polymerase beta chain
PA4272	0.610567	NM	rplJ	50S ribosomal protein L10
PA4273	0.0905316	UNDER	rplA	50S ribosomal protein L1
PA4274	0.334536	UNDER	rplK	50S ribosomal protein L11
PA4307	1.61293	NM	pctC	chemotactic transducer PctC
PA4310	4.88969	OVER	pctB	chemotactic transducer PctB
PA4314	0.428935	UNDER	purU1	formyltetrahydrofolate deformylase
PA4329	0.163469	UNDER	pykA	pyruvate kinase II
PA4336	2.45645	OVER		conserved hypothetical protein
PA4356	1.56903	NM	xenB	xenobiotic reductase
PA4361	0.0733346	UNDER		probable oxidoreductase
PA4362	0.148806	UNDER		hypothetical protein
PA4366	2.75202	OVER	sodB	superoxide dismutase
PA4370	2.6771	OVER	icmP	Insulin-cleaving metalloproteinase outer membrane protein precursor
PA4385	2.38369	OVER	groEL	GroEL protein
PA4386	2.03509	OVER	groES	GroES protein
PA4387	18.3694	OVER		conserved hypothetical protein
PA4389	2.20493	OVER		probable short-chain dehydrogenase
PA4395	18.8354	OVER		conserved hypothetical protein
PA4400	1.7573	NM	mutT	probable pyrophosphohydrolase
PA4402	1.38496	NM	argJ	glutamate N-acetyltransferase
PA4406	1.39919	NM	lpxC	UDP-3-O-acyl-N-acetylglucosamine deacetylase
PA4407	2.37251	OVER	ftsZ	cell division protein FtsZ
PA4408	1.43477	NM	ftsA	cell division protein FtsA
PA4411	0.255605	UNDER	murC	UDP-N-acetylmuramate--alanine ligase
PA4412	0.0941199	UNDER	murG	UDP-N-acetylglucosamine--N-acetylmuramyl-(pentapeptide) pyrophosphoryl-undecaprenol N-acetylglucosamine transferase
PA4414	0.372774	UNDER	murD	UDP-N-acetylmuramoylalanine--D-glutamate ligase
PA4416	0.445588	UNDER	murF	UDP-N-acetylmuramoylalanyl-D-glutamyl-2, 6-diaminopimelate--D-alanyl-D-alanyl ligase
PA4417	1.55317	NM	murE	UDP-N-acetylmuramoylalanyl-D-glutamate-2, 6-diaminopimelate ligase
PA4420	0.0478343	UNDER		conserved hypothetical protein
PA4422	0.421984	UNDER		conserved hypothetical protein
PA4423	1.999	NM		conserved hypothetical protein
PA4429	1.5848	NM	petC	probable cytochrome c1 precursor
PA4431	15.1635	OVER	petA	probable iron-sulfur protein
PA4432	0.146187	UNDER	rpsI	30S ribosomal protein S9
PA4433	0.205503	UNDER	rplM	50S ribosomal protein L13
PA4439	0.361595	UNDER	trpS	tryptophanyl-tRNA synthetase
PA4441	17.4682	OVER		hypothetical protein
PA4448	1.83693	NM	hisD	histidinol dehydrogenase
PA4449	0.189156	UNDER	hisG	ATP-phosphoribosyltransferase
PA4450	1.79519	NM	murA	UDP-N-acetylglucosamine 1-carboxyvinyltransferase
PA4453	8.27648	OVER		conserved hypothetical protein
PA4456	0.252279	UNDER		probable ATP-binding component of ABC transporter
PA4461	0.154218	UNDER	lptC	probable ATP-binding component of ABC transporter
PA4462	0.459188	UNDER	rpoN	RNA polymerase sigma-54 factor
PA4464	10.4895	OVER	ptsN	nitrogen regulatory IIA protein
PA4470	1.97901	NM	fumC1	fumarate hydratase
PA4474	1.87446	NM		conserved hypothetical protein
PA4483	5.06614	OVER	gatA	Glu-tRNA(Gln) amidotransferase subunit A
PA4484	0.68281	NM	gatB	Glu-tRNA(Gln) amidotransferase subunit B
PA4491	2.10738	OVER	magB	MagB
PA4493	0.688011	NM	roxR	RoxR
PA4495	2.51076	OVER		hypothetical protein
PA4498	0.439381	UNDER		probable metallopeptidase
PA4500	0.148495	UNDER		probable binding protein component of ABC transporter
PA4506	0.140644	UNDER		probable ATP-binding component of ABC dipeptide transporter
PA4519	1.56494	NM	speC	ornithine decarboxylase
PA4525	1.61777	NM	pilA	type 4 fimbrial precursor PilA
PA4535	0.299558	UNDER		hypothetical protein
PA4542	2.1182	OVER	clpB	ClpB protein
PA4544	0.109643	UNDER	rluD	pseudouridine synthase
PA4545	1.79717	NM	comL	competence protein ComL
PA4547	0.308843	UNDER	pilR	two-component response regulator PilR
PA4560	0.627642	NM	ileS	isoleucyl-tRNA synthetase
PA4561	0.175488	UNDER	ribF	riboflavin kinase/FAD synthase
PA4565	0.315122	UNDER	proB	glutamate 5-kinase
PA4566	0.0739106	UNDER	obg	GTP-binding protein Obg
PA4567	0.135936	UNDER	rpmA	50S ribosomal protein L27
PA4568	0.0779119	UNDER	rplU	50S ribosomal protein L21
PA4587	2.32516	OVER	ccpR	cytochrome c551 peroxidase precursor
PA4595	0.175557	UNDER		probable ATP-binding component of ABC transporter
PA4602	1.62052	NM	glyA3	serine hydroxymethyltransferase
PA4606	1.70321	NM		conserved hypothetical protein
PA4625	0.161878	UNDER	cdrA	cyclic diguanylate-regulated TPS partner A, CdrA
PA4626	0.280958	UNDER	hprA	glycerate dehydrogenase
PA4633	1.91186	NM		probable chemotaxis transducer
PA4640	0.350277	UNDER	mqoB	malate:quinone oxidoreductase
PA4644	18.6435	OVER		hypothetical protein
PA4646	0.544391	NM	upp	uracil phosphoribosyltransferase
PA4656	0.179723	UNDER		conserved hypothetical protein
PA4657	0.256534	UNDER		hypothetical protein
PA4661	1.55153	NM	pagL	Lipid A 3-O-deacylase
PA4666	0.121406	UNDER	hemA	glutamyl-tRNA reductase
PA4670	0.530795	NM	prs	ribose-phosphate pyrophosphokinase
PA4671	0.392127	UNDER		probable ribosomal protein L25
PA4673	1.79893	NM		conserved hypothetical protein
PA4677	0.343932	UNDER		hypothetical protein
PA4685	2.67823	OVER	mksE	hypothetical protein
PA4694	1.66004	NM	ilvC	ketol-acid reductoisomerase
PA4699	3.14648	OVER		hypothetical protein
PA4702	2.2765	OVER		hypothetical protein
PA4708	1.74133	NM	phuT	Heme-transport protein, PhuT
PA4709	1.36621	NM	phuS	PhuS
PA4715	0.137995	UNDER		probable aminotransferase
PA4723	15.7683	OVER	dksA	suppressor protein DksA
PA4726	0.42656	UNDER	cbrB	two-component response regulator CbrB
PA4732	0.394029	UNDER	pgi	glucose-6-phosphate isomerase
PA4733	1.9297	NM	acsB	acetyl-coenzyme A synthetase
PA4739	5.2669	OVER		conserved hypothetical protein
PA4743	4.56447	OVER	rbfA	ribosome-binding factor A
PA4744	0.366599	UNDER	infB	translation initiation factor IF-2
PA4745	2.13418	OVER	nusA	N utilization substance protein A
PA4749	0.732319	NM	glmM	phosphoglucosamine mutase
PA4751	1.7668	NM	ftsH	cell division protein FtsH
PA4752	0.0581532	UNDER	ftsJ	cell division protein FtsJ
PA4755	1.86344	NM	greA	transcription elongation factor GreA
PA4756	2.20966	OVER	carB	carbamoylphosphate synthetase large subunit
PA4760	0.199231	UNDER	dnaJ	DnaJ protein
PA4761	2.1707	OVER	dnaK	DnaK protein
PA4762	6.9904	OVER	grpE	heat shock protein GrpE
PA4764	1.8601	NM	fur	ferric uptake regulation protein
PA4785	0.324458	UNDER		probable acyl-CoA thiolase
PA4786	0.213378	UNDER		probable short-chain dehydrogenase
PA4808	0.243551	UNDER	selA	L-seryl-tRNA(ser) selenium transferase
PA4842	41.8901	OVER		hypothetical protein
PA4847	7.06076	OVER	accB	biotin carboxyl carrier protein (BCCP)
PA4848	1.56618	NM	accC	biotin carboxylase
PA4855	1.80302	NM	purD	phosphoribosylamine--glycine ligase
PA4876	2.19527	OVER	osmE	osmotically inducible lipoprotein OsmE
PA4880	15.3289	OVER		probable bacterioferritin
PA4890	0.137717	UNDER	desT	DesT
PA4913	1.54707	NM		probable binding protein component of ABC transporter
PA4915	3.10283	OVER		probable chemotaxis transducer
PA4919	0.219586	UNDER	pncB1	nicotinate phosphoribosyltransferase
PA4920	1.34091	NM	nadE	NH3-dependent NAD synthetase
PA4922	4.89525	OVER	azu	azurin precursor
PA4931	0.0417986	UNDER	dnaB	replicative DNA helicase
PA4932	1.93561	NM	rplI	50S ribosomal protein L9
PA4934	0.0636289	UNDER	rpsR	30S ribosomal protein S18
PA4935	14.4235	OVER	rpsF	30S ribosomal protein S6
PA4936	0.0426578	UNDER		probable rRNA methylase
PA4938	0.400948	UNDER	purA	adenylosuccinate synthetase
PA4942	1.60599	NM	hflK	protease subunit HflK
PA4943	0.030944	UNDER	hflX	probable GTP-binding protein
PA4949	0.217449	UNDER		conserved hypothetical protein
PA4951	3.73839	OVER	orn	oligoribonuclease
PA4953	3.24943	OVER	motB	chemotaxis protein MotB
PA4956	2.3192	OVER	rhdA	thiosulfate:cyanide sulfurtransferase
PA4957	0.380473	UNDER	psd	phosphatidylserine decarboxylase
PA4961	1.81929	NM		hypothetical protein
PA4974	1.52824	NM		probable outer membrane protein precursor
PA4991	0.0807307	UNDER		hypothetical protein
PA4998	0	UNDER		conserved hypothetical protein
PA5001	0.232984	UNDER		hypothetical protein
PA5004	0.471253	UNDER		probable glycosyl transferase
PA5015	1.33765	NM	aceE	pyruvate dehydrogenase
PA5016	0.268045	UNDER	aceF	dihydrolipoamide acetyltransferase
PA5019	0.327299	UNDER		conserved hypothetical protein
PA5025	1.72071	NM	metY	homocysteine synthase
PA5027	1.50198	NM	uspO	Universal stress protein
PA5034	0.327526	UNDER	hemE	uroporphyrinogen decarboxylase
PA5040	1.90192	NM	pilQ	Type 4 fimbrial biogenesis outer membrane protein PilQ precursor
PA5042	1.89197	NM	pilO	type 4 fimbrial biogenesis protein PilO
PA5043	0.417962	UNDER	pilN	type 4 fimbrial biogenesis protein PilN
PA5045	2.34045	OVER	ponA	penicillin-binding protein 1A
PA5046	1.94438	NM		malic enzyme
PA5047	1.55483	NM		hypothetical protein
PA5054	0.213125	UNDER	hslU	heat shock protein HslU
PA5055	76.9176	OVER		hypothetical protein
PA5059	0.203007	UNDER		probable transcriptional regulator
PA5063	0.339899	UNDER	ubiE	ubiquinone biosynthesis methyltransferase UbiE
PA5065	19.6873	OVER	ubiB	ubiquinone biosynthetic protein UbiB
PA5080	0.689621	NM		prolyl aminopeptidase
PA5098	0.212473	UNDER	hutH	histidine ammonia-lyase
PA5100	0.0479208	UNDER	hutU	urocanase
PA5105	0.271022	UNDER	hutC	histidine utilization repressor HutC
PA5110	2.17433	OVER	fbp	fructose-1,6-bisphosphatase
PA5112	1.97441	NM	estA	esterase EstA
PA5117	0.308041	UNDER	typA	regulatory protein TypA
PA5119	1.82417	NM	glnA	glutamine synthetase
PA5125	0.336918	UNDER	ntrC	two-component response regulator NtrC
PA5131	2.02901	OVER	pgm	phosphoglycerate mutase
PA5133	0.0809231	UNDER	envC	conserved hypothetical protein
PA5134	0.237458	UNDER	ctpA	carboxyl-terminal processing protease, CtpA
PA5137	2.81816	OVER		hypothetical protein
PA5141	1.3194	NM	hisA	phosphoribosylformimino-5-aminoimidazole-4-carboxamide isomerase
PA5142	0.606291	NM	hisH1	glutamine amidotransferase
PA5146	2.06385	OVER		hypothetical protein
PA5161	1.64139	NM	rmlB	dTDP-D-glucose 4,6-dehydratase
PA5163	0.666793	NM	rmlA	glucose-1-phosphate thymidylyltransferase
PA5164	0.312783	UNDER	rmlC	dTDP-4-dehydrorhamnose 3,5-epimerase
PA5166	0.549912	NM	dctD	DctD
PA5171	1.5936	NM	arcA	arginine deiminase
PA5172	0.304092	UNDER	arcB	ornithine carbamoyltransferase, catabolic
PA5173	1.37853	NM	arcC	carbamate kinase
PA5174	0.289738	UNDER		probable beta-ketoacyl synthase
PA5176	1.74635	NM		conserved hypothetical protein
PA5184	61.8124	OVER	aroQ	monofunctional chorismate mutase
PA5186	0.258916	UNDER		probable iron-containing alcohol dehydrogenase
PA5188	2.24946	OVER		probable 3-hydroxyacyl-CoA dehydrogenase
PA5196	0.225761	UNDER		hypothetical protein
PA5197	0.0899994	UNDER	rimK	ribosomal protein S6 modification protein
PA5204	0.094691	UNDER	argA	N-acetylglutamate synthase
PA5208	0.114423	UNDER		conserved hypothetical protein
PA5209	0.413218	UNDER		hypothetical protein
PA5214	6.44357	OVER	gcvH1	glycine cleavage system protein H1
PA5215	1.79367	NM	gcvT1	glycine-cleavage system protein T1
PA5221	0.334212	UNDER		probable FAD-dependent monooxygenase
PA5224	0.63935	NM	pepP	aminopeptidase P
PA5229	12.4145	OVER		conserved hypothetical protein
PA5239	0.271405	UNDER	rho	transcription termination factor Rho
PA5240	8.20712	OVER	trxA	thioredoxin
PA5242	7.17661	OVER	ppk1	polyphosphate kinase
PA5243	1.77885	NM	hemB	delta-aminolevulinic acid dehydratase
PA5245	1.57246	NM		conserved hypothetical protein
PA5258	3.06631	OVER		hypothetical protein
PA5260	0.213428	UNDER	hemC	porphobilinogen deaminase
PA5261	0.122625	UNDER	algR	alginate biosynthesis regulatory protein AlgR
PA5263	0.226766	UNDER	argH	argininosuccinate lyase
PA5274	7.38479	OVER	rnk	nucleoside diphosphate kinase regulator
PA5277	1.62245	NM	lysA	diaminopimelate decarboxylase
PA5278	0.298035	UNDER	dapF	diaminopimelate epimerase
PA5288	1.65282	NM	glnK	nitrogen regulatory protein P-II 2
PA5302	0.361239	UNDER	dadX	catabolic alanine racemase
PA5303	3.24357	OVER		conserved hypothetical protein
PA5304	0.467014	UNDER	dadA	D-amino acid dehydrogenase, small subunit
PA5312	0.131362	UNDER	pauC	Aldehyde dehydrogenase
PA5313	0.74814	NM	gabT2	Transaminase
PA5316	0.473824	UNDER	rpmB	50S ribosomal protein L28
PA5330	9.66931	OVER		hypothetical protein
PA5332	0.16661	UNDER	crc	catabolite repression control protein
PA5334	0.0524221	UNDER	rph	ribonuclease PH
PA5339	5.92393	OVER		conserved hypothetical protein
PA5343	0.22334	UNDER		hypothetical protein
PA5349	2.41065	OVER	rubB	rubredoxin reductase
PA5364	0.267203	UNDER		probable two-component response regulator
PA5365	2.86799	OVER	phoU	phosphate uptake regulatory protein PhoU
PA5369	2.85617	OVER	pstS	phosphate ABC transporter, periplasmic phosphate-binding protein, PstS
PA5425	0.296253	UNDER	purK	phosphoribosylaminoimidazole carboxylase
PA5426	1.84373	NM	purE	phosphoribosylaminoimidazole carboxylase, catalytic subunit
PA5428	0.503219	NM		probable transcriptional regulator
PA5429	4.18647	OVER	aspA	aspartate ammonia-lyase
PA5433	0	UNDER		conserved hypothetical protein
PA5435	1.95365	NM		probable transcarboxylase subunit
PA5436	0.0426109	UNDER		probable biotin carboxylase subunit of a transcarboxylase
PA5438	0.187056	UNDER		probable transcriptional regulator
PA5453	0.406062	UNDER	gmd	GDP-mannose 4,6-dehydratase
PA5454	0.0931584	UNDER	rmd	oxidoreductase Rmd
PA5489	1.98851	NM	dsbA	thiol:disulfide interchange protein DsbA
PA5490	55.7249	OVER	cc4	cytochrome c4 precursor
PA5492	0.0965313	UNDER		conserved hypothetical protein
PA5503	0.540791	NM		probable ATP-binding component of ABC transporter
PA5505	3.22888	OVER		probable TonB-dependent receptor
PA5508	2.19687	OVER	pauA7	Glutamylpolyamine synthetase homologue
PA5521	0.529866	NM		probable short-chain dehydrogenase
PA5522	0.124218	UNDER	pauA6	Glutamylpolyamine synthetase
PA5549	1.92566	NM	glmS	glucosamine--fructose-6-phosphate aminotransferase
PA5552	0.386284	UNDER	glmU	glucosamine-1-phosphate acetyltransferase/N-acetylglucosamine-1-phosphate uridyltransferase
PA5553	2.34349	OVER	atpC	ATP synthase epsilon chain
PA5554	2.07992	OVER	atpD	ATP synthase beta chain
PA5555	0.182361	UNDER	atpG	ATP synthase gamma chain
PA5556	1.68641	NM	atpA	ATP synthase alpha chain
PA5557	5.42231	OVER	atpH	ATP synthase delta chain
PA5558	9.23963	OVER	atpF	ATP synthase B chain
PA5562	0.0421793	UNDER	spoOJ	chromosome partitioning protein Spo0J
