# Supplementary material for: Pseudomonas aeruginosa cells attached to a surface display a typical proteome early as 20 minutes of incubation
Source: PLoS One. 2017 Jul 5;12(7):e0180341. doi: 10.1371/journal.pone.0180341 (PMC5498041; doi:10.1371/journal.pone.0180341)
Supplement: S3 Table — (XLSX) [file pone.0180341.s005.xlsx]

## Sheet: S3-A Gene expression 
Functional group	Protein ID	AC/UC ratio	Class	Gene name	Product name
RNA Polymerase and general factors
	PA4238	1.71599	NM	rpoA	DNA-directed RNA polymerase alpha chain
	PA4269	0.105541	UNDER	rpoC	DNA-directed RNA polymerase beta* chain
	PA4270	0.175941	UNDER	rpoB	DNA-directed RNA polymerase beta chain
	PA4723	15.7683	OVER	dksA	suppressor protein DksA
	PA4745	2.13418	OVER	nusA	N utilization substance protein A
	PA4755	1.86344	NM	greA	transcription elongation factor GreA
	PA5239	0.271405	UNDER	rho	transcription termination factor Rho
	PA5274	7.38479	OVER	rnk	nucleoside diphosphate kinase regulator
Sigma factors
	PA0576	0.444479	UNDER	rpoD	sigma factor RpoD
	PA0762	42.9145	OVER	algU	sigma factor AlgU
	PA3622	0.120415	UNDER	rpoS	sigma factor RpoS
	PA4462	0.459188	UNDER	rpoN	sigma factor RpoN
Transcriptional regulators
	PA0243	0.103374	UNDER		probable transcriptional regulator
	PA0652	0.0630762	UNDER	vfr	transcriptional regulator Vfr
	PA0784	0.524652	NM		probable transcriptional regulator
	PA0893	0.0781388	UNDER	argR	transcriptional regulator ArgR
	PA1097	0.311872	UNDER	fleQ	transcriptional regulator FleQ
	PA1454	0.206959	UNDER	fleN	flagellar synthesis regulator FleN
	PA1520	0.320271	UNDER		probable transcriptional regulator
	PA1544	0.178773	UNDER	anr	transcriptional regulator Anr
	PA1754	0.359369	UNDER	cysB	transcriptional regulator CysB
	PA2259	0.258983	UNDER	ptxS	transcriptional regulator PtxS
	PA2492	0.166376	UNDER	mexT	transcriptional regulator MexT
	PA2551	0.0729897	UNDER		probable transcriptional regulator
	PA2802	1.83577	NM		probable transcriptional regulator
	PA2957	0.0902276	UNDER		probable transcriptional regulator
	PA3007	0.138288	UNDER	lexA	repressor protein LexA
	PA3225	0.303626	UNDER		probable transcriptional regulator
	PA3563	0.42878	UNDER	fruR	fructose transport system repressor FruR
	PA3678	3.71156	OVER	mexL	transcriptional regulator
	PA3965	1.75255	NM		probable transcriptional regulator
	PA4227	0.331306	UNDER	pchR	transcriptional regulator PchR
	PA4764	1.8601	NM	fur	ferric uptake regulation protein
	PA4890	0.137717	UNDER	desT	transcriptional regulator DesT
	PA5059	0.203007	UNDER		probable transcriptional regulator
	PA5105	0.271022	UNDER	hutC	histidine utilization repressor HutC
	PA5428	0.503219	NM		probable transcriptional regulator
	PA5438	0.187056	UNDER		probable transcriptional regulator
RNA modification
	PA0354	0.14056	UNDER		SAM-dependent methyltransferase
	PA0592	0.0697822	UNDER	ksgA	rRNA (adenine-N6,N6)-dimethyltransferase
	PA2626	0.248363	UNDER	trmU	tRNA methyltransferase
	PA2975	0.0452596	UNDER	rluC	ribosomal large subunit pseudouridine synthase C
	PA3297	0.496076	UNDER		probable ATP-dependent helicase
	PA3817	0.0443133	UNDER		probable methyltransferase
	PA3823	0.0779235	UNDER	tgt	queuine tRNA-ribosyltransferase
	PA4420	0.0478343	UNDER		16S rRNA methyltransferase
	PA4422	0.421984	UNDER		rRNA methyltransferase
	PA4544	0.109643	UNDER	rluD	pseudouridine synthase
	PA4752	0.0581532	UNDER	ftsJ	probable ribosomal RNA methyltransferase RrmJ/FtsJ
	PA4936	0.0426578	UNDER		probable rRNA methylase
	PA5334	0.0524221	UNDER	rph	ribonuclease PH
RNA degradation
	PA0428	0.0526744	UNDER		probable ATP-dependent RNA helicase
	PA2976	0.116418	UNDER	rne	ribonuclease E
	PA3635	1.71938	NM	eno	enolase
	PA4951	3.73839	OVER	orn	oligoribonuclease
	PA5339	5.92393	OVER		putative endoribonuclease
Ribosomal proteins
	PA2741	12.81	OVER	rplT	50S ribosomal protein L20
	PA3162	2.55046	OVER	rpsA	30S ribosomal protein S1
	PA3656	0.150567	UNDER	rpsB	30S ribosomal protein S2
	PA3742	0.159524	UNDER	rplS	50S ribosomal protein L19
	PA4239	0.137695	UNDER	rpsD	30S ribosomal protein S4
	PA4240	0.0650466	UNDER	rpsK	30S ribosomal protein S11
	PA4244	0.40636	UNDER	rplO	50S ribosomal protein L15
	PA4246	0.0745821	UNDER	rpsE	30S ribosomal protein S5
	PA4247	0.18509	UNDER	rplR	50S ribosomal protein L18
	PA4248	0.0671181	UNDER	rplF	50S ribosomal protein L6
	PA4249	6.0283	OVER	rpsH	30S ribosomal protein S8
	PA4251	0.0571955	UNDER	rplE	50S ribosomal protein L5
	PA4252	0.122623	UNDER	rplX	50S ribosomal protein L24
	PA4253	0.0690111	UNDER	rplN	50S ribosomal protein L14
	PA4254	0.0768498	UNDER	rpsQ	30S ribosomal protein S17
	PA4256	0.0942764	UNDER	rplP	50S ribosomal protein L16
	PA4257	0.0953118	UNDER	rpsC	30S ribosomal protein S3
	PA4258	0.0488771	UNDER	rplV	50S ribosomal protein L22
	PA4260	0.280941	UNDER	rplB	50S ribosomal protein L2
	PA4261	0.249803	UNDER	rplW	50S ribosomal protein L23
	PA4262	0.153078	UNDER	rplD	50S ribosomal protein L4
	PA4263	0.0827729	UNDER	rplC	50S ribosomal protein L3
	PA4264	3.8215	OVER	rpsJ	30S ribosomal protein S10
	PA4268	0.154539	UNDER	rpsL	30S ribosomal protein S12
	PA4272	0.610567	NM	rplJ	50S ribosomal protein L10
	PA4273	0.0905316	UNDER	rplA	50S ribosomal protein L1
	PA4274	0.334536	UNDER	rplK	50S ribosomal protein L11
	PA4432	0.146187	UNDER	rpsI	30S ribosomal protein S9
	PA4433	0.205503	UNDER	rplM	50S ribosomal protein L13
	PA4567	0.135936	UNDER	rpmA	50S ribosomal protein L27
	PA4568	0.0779119	UNDER	rplU	50S ribosomal protein L21
	PA4671	0.392127	UNDER		probable ribosomal protein L25
	PA4932	1.93561	NM	rplI	50S ribosomal protein L9
	PA4934	0.0636289	UNDER	rpsR	30S ribosomal protein S18
	PA4935	14.4235	OVER	rpsF	30S ribosomal protein S6
	PA5316	0.473824	UNDER	rpmB	50S ribosomal protein L28
Ribosomal protein modification
	PA5197	0.0899994	UNDER	rimK	ribosomal protein S6 modification protein
tRNA synthetase
	PA0668	0.145279	UNDER	tyrZ	tyrosyl-tRNA synthetase 2
	PA0903	5.42871	OVER	alaS	alanyl-tRNA synthetase
	PA1794	0.303924	UNDER	glnS	glutaminyl-tRNA synthetase
	PA2612	0.419409	UNDER	serS	seryl-tRNA synthetase
	PA2740	1.57261	NM	pheS	phenylalanyl-tRNA synthetase, alpha-subunit
	PA2744	2.00006	OVER	thrS	threonyl-tRNA synthetase
	PA3134	0.0456786	UNDER	gltX	glutamyl-tRNA synthetase
	PA3482	3.65162	OVER	metG	methionyl-tRNA synthetase
	PA3802	0.57497	NM	hisS	histidyl-tRNA synthetase
	PA3987	0.608202	NM	leuS	leucyl-tRNA synthetase
	PA4439	0.361595	UNDER	trpS	tryptophanyl-tRNA synthetase
	PA4560	0.627642	NM	ileS	isoleucyl-tRNA synthetase
Particular aminoacylation
	PA4483	5.06614	OVER	gatA	Glu-tRNA(Gln) amidotransferase subunit A
	PA4484	0.68281	NM	gatB	Glu-tRNA(Gln) amidotransferase subunit B
	PA4808	0.243551	UNDER	selA	L-seryl-tRNA(ser) selenium transferase
Translation factors
	PA2071	2.3303	OVER	fusA2	elongation factor G
	PA2619	11.8737	OVER	infA	initiation factor IF1
	PA2851	1.77136	NM	efp	translation elongation factor P
	PA3653	7.35206	OVER	frr	ribosome recycling factor
	PA4266	0.22186	UNDER	fusA1	elongation factor G
	PA4744	0.366599	UNDER	infB	translation initiation factor IF-2

## Sheet: S3-B Cell growth
Functional group	Protein ID	AC/UC ratio	Class	Gene name	Product name
DNA replication and chromosome partition
	PA0002	1.3791	NM	dnaN	DNA polymerase sliding clamp
	PA0962	2.83096	OVER	dps	DNA-binding protein from starved cells, Dps
	PA1462	0.018178	UNDER		probable plasmid partitioning protein
	PA1527	0.203937	UNDER	scpA	conserved hypothetical protein
	PA1532	0.399014	UNDER	dnaX	DNA polymerase subunits gamma and tau
	PA1804	0.216744	UNDER	hupB	DNA-binding protein HU
	PA2961	0.281857	UNDER	holB	DNA polymerase III, delta prime subunit
	PA3011	0.530457	NM	topA	DNA topoisomerase I
	PA3168	1.48569	NM	gyrA	DNA gyrase subunit A
	PA3197	3.35452	OVER	scpB	condensin
	PA4232	2.03989	OVER	ssb	single-stranded DNA-binding protein
	PA4685	2.67823	OVER	mksE	condensin
	PA4931	0.0417986	UNDER	dnaB	replicative DNA helicase
	PA5562	0.0421793	UNDER	spoOJ	chromosome partitioning protein Spo0J
DNA recombination and repair
	PA0382	0.0131737	UNDER	micA	DNA mismatch repair protein MicA
	PA0750	0.536527	NM	ung	uracil-DNA glycosylase
	PA2545	0.0667396	UNDER	xthA	exodeoxyribonuclease III
	PA2613	0.199306	UNDER		recombination factor protein RarA
	PA3007	0.138288	UNDER	lexA	repressor protein LexA
	PA3263	0.514007	NM		recombination-associated protein
	PA3617	0.166623	UNDER	recA	RecA protein
	PA4400	1.7573	NM	mutT	probable pyrophosphohydrolase
Cell division
	PA0374	0.156229	UNDER	ftsE	cell division protein FtsE
	PA3244	0.217342	UNDER	minD	cell division inhibitor MinD
	PA3245	8.39477	OVER	minE	cell division topological specificity factor MinE
	PA4407	2.37251	OVER	ftsZ	cell division protein FtsZ
	PA4408	1.43477	NM	ftsA	cell division protein FtsA
Cell wall metabolism
	PA0807	0.169364	UNDER	ampDh3	AmpDh3
	PA1171	0.157436	UNDER	sltG	probable transglycolase
	PA1818	1.75017	NM	ldcA	lysine-specific pyridoxal 5'-phosphate-dependent carboxylase, LdcA
	PA3005	0.297102	UNDER	nagZ	beta-N-acetyl-D-glucosaminidase
	PA3364	0.0852807	UNDER	amiC	aliphatic amidase expression-regulating protein
	PA3365	0.262493	UNDER		probable chaperone
	PA3366	1.79949	NM	amiE	aliphatic amidase
	PA3999	2.47846	OVER	dacC	D-ala-D-ala-carboxypeptidase
	PA4020	0.278334	UNDER	mpl	UDP-N-acetylmuramate:L-alanyl-gamma-D-glutamyl-meso-diaminopimelate ligase
	PA4411	0.255605	UNDER	murC	UDP-N-acetylmuramate--alanine ligase
	PA4412	0.0941199	UNDER	murG	UDP-N-acetylglucosamine--N-acetylmuramyl-(pentapeptide) pyrophosphoryl-undecaprenol N-acetylglucosamine transferase
	PA4414	0.372774	UNDER	murD	UDP-N-acetylmuramoylalanine--D-glutamate ligase
	PA4416	0.445588	UNDER	murF	UDP-N-acetylmuramoylalanyl-D-glutamyl-2, 6-diaminopimelate--D-alanyl-D-alanyl ligase
	PA4417	1.55317	NM	murE	UDP-N-acetylmuramoylalanyl-D-glutamate-2, 6-diaminopimelate ligase
	PA4450	1.79519	NM	murA	UDP-N-acetylglucosamine 1-carboxyvinyltransferase
	PA4749	0.732319	NM	glmM	phosphoglucosamine mutase
	PA5045	2.34045	OVER	ponA	penicillin-binding protein 1A
	PA5133	0.0809231	UNDER	envC	putative peptidase
	PA5552	0.386284	UNDER	glmU	glucosamine-1-phosphate acetyltransferase/N-acetylglucosamine-1-phosphate uridyltransferase
