# Supplementary material for: Pseudomonas aeruginosa cells attached to a surface display a typical proteome early as 20 minutes of incubation
Source: PLoS One. 2017 Jul 5;12(7):e0180341. doi: 10.1371/journal.pone.0180341 (PMC5498041; doi:10.1371/journal.pone.0180341)
Supplement: S4 Table — (XLSX) [file pone.0180341.s006.xlsx]

## Sheet: S4A - TCS and Chem. systems
Functional group	Protein ID	AC/UC ratio	Class	Gene name	Product name
Two component system
	PA1179	1.59687	NM	phoP	two-component response regulator PhoP
	PA2586	1.87562	NM	gacA	response regulator GacA
	PA2686	0.180347	UNDER	pfeR	two-component response regulator PfeR
	PA4493	0.688011	NM	roxR	RoxR
	PA4547	0.308843	UNDER	pilR	two-component response regulator PilR
	PA4726	0.42656	UNDER	cbrB	two-component response regulator CbrB
	PA5125	0.336918	UNDER	ntrC	two-component response regulator NtrC
	PA5166	0.549912	NM	dctD	DctD
	PA5261	0.122625	UNDER	algR	alginate biosynthesis regulatory protein AlgR
	PA5364	0.267203	UNDER		probable two-component response regulator
Chemotaxis cluster
	PA1456	13.2952	OVER	cheY	two-component response regulator CheY
	PA1457	2.22192	OVER	cheZ	chemotaxis protein CheZ
	PA1458	0.420065	UNDER	cheA	chemotaxis protein sensor
	PA1459	0.401258	UNDER	cheB	chemotaxis protein methylesterase
	PA1464	1.7307	NM	cheW	chemotaxis protein
	PA3348	0.230812	UNDER	cheR1	chemotaxis protein methyltransferase
	PA0408	4.45143	OVER	pilG	twitching motility protein PilG
	PA0409	9.16661	OVER	pilH	twitching motility protein PilH
	PA0411	8.87304	OVER	pilJ	twitching motility protein PilJ
	PA0173	0.108344	UNDER	cheB2	methylesterase
	PA0178	2.24799	OVER	cheA2	chemotactic sensor
	PA0180	17.8226	OVER	cttP/mcpA	chemotactic transducer for trichloroethylene
	PA3708	2.51231	OVER	wspA	probable chemotaxis transducer
Methyl-accepting chemotaxis protein (MCP)
	PA0176	0.319114	UNDER	aer2	aerotaxis transducer Aer2
	PA1561	14.3044	OVER	aer	aerotaxis receptor Aer
	PA1930	0.410243	UNDER		probable chemotaxis transducer
	PA2652	22.706	OVER		probable chemotaxis transducer
	PA2788	2.80476	OVER		probable chemotaxis transducer
	PA2867	3.13065	OVER		probable chemotaxis transducer
	PA2920	7.53942	OVER		probable chemotaxis transducer
	PA4307	1.61293	NM	pctC	chemotactic transducer PctC
	PA4310	4.88969	OVER	pctB	chemotactic transducer PctB
	PA4915	3.10283	OVER		probable chemotaxis transducer

## Sheet: S4B - Second messenger systems
Functional group	Protein ID	AC/UC ratio	Class	Gene name	Product name
c-di-GMP signaling
	PA1433	8.49167	OVER	lapD	LapD
	PA2567	2.18464	OVER		cyclic diguanylate cyclase / phosphodiesterase
	PA2771	1.8172	NM		putative diguanylate cyclase
ppGpp production and signaling
	PA0934	2.14721	OVER	relA	GTP pyrophosphokinase
	PA5242	7.17661	OVER	ppk1	polyphosphate kinase
