# Supplementary material for: Pseudomonas aeruginosa cells attached to a surface display a typical proteome early as 20 minutes of incubation
Source: PLoS One. 2017 Jul 5;12(7):e0180341. doi: 10.1371/journal.pone.0180341 (PMC5498041; doi:10.1371/journal.pone.0180341)
Supplement: S5 Table — (XLSX) [file pone.0180341.s007.xlsx]

## Sheet: S5A- Pili & flagella
Functional group	Protein ID	AC/UC ratio	Class	Gene name	Product name
T4 Pilus
	PA0396	0.303748	UNDER	pilU	type 4 fimbrial protein retraction ATPase PilU
	PA3115	3.72935	OVER	fimV	Motility protein FimV
	PA4525	1.61777	NM	pilA	type 4 fimbrial major pilin PilA
	PA5040	1.90192	NM	pilQ	Type 4 fimbrial biogenesis secretin PilQ
	PA5042	1.89197	NM	pilO	type 4 fimbrial biogenesis protein PilO
	PA5043	0.417962	UNDER	pilN	type 4 fimbrial biogenesis protein PilN
Flagellar apparatus
	PA1080	0.333819	UNDER	flgE	flagellar hook protein FlgE
	PA1094	0.576489	NM	fliD	flagellar capping protein FliD
	PA1097	0.311872	UNDER	fleQ	transcriptional regulator FleQ
	PA1443	0.169175	UNDER	fliM	flagellar motor switch protein FliM
	PA1444	2.72517	OVER	fliN	flagellar motor switch protein FliN
	PA1454	0.206959	UNDER	fleN	flagellar synthesis regulator FleN
	PA3352	51.4486	OVER	flgN	Flagellar biosynthesis/type III secretory pathway chaperone
	PA4953	3.24943	OVER	motB	chemotaxis protein MotB

## Sheet: S5B- OMP
Functional group	Protein ID	AC/UC ratio	Class	Gene name	Product name
Outer membrane proteins
	PA0291	0.73236	NM	oprE	Anaerobically-induced outer membrane porin OprE precursor
	PA0833	1.7947	NM		hypothetical protein
	PA1041	3.93797	OVER		probable outer membrane protein precursor
	PA1048	0.335965	UNDER		probable outer membrane protein precursor
	PA1178	2.70536	OVER	oprH	PhoP/Q and low Mg2+ inducible outer membrane protein H1 precursor
	PA1777	2.52918	OVER	oprF	outer membrane porin OprF precursor
	PA2760	1.69448	NM	oprQ	OprQ
	PA2853	9.06515	OVER	oprI	Outer membrane lipoprotein OprI precursor
	PA3647	7.78291	OVER		probable outer membrane protein precursor
	PA3790	2.19026	OVER	oprC	Putative copper transport outer membrane porin OprC
	PA3819	9.29219	OVER		conserved hypothetical protein
	PA4974	1.52824	NM		probable outer membrane protein precursor

## Sheet: S5C- EPS & LPS  
Functional group	Protein ID	AC/UC ratio	Class	Gene name	Product name
Exopolysaccharides
	PA4657	0.256534	UNDER		hypothetical protein
	PA2235	12.2715	OVER	pslE	PslE
	PA2236	0.390964	UNDER	pslF	PslF
	PA2239	0.275547	UNDER	pslI	PslI
Lipopolysaccharides
LPS	PA0011	0.0167624	UNDER	lpxL2	2-OH-lauroyltransferase
	PA0936	41.798	OVER	lpxO2	lipopolysaccharide biosynthetic protein LpxO2
	PA3644	0.455193	UNDER	lpxA	UDP-N-acetylglucosamine acyltransferase
	PA3646	2.2013	OVER	lpxD	UDP-3-O-[3-hydroxylauroyl] glucosamine N-acyltransferase
	PA4406	1.39919	NM	lpxC	UDP-3-O-acyl-N-acetylglucosamine deacetylase
	PA4661	1.55153	NM	pagL	Lipid A 3-O-deacylase
LPS core	PA0705	0.219935	UNDER	migA	alpha-1,6-rhamnosyltransferase MigA
	PA5001	0.232984	UNDER		hypothetical protein
	PA5004	0.471253	UNDER		probable glycosyl transferase
LPS - common polysacharide antigen	PA5453	0.406062	UNDER	gmd	GDP-mannose 4,6-dehydratase
	PA5454	0.0931584	UNDER	rmd	oxidoreductase Rmd
LPS - B-band O-antigen	PA0938	4.82975	OVER	wzz2	O-antigen chain length regulator
	PA3141	48.5241	OVER	wbpM	nucleotide sugar epimerase/dehydratase WbpM
	PA3147	0.0958366	UNDER	wbpJ	probable glycosyl transferase WbpJ
	PA3148	1.57324	NM	wbpI	UDP-N-acetylglucosamine 2-epimerase WbpI
	PA3150	0.463042	UNDER	wbpG	LPS biosynthesis protein WbpG
	PA3151	0.140351	UNDER	hisF2	imidazoleglycerol-phosphate synthase, cyclase subunit
	PA3158	0.264256	UNDER	wbpB	UDP-2-acetamido-2-deoxy-d-glucuronic acid 3-dehydrogenase, WbpB
	PA3160	14.9657	OVER	wzz1	O-antigen chain length regulator
