# Supplementary material for: Pseudomonas aeruginosa cells attached to a surface display a typical proteome early as 20 minutes of incubation
Source: PLoS One. 2017 Jul 5;12(7):e0180341. doi: 10.1371/journal.pone.0180341 (PMC5498041; doi:10.1371/journal.pone.0180341)
Supplement: S6 Table — (XLSX) [file pone.0180341.s008.xlsx]

## Sheet: S6A- Stress & protein folding
Functional group	Protein ID	AC/UC ratio	Class	Gene name	Product name
Heat shock protein and chaperone
	PA1596	2.20821	OVER	htpG	heat shock protein HtpG
	PA1800	0.474974	UNDER	tig	trigger factor
	PA3810	2.1448	OVER	hscA	heat shock protein HscA
	PA4385	2.38369	OVER	groEL	GroEL chaperone
	PA4386	2.03509	OVER	groES	GroES co-chaperone
	PA4542	2.1182	OVER	clpB	ClpB chaperone
	PA4760	0.199231	UNDER	dnaJ	DnaJ co-chaperone
	PA4761	2.1707	OVER	dnaK	DnaK protein
	PA4762	6.9904	OVER	grpE	heat shock protein GrpE
Cold shock protein
	PA0456	3.06694	OVER		probable cold-shock protein
	PA1159	4.47758	OVER		probable cold-shock protein
	PA4743	4.56447	OVER	rbfA	ribosome-binding factor A
Universal stress protein
	PA1789	1.31735	NM	upsL	universal stress protein
	PA3017	1.59759	NM		conserved hypothetical protein
	PA3309	1.63518	NM	uspK	Universal stress protein
	PA5027	1.50198	NM	uspO	Universal stress protein
Peptidyl-prolyl isomerase
	PA0594	1.83303	NM	surA	peptidyl-prolyl cis-trans isomerase SurA
	PA1793	2.35595	OVER	ppiB	peptidyl-prolyl cis-trans isomerase B
	PA1805	13.7916	OVER	ppiD	peptidyl-prolyl cis-trans isomerase D
	PA3227	1.82309	NM	ppiA	peptidyl-prolyl cis-trans isomerase A
	PA4176	26.8311	OVER	ppiC2	peptidyl-prolyl cis-trans isomerase C2

## Sheet: S6B- QS, virulence & Resistance
Functional group	Protein ID	AC/UC ratio	Class	Gene name	Product name
Quorum sensing
	PA0999	1.52621	NM	pqsD	3-oxoacyl-[acyl-carrier-protein] synthase III
	PA2587	0.526877	NM	pqsH	probable FAD-dependent monooxygenase
	PA3479	0.195407	UNDER	rhlA	rhamnosyltransferase chain A
Protease
	PA0572	0.058798	UNDER		metalloprotease
	PA1249	0.0309365	UNDER	aprA	alkaline metalloproteinase precursor
	PA1803	0.0934513	UNDER	lon	Lon protease
	PA1871	0.315481	UNDER	lasA	LasA protease precursor
	PA3724	0.0371496	UNDER	lasB	elastase LasB
	PA3787	0.0166828	UNDER		conserved hypothetical protein; peptidase
	PA3831	0.26354	UNDER	pepA	leucine aminopeptidase
	PA4175	0.0577029	UNDER	piv	protease IV
	PA5134	0.237458	UNDER	ctpA	carboxyl-terminal processing protease
Efflux pump
	PA0157	1.85632	NM	triB	(RND) triclosan efflux membrane fusion protein, TriB
	PA0425	1.76692	NM	mexA	(RND) multidrug efflux membrane fusion protein MexA
	PA0426	18.5508	OVER	mexB	(RND) multidrug efflux transporter MexB
	PA0427	1.65572	NM	oprM	outer membrane protein OprM
	PA1874	2.80262	OVER		efflux pump-related protein
	PA2491	3.23117	OVER	mexS	MexS, quinone oxydoreductase
	PA2492	0.166376	UNDER	mexT	transcriptional regulator MexT
	PA4206	1.56627	NM	mexH	(RND) efflux membrane fusion protein precursor
	PA4207	5.86061	OVER	mexI	(RND) efflux transporter
	PA4208	1.51646	NM	opmD	probable outer membrane protein precursor
