# Supplementary material for: Pseudomonas aeruginosa cells attached to a surface display a typical proteome early as 20 minutes of incubation
Source: PLoS One. 2017 Jul 5;12(7):e0180341. doi: 10.1371/journal.pone.0180341 (PMC5498041; doi:10.1371/journal.pone.0180341)
Supplement: S7 Table — (XLSX) [file pone.0180341.s009.xlsx]

## Sheet: S7- Highly diff.  accumulated
Functional group	Protein ID	AC/UC ratio	Class	Gene name	Product name
Highly different. acc.
OVER (AC/UC≥10)	PA0180	17.8226	OVER	cttP/mcpA	chemotactic transducer for trichloroethylene
	PA0270	16.7819	OVER		hypothetical protein
	PA0426	18.5508	OVER	mexB	(RND) multidrug efflux transporter MexB
	PA0486	35.3475	OVER		conserved hypothetical protein
	PA0565	16.4842	OVER		conserved hypothetical protein
	PA0578	199.608	OVER		conserved hypothetical protein
	PA0591	11.517	OVER	apaG	Mg2+ efflux protein ApaG
	PA0762	42.9145	OVER	algU	sigma factor AlgU
	PA0763	11.0135	OVER	mucA	anti-sigma factor MucA
	PA0936	41.798	OVER	lpxO2	lipopolysaccharide biosynthetic protein LpxO2
	PA0950	23.7087	OVER		probable arsenate reductase
	PA1301	11.349	OVER		probable transmembrane sensor
	PA1341	73.5347	OVER		amino acid ABC transporter membrane protein
	PA1429	24.2981	OVER		probable cation-transporting P-type ATPase
	PA1456	13.2952	OVER	cheY	two-component response regulator CheY
	PA1561	14.3044	OVER	aer	aerotaxis receptor Aer
	PA1805	13.7916	OVER	ppiD	peptidyl-prolyl cis-trans isomerase D
	PA1833	22.7525	OVER		probable oxidoreductase
	PA1887	15.5054	OVER		hypothetical protein
	PA2184	40.6911	OVER		conserved hypothetical protein, Ferritin-related
	PA2235	12.2715	OVER	pslE	PslE
	PA2565	398.706	OVER		hypothetical protein
	PA2619	11.8737	OVER	infA	initiation factor IF1
	PA2652	22.706	OVER		probable chemotaxis transducer
	PA2741	12.81	OVER	rplT	50S ribosomal protein L20
	PA2864	12.7037	OVER		conserved hypothetical protein
	PA2986	15.8696	OVER	lolE	lipoprotein releasing system, transmembrane protein LolE
	PA3003	10.0585	OVER		hypothetical protein
	PA3141	48.5241	OVER	wbpM	nucleotide sugar epimerase/dehydratase WbpM
	PA3160	14.9657	OVER	wzz1	O-antigen chain length regulator
	PA3202	10.121	OVER		conserved hypothetical protein
	PA3327	28.081	OVER		probable non-ribosomal peptide synthetase
	PA3352	51.4486	OVER	flgN	Flagellar biosynthesis/type III secretory pathway chaperone
	PA3435	12.3367	OVER	fld	Flavodoxin
	PA3621	15.8486	OVER	fdxA	ferredoxin I
	PA3664	13.898	OVER		GSH-dependent thiol reductase
	PA3675	11.9118	OVER		hypothetical protein
	PA3785	17.8108	OVER		conserved hypothetical protein
	PA3809	11.189	OVER	fdx2	ferredoxin [2Fe-2S]
	PA3920	19.3036	OVER		probable metal transporting P-type ATPase
	PA4176	26.8311	OVER	ppiC2	peptidyl-prolyl cis-trans isomerase C2
	PA4231	150.782	OVER	pchA	salicylate biosynthesis isochorismate synthase
	PA4387	18.3694	OVER		conserved hypothetical protein
	PA4395	18.8354	OVER		conserved hypothetical protein
	PA4431	15.1635	OVER	petA	probable iron-sulfur protein
	PA4441	17.4682	OVER		hypothetical protein
	PA4464	10.4895	OVER	ptsN	nitrogen regulatory IIA protein
	PA4644	18.6435	OVER		hypothetical protein
	PA4723	15.7683	OVER	dksA	suppressor protein DksA
	PA4842	41.8901	OVER		hypothetical protein
	PA4880	15.3289	OVER		probable bacterioferritin
	PA4935	14.4235	OVER	rpsF	30S ribosomal protein S6
	PA5055	76.9176	OVER		hypothetical protein
	PA5065	19.6873	OVER	ubiB	ubiquinone biosynthetic protein UbiB
	PA5184	61.8124	OVER	aroQ	monofunctional chorismate mutase
	PA5229	12.4145	OVER		conserved hypothetical protein
	PA5490	55.7249	OVER	cc4	cytochrome c4 precursor
UNDER (AC/UC≤0.1)	PA0011	0.0167624	UNDER	lpxL2	2-OH-lauroyltransferase
	PA0036	0.0378541	UNDER	trpB	tryptophan synthase beta chain
	PA0283	0.0386408	UNDER	sbp	sulfate-binding protein precursor
	PA0361	0.00420382	UNDER		probable gamma-glutamyltranspeptidase precursor
	PA0382	0.0131737	UNDER	micA	DNA mismatch repair protein MicA
	PA0428	0.0526744	UNDER		probable ATP-dependent RNA helicase
	PA0429	0.0684524	UNDER		hypothetical protein
	PA0487	0.00706118	UNDER		probable molybdenum transport regulator
	PA0572	0.058798	UNDER		metalloprotease
	PA0586	0.0479878	UNDER		conserved hypothetical protein
	PA0592	0.0697822	UNDER	ksgA	rRNA (adenine-N6,N6)-dimethyltransferase
	PA0596	0.0758125	UNDER		hypothetical protein
	PA0622	0.0895631	UNDER		probable bacteriophage protein
	PA0652	0.0630762	UNDER	vfr	transcriptional regulator Vfr
	PA0893	0.0781388	UNDER	argR	transcriptional regulator ArgR
	PA0968	0.0361405	UNDER		conserved hypothetical protein
	PA1249	0.0309365	UNDER	aprA	alkaline metalloproteinase precursor
	PA1272	0.0359574	UNDER	cobO	cob(I)alamin adenosyltransferase
	PA1462	0.018178	UNDER		probable plasmid partitioning protein
	PA1493	0.0957373	UNDER	cysP	sulfate-binding protein of ABC transporter
	PA1748	0.0676654	UNDER		probable enoyl-CoA hydratase/isomerase
	PA1803	0.0934513	UNDER	lon	Lon protease
	PA2195	0.0938227	UNDER	hcnC	hydrogen cyanide synthase HcnC
	PA2305	0.00124689	UNDER	ambB	AmbB
	PA2545	0.0667396	UNDER	xthA	exodeoxyribonuclease III
	PA2551	0.0729897	UNDER		probable transcriptional regulator
	PA2812	0.077686	UNDER		probable ATP-binding component of ABC transporter
	PA2828	0.0914401	UNDER		probable aminotransferase
	PA2957	0.0902276	UNDER		probable transcriptional regulator
	PA2975	0.0452596	UNDER	rluC	ribosomal large subunit pseudouridine synthase C
	PA3052	0.0566197	UNDER		hypothetical protein
	PA3068	0.0541592	UNDER	gdhB	NAD-dependent glutamate dehydrogenase
	PA3134	0.0456786	UNDER	gltX	glutamyl-tRNA synthetase
	PA3147	0.0958366	UNDER	wbpJ	probable glycosyl transferase WbpJ
	PA3183	0.000281723	UNDER	zwf	glucose-6-phosphate 1-dehydrogenase
	PA3364	0.0852807	UNDER	amiC	aliphatic amidase expression-regulating protein
	PA3466	0.0035783	UNDER		probable ATP-dependent RNA helicase
	PA3539	0.087033	UNDER		conserved hypothetical protein
	PA3652	0.0119203	UNDER	uppS	undecaprenyl pyrophosphate synthetase
	PA3724	0.0371496	UNDER	lasB	elastase LasB
	PA3787	0.0166828	UNDER		conserved hypothetical protein; peptidase
	PA3806	0.0871567	UNDER		conserved hypothetical protein
	PA3817	0.0443133	UNDER		probable methyltransferase
	PA3823	0.0779235	UNDER	tgt	queuine tRNA-ribosyltransferase
	PA3896	0.0584869	UNDER		probable 2-hydroxyacid dehydrogenase
	PA4162	0.0292505	UNDER		probable short-chain dehydrogenase
	PA4175	0.0577029	UNDER	piv	protease IV
	PA4240	0.0650466	UNDER	rpsK	30S ribosomal protein S11
	PA4246	0.0745821	UNDER	rpsE	30S ribosomal protein S5
	PA4248	0.0671181	UNDER	rplF	50S ribosomal protein L6
	PA4251	0.0571955	UNDER	rplE	50S ribosomal protein L5
	PA4253	0.0690111	UNDER	rplN	50S ribosomal protein L14
	PA4254	0.0768498	UNDER	rpsQ	30S ribosomal protein S17
	PA4256	0.0942764	UNDER	rplP	50S ribosomal protein L16
	PA4257	0.0953118	UNDER	rpsC	30S ribosomal protein S3
	PA4258	0.0488771	UNDER	rplV	50S ribosomal protein L22
	PA4263	0.0827729	UNDER	rplC	50S ribosomal protein L3
	PA4273	0.0905316	UNDER	rplA	50S ribosomal protein L1
	PA4361	0.0733346	UNDER		probable oxidoreductase
	PA4412	0.0941199	UNDER	murG	UDP-N-acetylglucosamine--N-acetylmuramyl-(pentapeptide) pyrophosphoryl-undecaprenol N-acetylglucosamine transferase
	PA4420	0.0478343	UNDER		conserved hypothetical protein
	PA4566	0.0739106	UNDER	obg	GTP-binding protein Obg
	PA4568	0.0779119	UNDER	rplU	50S ribosomal protein L21
	PA4752	0.0581532	UNDER	ftsJ	probable ribosomal RNA methyltransferase RrmJ/FtsJ
	PA4931	0.0417986	UNDER	dnaB	replicative DNA helicase
	PA4934	0.0636289	UNDER	rpsR	30S ribosomal protein S18
	PA4936	0.0426578	UNDER		probable rRNA methylase
	PA4943	0.030944	UNDER	hflX	probable GTP-binding protein
	PA4991	0.0807307	UNDER		hypothetical protein
	PA4998	0	UNDER		conserved hypothetical protein
	PA5100	0.0479208	UNDER	hutU	urocanase
	PA5133	0.0809231	UNDER	envC	conserved hypothetical protein
	PA5197	0.0899994	UNDER	rimK	ribosomal protein S6 modification protein
	PA5204	0.094691	UNDER	argA	N-acetylglutamate synthase
	PA5334	0.0524221	UNDER	rph	ribonuclease PH
	PA5433	0	UNDER		conserved hypothetical protein
	PA5436	0.0426109	UNDER		probable biotin carboxylase subunit of a transcarboxylase
	PA5454	0.0931584	UNDER	rmd	oxidoreductase Rmd
	PA5492	0.0965313	UNDER		conserved hypothetical protein
	PA5562	0.0421793	UNDER	spoOJ	chromosome partitioning protein Spo0J
