# Supplementary material for: Pseudomonas aeruginosa cells attached to a surface display a typical proteome early as 20 minutes of incubation
Source: PLoS One. 2017 Jul 5;12(7):e0180341. doi: 10.1371/journal.pone.0180341 (PMC5498041; doi:10.1371/journal.pone.0180341)
Supplement: S9 Table — (XLSX) [file pone.0180341.s011.xlsx]

## Sheet: A-Strains
Strain	Origin	Description (Used as)
P. aeruginosa PAO1	CRBIP (https://www.pasteur.fr/en/public-health/crbip)	(Reference strain)
P. aeruginosa PAO1-L	Pr. Joseph Lam (University of Guelph, Canada)	(Reference strain)
P. aeruginosa PAO1-L /P	This study	PAO1-L + empty pUCP20 (Reference strain)
P. aeruginosa PAO1-L ∆wzz1	Pr. Joseph Lam (University of Guelph, Canada)	PAO1-L wzz1::GmR (∆PA3160 mutant)
P. aeruginosa PAO1-L ∆wzz1 /P	This study	PAO1-L ∆wzz1 + empty pUCP20 (Reference strain)
P. aeruginosa PAO1-L ∆wzz1 /C	This study	PAO1-L ∆wzz1 + PA3160 cloned in pUCP20 (Complemented mutant)
P. aeruginosa MPAO1	Manoil Lab (http://www.gs.washington.edu/labs/manoil/libraryindex.htm)	(Reference strain)
P. aeruginosa MPAO1 /P1	This study	MPAO1 + empty pUCP20 (Reference strain)
P. aeruginosa MPAO1 /P2	This study	MPAO1 + empty pUCP22 (Reference strain)
P. aeruginosa PW1312	Manoil Lab (http://www.gs.washington.edu/labs/manoil/libraryindex.htm)	MPAO1 PA0180::ISphoA/hah (∆PA0180 mutant)
P. aeruginosa PW1312 /P	This study	PW1312 + empty pUCP20 (Reference strain)
P. aeruginosa PW1312 /C	This study	PW1312 + PA0180 cloned in pUCP20 (Complemented mutant)
P. aeruginosa PW1489	Manoil Lab (http://www.gs.washington.edu/labs/manoil/libraryindex.htm)	MPAO1 PA0270::ISphoA/hah (∆PA0270 mutant)
P. aeruginosa PW1781	Manoil Lab (http://www.gs.washington.edu/labs/manoil/libraryindex.htm)	MPAO1 PA0426::ISphoA/hah (∆PA0426 mutant)
P. aeruginosa PW1894	Manoil Lab (http://www.gs.washington.edu/labs/manoil/libraryindex.htm)	MPAO1 PA0486::ISphoA/hah (∆PA0486 mutant)
P. aeruginosa PW2040	Manoil Lab (http://www.gs.washington.edu/labs/manoil/libraryindex.htm)	MPAO1 PA0565::ISlacZ/hah (∆PA0565 mutant)
P. aeruginosa PW2064	Manoil Lab (http://www.gs.washington.edu/labs/manoil/libraryindex.htm)	MPAO1 PA0578::ISphoA/hah (∆PA0578 mutant)
P. aeruginosa PW2084	Manoil Lab (http://www.gs.washington.edu/labs/manoil/libraryindex.htm)	MPAO1 PA0591::ISlacZ/hah (∆PA0591 mutant)
P. aeruginosa PW2387	Manoil Lab (http://www.gs.washington.edu/labs/manoil/libraryindex.htm)	MPAO1 PA0763::ISphoA/hah (∆PA0763 mutant)
P. aeruginosa PW2702	Manoil Lab (http://www.gs.washington.edu/labs/manoil/libraryindex.htm)	MPAO1 PA0936::ISphoA/hah (∆PA0936 mutant)
P. aeruginosa PW2728	Manoil Lab (http://www.gs.washington.edu/labs/manoil/libraryindex.htm)	MPAO1 PA0950::ISlacZ/hah (∆PA0950 mutant)
P. aeruginosa PW3354	Manoil Lab (http://www.gs.washington.edu/labs/manoil/libraryindex.htm)	MPAO1 PA1301::ISphoA/hah (∆PA1301 mutant)
P. aeruginosa PW3438	Manoil Lab (http://www.gs.washington.edu/labs/manoil/libraryindex.htm)	MPAO1 PA1341::ISphoA/hah (∆PA1341 mutant)
P. aeruginosa PW3596	Manoil Lab (http://www.gs.washington.edu/labs/manoil/libraryindex.htm)	MPAO1 PA1429::ISlacZ/hah (∆PA1429 mutant)
P. aeruginosa PW3811	Manoil Lab (http://www.gs.washington.edu/labs/manoil/libraryindex.htm)	MPAO1 PA1561::ISlacZ/hah (∆PA1561 mutant)
P. aeruginosa PW4173	Manoil Lab (http://www.gs.washington.edu/labs/manoil/libraryindex.htm)	MPAO1 PA1805::ISphoA/hah (∆PA1805 mutant)
P. aeruginosa PW4221	Manoil Lab (http://www.gs.washington.edu/labs/manoil/libraryindex.htm)	MPAO1 PA1833::ISlacZ/hah (∆PA1833 mutant)
P. aeruginosa PW4727	Manoil Lab (http://www.gs.washington.edu/labs/manoil/libraryindex.htm)	MPAO1 PA2184::ISphoA/hah (∆PA2184 mutant)
P. aeruginosa PW4805	Manoil Lab (http://www.gs.washington.edu/labs/manoil/libraryindex.htm)	MPAO1 PA2235::ISphoA/hah (∆PA2235 mutant)
P. aeruginosa PW4805 /P	This study	PW4805 + empty pUCP22 (Reference strain)
P. aeruginosa PW4805 /C	This study	PW4805 + PA2235 cloned in pUCP22 (Complemented strain)
P. aeruginosa PW5440	Manoil Lab (http://www.gs.washington.edu/labs/manoil/libraryindex.htm)	MPAO1 PA2652::ISlacZ/hah (∆PA2652 mutant)
P. aeruginosa PW5808	Manoil Lab (http://www.gs.washington.edu/labs/manoil/libraryindex.htm)	MPAO1 PA2864::ISphoA/hah (∆PA2864 mutant)
P. aeruginosa PW5808 /P	This study	PW5808 + empty pUCP20 (Reference strain)
P. aeruginosa PW5808 /C	This study	PW5808 + PA2864 cloned in pUCP20 (Complemented strain)
P. aeruginosa PW6029	Manoil Lab (http://www.gs.washington.edu/labs/manoil/libraryindex.htm)	MPAO1 PA3003::ISphoA/hah (∆PA3003 mutant)
P. aeruginosa PW6362	Manoil Lab (http://www.gs.washington.edu/labs/manoil/libraryindex.htm)	MPAO1 PA3202::ISphoA/hah (∆PA3202 mutant)
P. aeruginosa PW6600	Manoil Lab (http://www.gs.washington.edu/labs/manoil/libraryindex.htm)	MPAO1 PA3327::ISphoA/hah (∆PA3327 mutant)
P. aeruginosa PW6646	Manoil Lab (http://www.gs.washington.edu/labs/manoil/libraryindex.htm)	MPAO1 PA3352::ISlacZ/hah (∆PA3352 mutant)
P. aeruginosa PW6802	Manoil Lab (http://www.gs.washington.edu/labs/manoil/libraryindex.htm)	MPAO1 PA3435::ISphoA/hah (∆PA3435 mutant)
P. aeruginosa PW6802 /P	This study	PW6802 + empty pUCP20 (Reference strain)
P. aeruginosa PW6802 /C	This study	PW6802 + PA3435 cloned in pUCP20 (Complemented strain)
P. aeruginosa PW7150	Manoil Lab (http://www.gs.washington.edu/labs/manoil/libraryindex.htm)	MPAO1 PA3621::ISphoA/hah (∆PA3621 mutant)
P. aeruginosa PW7196	Manoil Lab (http://www.gs.washington.edu/labs/manoil/libraryindex.htm)	MPAO1 PA3664::ISlacZ/hah (∆PA3664 mutant)
P. aeruginosa PW7215	Manoil Lab (http://www.gs.washington.edu/labs/manoil/libraryindex.htm)	MPAO1 PA3675::ISphoA/hah (∆PA3675 mutant)
P. aeruginosa PW7408	Manoil Lab (http://www.gs.washington.edu/labs/manoil/libraryindex.htm)	MPAO1 PA3785::ISlacZ/hah (∆PA3785 mutant)
P. aeruginosa PW7480	Manoil Lab (http://www.gs.washington.edu/labs/manoil/libraryindex.htm)	MPAO1 PA1887::ISlacZ/hah (∆PA1887 mutant)
P. aeruginosa PW7625	Manoil Lab (http://www.gs.washington.edu/labs/manoil/libraryindex.htm)	MPAO1 PA3920::ISlacZ/hah (∆PA3920 mutant)
P. aeruginosa PW8079	Manoil Lab (http://www.gs.washington.edu/labs/manoil/libraryindex.htm)	MPAO1 PA4176::ISlacZ/hah (∆PA4176 mutant)
P. aeruginosa PW8181	Manoil Lab (http://www.gs.washington.edu/labs/manoil/libraryindex.htm)	MPAO1 PA4231::ISphoA/hah (∆PA4231 mutant)
P. aeruginosa PW8409	Manoil Lab (http://www.gs.washington.edu/labs/manoil/libraryindex.htm)	MPAO1 PA4387::ISlacZ/hah (∆PA4387 mutant)
P. aeruginosa PW8422	Manoil Lab (http://www.gs.washington.edu/labs/manoil/libraryindex.htm)	MPAO1 PA4395::ISphoA/hah (∆PA4395 mutant)
P. aeruginosa PW8463	Manoil Lab (http://www.gs.washington.edu/labs/manoil/libraryindex.htm)	MPAO1 PA4431::ISphoA/hah (∆PA4431 mutant)
P. aeruginosa PW8511	Manoil Lab (http://www.gs.washington.edu/labs/manoil/libraryindex.htm)	MPAO1 PA4464::ISphoA/hah (∆PA4464 mutant)
P. aeruginosa PW8828	Manoil Lab (http://www.gs.washington.edu/labs/manoil/libraryindex.htm)	MPAO1 PA4644::ISphoA/hah (∆PA4644 mutant)
P. aeruginosa PW9144	Manoil Lab (http://www.gs.washington.edu/labs/manoil/libraryindex.htm)	MPAO1 PA4842::ISphoA/hah (∆PA4842 mutant)
P. aeruginosa PW9208	Manoil Lab (http://www.gs.washington.edu/labs/manoil/libraryindex.htm)	MPAO1 PA4880::ISlacZ/hah (∆PA4880 mutant)
P. aeruginosa PW9720	Manoil Lab (http://www.gs.washington.edu/labs/manoil/libraryindex.htm)	MPAO1 PA5184::ISlacZ/hah (∆PA5184 mutant)
P. aeruginosa PW10287	Manoil Lab (http://www.gs.washington.edu/labs/manoil/libraryindex.htm)	MPAO1 PA5490::ISlacZ/hah (∆PA5490 mutant)

## Sheet: B-Primers
Primers used for gene amplification
Locus	Gene name	Primer	Sequence	Length
PA0180	cttP	Forward	AAAAAGAATTCGGCAAACGGGAAAAGGCC	29 bp
		Reverse	AAAAAGCTTCCTCACGGTGTCCCTACC	27 bp
PA2235	pslE	Forward	AAAAAGAATTCAGCGACATCGCCATGATA	29 bp
		Reverse	AAAAAGCTTGATGCCATTCTTTTCCGG	27 bp
PA2864	Cons. Hyp. Protein	Forward	AAAAAGAATTCAGGCATGGGTGTGGTGAG	29 bp
	hypothetical protein	Reverse	AAAAAGCTTTGGAACAGATGCGCCAGG	27 bp
PA3435	mioC	Forward	AAAAAGAATTCGGAGCGGTAGACATCGTGTA	31 bp
		Reverse	AAAAAGCTTGTTATTCGCCCTACCGCTTG	29 bp
PA3160	wzz1	Forward	AAAAAGAATTCCTTCTGGGCGCTCTGTCT	29 bp
		Reverse	AAAAAGCTTCGTTCTCACCCCTCAGCA	27 bp
			GAATTC = EcoRI restriction site
			AAGCTT = HindIII restriction site
